# Supplementary material for: Proteomic Characterization of Corneal Epithelial and Stromal Cell-Derived Extracellular Vesicles
Source: Int J Mol Sci. 2024 Sep 26;25(19):10338. doi: 10.3390/ijms251910338 (PMC11477500; doi:10.3390/ijms251910338)
Supplement: Supplementary file 1 [file ijms-25-10338-s001.zip › Table S1.xlsx]

## Sheet: Proteins
Checked	Protein FDR Confidence: Combined	Master	Accession	Description	Exp. q-value: Combined	Sum PEP Score	Coverage [%]	# Peptides	# PSMs	# Unique Peptides	# AAs	MW [kDa]	calc. pI	Score Sequest HT: Sequest HT	# Peptides (by Search Engine): Sequest HT	Biological Process	Cellular Component	Molecular Function	Pfam IDs	Entrez Gene ID	Ensembl Gene ID	Chromosome	WikiPathways	Gene Symbol	Reactome Pathways	# Protein Pathway Groups	# Razor Peptides	Abundances (Grouped): Epithelial	Abundances (Grouped): Fibroblast	Abundances (Grouped): Keratocyte	Abundances (Grouped): Myofibroblast	Abundances (Grouped) CV [%]: Epithelial	Abundances (Grouped) CV [%]: Fibroblast	Abundances (Grouped) CV [%]: Keratocyte	Abundances (Grouped) CV [%]: Myofibroblast	Found in Sample: [S7] F1: 129C, Sample, hCE_EV_7, hCE_rep1, Epithelial	Found in Sample: [S8] F1: 130N, Sample, hCE_EV_8, hCE_rep2, Epithelial	Found in Sample: [S3] F1: 127C, Sample, hCF_EV_3, hCF_rep1, Fibroblast	Found in Sample: [S4] F1: 128N, Sample, hCF_EV_4, hCF_rep2, Fibroblast	Found in Sample: [S1] F1: 126, Sample, hCK_EV_1, hCK_rep1, Keratocyte	Found in Sample: [S2] F1: 127N, Sample, hCK_EV_2, hCK_rep2, Keratocyte	Found in Sample: [S5] F1: 128C, Sample, hCM_EV_5, hCM_rep1, Myofibroblast	Found in Sample: [S6] F1: 129N, Sample, hCM_EV_6, hCM_rep2, Myofibroblast	# Protein Groups	Modifications
FALSE	High	Master Protein	P02751	Fibronectin OS=Homo sapiens OX=9606 GN=FN1 PE=1 SV=5	0	776.373	42	103	468	103	2477	272.2	5.5	1543.86	103											0	0	17.8	143.6	98.5	140.1	2.87	11.44	9.93	30.84	High	High	High	High	High	High	High	High	1
	Checked	Confidence	Annotated Sequence	Modifications	Qvality PEP	Qvality q-value	# Protein Groups	# Proteins	# PSMs	Master Protein Accessions	Positions in Master Proteins	Modifications in Master Proteins	# Missed Cleavages	Theo. MH+ [Da]	Abundances (Grouped): Epithelial	Abundances (Grouped): Fibroblast	Abundances (Grouped): Keratocyte	Abundances (Grouped): Myofibroblast	Abundances (Grouped) CV [%]: Epithelial	Abundances (Grouped) CV [%]: Fibroblast	Abundances (Grouped) CV [%]: Keratocyte	Abundances (Grouped) CV [%]: Myofibroblast	Quan Info	Found in Sample: [S7] F1: 129C, Sample, hCE_EV_7, hCE_rep1, Epithelial	Found in Sample: [S8] F1: 130N, Sample, hCE_EV_8, hCE_rep2, Epithelial	Found in Sample: [S3] F1: 127C, Sample, hCF_EV_3, hCF_rep1, Fibroblast	Found in Sample: [S4] F1: 128N, Sample, hCF_EV_4, hCF_rep2, Fibroblast	Found in Sample: [S1] F1: 126, Sample, hCK_EV_1, hCK_rep1, Keratocyte	Found in Sample: [S2] F1: 127N, Sample, hCK_EV_2, hCK_rep2, Keratocyte	Found in Sample: [S5] F1: 128C, Sample, hCM_EV_5, hCM_rep1, Myofibroblast	Found in Sample: [S6] F1: 129N, Sample, hCM_EV_6, hCM_rep2, Myofibroblast	Confidence (by Search Engine): Sequest HT	Percolator q-Value (by Search Engine): Sequest HT	Percolator PEP (by Search Engine): Sequest HT	XCorr (by Search Engine): Sequest HT	Channel Occupancy [%]	Sequence in Protein	Positions in Proteins	Quan Usage
	FALSE	High	[K].NNQKSEPLIGR.[K]	1xTMT6plex [K4]; 1xTMT6plex [N-Term]	0.000202948	0.000201698	1	3	8	P02751	P02751 [2069-2079]		1	1714	28.8	186	64.7	120.4	0.4	124.95	96.69	73.33		High	High	High	High	High	High	High	High	High	0.0001565	6.437e-05	2.91	100	K.NNQKSEPLIGR.K	[2069-2079]	Used
	FALSE	High	[K].EYLGAICSCTCFGGQR.[G]	3xCarbamidomethyl [C7; C9; C11]; 1xTMT6plex [N-Term]	1.23193e-06	0.000201698	1	2	5	P02751	P02751 [2402-2417]		0	2107.96	42.3	105.7	119.6	132.4	5.13	15.41	11.27	7.46		High	High	High	High	High	High	High	High	High	0.0001565	2.232e-07	5.13	100	K.EYLGAICSCTCFGGQR.G	[2402-2417]	Used
	FALSE	High	[R].NLQPASEYTVSLVAIK.[G]	1xTMT6plex [K16]; 1xTMT6plex [N-Term]	1.74383e-07	0.000201698	1	1	2	P02751	P02751 [1055-1070]		0	2191.27	13.3	126.4	83.2	177	25.65	40.95	12.03	56.96		High	High	High	High	High	High	High	High	High	0.0001565	2.559e-08	5.53	100	R.NLQPASEYTVSLVAIK.G	[1055-1070]	Used
	FALSE	High	[R].NTFAEVTGLSPGVTYYFK.[V]	1xTMT6plex [K18]; 1xTMT6plex [N-Term]	6.00212e-06	0.000201698	1	1	1	P02751	P02751 [959-976]		0	2452.32	17.1	143.5	70.4	169	11.98	4.36	9.97	34.94		High	High	High	High	High	High	High	High	High	0.0001565	1.297e-06	5.48	100	R.NTFAEVTGLSPGVTYYFK.V	[959-976]	Used
	FALSE	High	[R].ESKPLTAQQTTK.[L]	2xTMT6plex [K3; K12]; 1xTMT6plex [N-Term]	1.48344e-06	0.000201698	1	1	5	P02751	P02751 [985-996]		0	2019.21	8.4	130.2	101.2	160.1	1.75	43.34	41.62	42.57		High	High	High	High	High	High	High	High	High	0.0001565	2.757e-07	6.01	100	R.ESKPLTAQQTTK.L	[985-996]	Used
	FALSE	High	[K].FTQVTPTSLSAQWTPPNVQLTGYR.[V]	1xTMT6plex [N-Term]	3.14658e-06	0.000201698	1	2	2	P02751	P02751 [1821-1844]		0	2921.54	26	179.8	58.3	135.9	10.3	81.06	42.71	52.28		High	High	High	High	High	High	High	High	High	0.0001565	6.302e-07	4.36	100	K.FTQVTPTSLSAQWTPPNVQLTGYR.V	[1821-1844]	Used
	FALSE	High	[K].FGFCPMAAHEEICTTNEGVMYR.[I]	2xCarbamidomethyl [C4; C13]; 2xOxidation [M6; M20]; 1xTMT6plex [N-Term]	5.10579e-05	0.000201698	1	1	5	P02751	P02751 [458-479]		0	2881.26	21.3	148.1	77.2	153.4	8.26	28.93	0.26	18.2		High	High	High	High	High	High	High	High	High	0.0001565	1.403e-05	2.38	100	K.FGFCPMAAHEEICTTNEGVMYR.I	[458-479]	Used
	FALSE	High	[K].FGFCPMAAHEEICTTNEGVMYR.[I]	2xCarbamidomethyl [C4; C13]; 1xOxidation [M]; 1xTMT6plex [N-Term]	4.90929e-07	0.000201698	1	1	4	P02751	P02751 [458-479]		0	2865.27	18.2	166.9	71.8	143	4.03	52.69	8.15	17.66		High	High	High	High	High	High	High	High	High	0.0001565	8.076e-08	5.14	100	K.FGFCPMAAHEEICTTNEGVMYR.I	[458-479]	Used
	FALSE	High	[K].FGFCPMAAHEEICTTNEGVMYR.[I]	2xCarbamidomethyl [C4; C13]; 1xTMT6plex [N-Term]	9.57919e-09	0.000201698	1	1	4	P02751	P02751 [458-479]		0	2849.27	27	158	76.2	138.8	4.71	37	0.86	17.13		High	High	High	High	High	High	High	High	High	0.0001565	1.023e-09	6.41	100	K.FGFCPMAAHEEICTTNEGVMYR.I	[458-479]	Used
	FALSE	High	[R].FLATTPNSLLVSWQPPR.[A]	1xTMT6plex [N-Term]	1.81365e-05	0.000201698	1	3	3	P02751	P02751 [2002-2018]		0	2156.21	44	98.4	121.8	135.8	4.21	5.76	2.57	2.95		High	High	High	High	High	High	High	High	High	0.0001565	4.439e-06	6.78	100	R.FLATTPNSLLVSWQPPR.A	[2002-2018]	Used
	FALSE	High	[R].FLATTPNSLLVSWQPPRAR.[I]	1xTMT6plex [N-Term]	9.36451e-07	0.000201698	1	3	2	P02751	P02751 [2002-2020]		1	2383.34	38.7	88.7	156.4	116.3	5.05	32.51	10.5	0.97		High	High	High	High	High	High	High	High	High	0.0001565	1.651e-07	6.39	100	R.FLATTPNSLLVSWQPPRAR.I	[2002-2020]	Used
	FALSE	High	[K].EATIPGHLNSYTIK.[G]	1xTMT6plex [K14]; 1xTMT6plex [N-Term]	3.28889e-06	0.000201698	1	1	3	P02751	P02751 [656-669]		0	2002.14	23.4	82.9	87.1	206.7	21.79	38.88	26.98	72.83		High	High	High	High	High	High	High	High	High	0.0001565	6.647e-07	4.26	100	K.EATIPGHLNSYTIK.G	[656-669]	Used
	FALSE	High	[R].QYNVGPSVSK.[Y]	1xTMT6plex [K10]; 1xTMT6plex [N-Term]	0.000212126	0.000201698	1	1	5	P02751	P02751 [1041-1050]		0	1536.88	12.4	91.7	113.4	182.4	1.85	82.99	15.87	48.02		High	High	High	High	High	High	High	High	High	0.0001565	6.775e-05	3.71	100	R.QYNVGPSVSK.Y	[1041-1050]	Used
	FALSE	High	[R].QYNVGPSVSKYPLR.[N]	1xTMT6plex [K10]; 1xTMT6plex [N-Term]	5.52134e-08	0.000201698	1	1	3	P02751	P02751 [1041-1054]		1	2066.18	28.2	135.8	132.4	103.6	2.07	96.52	45.15	39.33		High	High	High	High	High	High	High	High	High	0.0001565	7.148e-09	5.03	100	R.QYNVGPSVSKYPLR.N	[1041-1054]	Used
	FALSE	High	[R].QDGHLWCSTTSNYEQDQK.[Y]	1xCarbamidomethyl [C7]; 1xTMT6plex [K18]; 1xTMT6plex [N-Term]	2.4285e-05	0.000201698	1	1	3	P02751	P02751 [380-397]		0	2655.25	8.1	149.6	59.6	182.7	65.73	32.9	44.42	82.7		High	High	High	High	High	High	High	High	High	0.0001565	6.099e-06	3.44	100	R.QDGHLWCSTTSNYEQDQK.Y	[380-397]	Used
	FALSE	High	[R].QAQQMVQPQSPVAVSQSKPGCYDNGK.[H]	1xCarbamidomethyl [C21]; 1xOxidation [M5]; 2xTMT6plex [K18; K26]; 1xTMT6plex [N-Term]	1.15062e-07	0.000201698	1	1	2	P02751	P02751 [32-57]		0	3535.82	9.1	173.7	108.2	109	9.31	70.07	30.31	33.71		High	High	High	High	High	High	High	High	High	0.0001565	1.61e-08	6.9	100	R.QAQQMVQPQSPVAVSQSKPGCYDNGK.H	[32-57]	Used
	FALSE	High	[R].QAQQMVQPQSPVAVSQSKPGCYDNGK.[H]	1xCarbamidomethyl [C21]; 2xTMT6plex [K18; K26]; 1xTMT6plex [N-Term]	2.1185e-07	0.000201698	1	1	3	P02751	P02751 [32-57]		0	3519.83	11.4	177.1	104.9	106.6	10.94	68.85	20.2	39.53		High	High	High	High	High	High	High	High	High	0.0001565	3.161e-08	5.66	100	R.QAQQMVQPQSPVAVSQSKPGCYDNGK.H	[32-57]	Used
	FALSE	High	[R].QGENGQMMSCTCLGNGKGEFK.[C]	2xCarbamidomethyl [C10; C12]; 1xOxidation [M]; 2xTMT6plex [K17; K21]; 1xTMT6plex [N-Term]	2.25384e-07	0.000201698	1	2	2	P02751	P02751 [2358-2378]		1	3036.46	19.7	123.1	106.1	151.2	8.26	15.18	49.15	42.98		High	High	High	High	High	High	High	High	High	0.0001565	3.396e-08	4.66	100	R.QGENGQMMSCTCLGNGKGEFK.C	[2358-2378]	Used
	FALSE	High	[R].QGENGQMMSCTCLGNGK.[G]	2xCarbamidomethyl [C10; C12]; 1xTMT6plex [K17]; 1xTMT6plex [N-Term]	8.78033e-06	0.000201698	1	2	1	P02751	P02751 [2358-2374]		0	2330.08	21.5	101.3	139.9	137.3	17.48	80.2	48.43	54.55		High	High	High	High	High	High	High	High	High	0.0001565	1.978e-06	4.24	100	R.QGENGQMMSCTCLGNGK.G	[2358-2374]	Used
	FALSE	High	[R].QGENGQMMSCTCLGNGKGEFK.[C]	2xCarbamidomethyl [C10; C12]; 2xOxidation [M7; M8]; 2xTMT6plex [K17; K21]; 1xTMT6plex [N-Term]	3.47681e-07	0.000201698	1	2	2	P02751	P02751 [2358-2378]		1	3052.46	14	127.5	103.8	154.7	1.03	0.98	27.59	13.66		High	High	High	High	High	High	High	High	High	0.0001565	5.516e-08	4.77	100	R.QGENGQMMSCTCLGNGKGEFK.C	[2358-2378]	Used
	FALSE	High	[R].QGENGQMMSCTCLGNGK.[G]	2xCarbamidomethyl [C10; C12]; 1xOxidation [M]; 1xTMT6plex [K17]; 1xTMT6plex [N-Term]	5.3976e-06	0.000201698	1	2	2	P02751	P02751 [2358-2374]		0	2346.07	16.7	95.5	134.9	152.9	20.01	71.51	4.99	54.79		High	High	High	High	High	High	High	High	High	0.0001565	1.152e-06	3.65	100	R.QGENGQMMSCTCLGNGK.G	[2358-2374]	Used
	FALSE	High	[R].QGENGQMMSCTCLGNGKGEFK.[C]	2xCarbamidomethyl [C10; C12]; 2xTMT6plex [K17; K21]; 1xTMT6plex [N-Term]	8.84608e-09	0.000201698	1	2	2	P02751	P02751 [2358-2378]		1	3020.47	8.3	139.2	118.7	133.8	19.24	26.89	70.09	44.23		High	High	High	High	High	High	High	High	High	0.0001565	9.281e-10	7.59	100	R.QGENGQMMSCTCLGNGKGEFK.C	[2358-2378]	Used
	FALSE	High	[R].QGENGQMMSCTCLGNGK.[G]	2xCarbamidomethyl [C10; C12]; 2xOxidation [M7; M8]; 1xTMT6plex [K17]; 1xTMT6plex [N-Term]	4.21333e-06	0.000201698	1	2	2	P02751	P02751 [2358-2374]		0	2362.07	13.7	85.7	132.6	168	11.51	58.75	27.22	53.31		High	High	High	High	High	High	High	High	High	0.0001565	8.755e-07	3.44	100	R.QGENGQMMSCTCLGNGK.G	[2358-2374]	Used
	FALSE	High	[K].QHDMGHMMR.[C]	1xTMT6plex [N-Term]	0.0001027	0.000201698	1	1	1	P02751	P02751 [487-495]		0	1371.63	23.5	131.7	112.1	132.7	3.28	36.21	19.48	5.98		High	High	High	High	High	High	High	High	High	0.0001565	3.038e-05	4.6	100	K.QHDMGHMMR.C	[487-495]	Used
	FALSE	High	[K].KDNRGNLLQCICTGNGR.[G]	2xCarbamidomethyl [C10; C12]; 1xTMT6plex [K1]; 1xTMT6plex [N-Term]	0.000143734	0.000201698	1	1	2	P02751	P02751 [249-265]		2	2434.28	30.8	121.9	114.8	132.5	5.3	50.26	15.69	13.72		High	High	High	High	High	High	High	High	High	0.0001565	4.423e-05	5.55	100	K.KDNRGNLLQCICTGNGR.G	[249-265]	Used
	FALSE	High	[R].HTSVQTTSSGSGPFTDVR.[A]	1xTMT6plex [N-Term]	3.76495e-07	0.000201698	1	1	7	P02751	P02751 [273-290]		0	2093.05									No Quan Values	High	High	High	High	High	High	High	High	High	0.0001565	5.983e-08	5.14		R.HTSVQTTSSGSGPFTDVR.A	[273-290]	Not Used
	FALSE	High	[K].IAWESPQGQVSR.[Y]	1xTMT6plex [N-Term]	1.12483e-05	0.000201698	1	1	12	P02751	P02751 [1741-1752]		0	1586.85	28.9	159.5	94.5	117	0.19	20.77	10.11	22.94		High	High	High	High	High	High	High	High	High	0.0001565	2.613e-06	4.21	100	K.IAWESPQGQVSR.Y	[1741-1752]	Used
	FALSE	High	[K].GLAFTDVDVDSIK.[I]	1xTMT6plex [K13]; 1xTMT6plex [N-Term]	8.1804e-06	0.000201698	1	1	4	P02751	P02751 [1728-1740]		0	1838.03	11.3	207	82.4	99.3	0.13	57.42	43.71	12.83		High	High	High	High	High	High	High	High	High	0.0001565	1.83e-06	3.97	100	K.GLAFTDVDVDSIK.I	[1728-1740]	Used
	FALSE	High	[R].GDSPASSKPISINYR.[T]	1xTMT6plex [K8]; 1xTMT6plex [N-Term]	1.95637e-07	0.000201698	1	2	1	P02751	P02751 [1616-1630]		0	2050.13	14.4	114.2	118.1	153.3	26.2	90.78	45.9	77.76		High	High	High	High	High	High	High	High	High	0.0001565	2.907e-08	4.97	100	R.GDSPASSKPISINYR.T	[1616-1630]	Used
	FALSE	High	[K].IYLYTLNDNAR.[S]	1xTMT6plex [N-Term]	0.00013997	0.000201698	1	2	4	P02751	P02751 [1972-1982]		0	1584.86	28.8	109	138.1	124.2	2.4	18.49	0.21	2.4		High	High	High	High	High	High	High	High	High	0.0001565	4.288e-05	3.56	100	K.IYLYTLNDNAR.S	[1972-1982]	Used
	FALSE	High	[R].GFNCESKPEAEETCFDK.[Y]	2xCarbamidomethyl [C4; C14]; 2xTMT6plex [K7; K17]; 1xTMT6plex [N-Term]	7.96616e-06	0.000201698	1	1	7	P02751	P02751 [84-100]		0	2735.33	9.3	166.7	90.1	133.9	16.58	27.12	59.09	1.45		High	High	High	High	High	High	High	High	High	0.0001565	1.771e-06	4.96	100	R.GFNCESKPEAEETCFDK.Y	[84-100]	Used
	FALSE	High	[K].GEWTCKPIAEK.[C]	1xCarbamidomethyl [C5]; 2xTMT6plex [K6; K11]; 1xTMT6plex [N-Term]	2.79776e-05	0.000201698	1	1	4	P02751	P02751 [175-185]		0	2006.13	11.1	129.8	110	149.1	18.63	59.19	77.01	32.17		High	High	High	High	High	High	High	High	High	0.0001565	7.174e-06	3.93	100	K.GEWTCKPIAEK.C	[175-185]	Used
	FALSE	High	[R].GFNCESKPEAEETCFDKYTGNTYR.[V]	2xCarbamidomethyl [C4; C14]; 2xTMT6plex [K7; K17]; 1xTMT6plex [N-Term]	8.29425e-08	0.000201698	1	1	3	P02751	P02751 [84-107]		1	3590.71	7.8	200.6	81.8	109.8	3.7	134.99		122.34		High	High	High	High	High	Not Found	High	High	High	0.0001565	1.117e-08	5.48	88	R.GFNCESKPEAEETCFDKYTGNTYR.V	[84-107]	Used
	FALSE	High	[R].ITYGETGGNSPVQEFTVPGSK.[S]	1xTMT6plex [K21]; 1xTMT6plex [N-Term]	1.5682e-07	0.000201698	1	2	6	P02751	P02751 [1571-1591]		0	2626.38	13.3	121.3	119.2	146.2	22.04	27.71	45.04	42.8		High	High	High	High	High	High	High	High	High	0.0001565	2.259e-08	6.2	100	R.ITYGETGGNSPVQEFTVPGSK.S	[1571-1591]	Used
	FALSE	High	[K].GEFKCDPHEATCYDDGK.[T]	2xCarbamidomethyl [C5; C12]; 2xTMT6plex [K4; K17]; 1xTMT6plex [N-Term]	6.5573e-06	0.000201698	1	2	3	P02751	P02751 [2375-2391]		1	2716.3	9.9	156.3	81.3	152.4	15.68	58.14	15.64	10.48		High	High	High	High	High	High	High	High	High	0.0001565	1.426e-06	4.19	100	K.GEFKCDPHEATCYDDGK.T	[2375-2391]	Used
	FALSE	High	[R].GNLLQCICTGNGRGEWKCER.[H]	3xCarbamidomethyl [C6; C8; C18]; 1xTMT6plex [K17]; 1xTMT6plex [N-Term]	7.37481e-07	0.000201698	1	1	2	P02751	P02751 [253-272]		2	2866.43	31.4	178.6	97.3	92.7	4.29	121.57		95.38		High	High	High	High	High	Not Found	High	High	High	0.0001565	1.268e-07	6.03	88	R.GNLLQCICTGNGRGEWKCER.H	[253-272]	Used
	FALSE	High	[R].GNLLQCICTGNGRGEWK.[C]	2xCarbamidomethyl [C6; C8]; 1xTMT6plex [K17]; 1xTMT6plex [N-Term]	8.07701e-08	0.000201698	1	1	1	P02751	P02751 [253-269]		1	2421.25	10.9	190.4	79.9	118.8	12.84	16.61	4.5	12.24		High	High	High	High	High	High	High	High	High	0.0001565	1.082e-08	6.18	100	R.GNLLQCICTGNGRGEWK.C	[253-269]	Used
	FALSE	High	[R].GNLLQCICTGNGR.[G]	2xCarbamidomethyl [C6; C8]; 1xTMT6plex [N-Term]	0.000133914	0.000201698	1	1	2	P02751	P02751 [253-265]		0	1691.85	36.5	122.8	115.9	124.8	8.37	24.96	42.45	17.98		High	High	High	High	High	High	High	High	High	0.0001565	4.067e-05	2.91	100	R.GNLLQCICTGNGR.G	[253-265]	Used
	FALSE	High	[K].TYHVGEQWQK.[E]	1xTMT6plex [K10]; 1xTMT6plex [N-Term]	1.78184e-05	0.000201698	1	2	6	P02751	P02751 [2392-2401]		0	1733.94	21.2	140.2	102.3	136.3	7.78	36.43	6.32	15.41		High	High	High	High	High	High	High	High	High	0.0001565	4.351e-06	4.45	100	K.TYHVGEQWQK.E	[2392-2401]	Used
	FALSE	High	[R].TYLGNALVCTCYGGSR.[G]	2xCarbamidomethyl [C9; C11]; 1xTMT6plex [N-Term]	2.09984e-07	0.000201698	1	1	3	P02751	P02751 [68-83]		0	2020.98	41.3	87.6	115.6	155.5	0.09	12.44	11.14	16.69		High	High	High	High	High	High	High	High	High	0.0001565	3.128e-08	5.55	100	R.TYLGNALVCTCYGGSR.G	[68-83]	Used
	FALSE	High	[R].VDVIPVNLPGEHGQRLPISR.[N]	1xTMT6plex [N-Term]	3.20275e-06	0.000201698	1	1	1	P02751	P02751 [939-958]		1	2425.39	42.3	114.2	89.2	154.3	8.44	3.67	12.2	45.07		High	High	High	High	High	High	High	High	High	0.0001565	6.447e-07	5.26	100	R.VDVIPVNLPGEHGQRLPISR.N	[939-958]	Used
	FALSE	High	[R].VDVIPVNLPGEHGQR.[L]	1xTMT6plex [N-Term]	4.85397e-06	0.000201698	1	1	3	P02751	P02751 [939-953]		0	1859.03	23.6	137.9	76.7	161.8	14.22	73.47	8.55	51.04		High	High	High	High	High	High	High	High	High	0.0001565	1.02e-06	4.27	100	R.VDVIPVNLPGEHGQR.L	[939-953]	Used
	FALSE	High	[K].CDPVDQCQDSETGTFYQIGDSWEK.[Y]	2xCarbamidomethyl [C1; C7]; 1xTMT6plex [K24]; 1xTMT6plex [N-Term]	1.41572e-05	0.000201698	1	1	1	P02751	P02751 [555-578]		0	3323.49	55.4	108	90.2	146.4	2.14	39.82	4.29	53.67		High	High	High	High	High	High	High	High	High	0.0001565	3.372e-06	4.88	100	K.CDPVDQCQDSETGTFYQIGDSWEK.Y	[555-578]	Used
	FALSE	High	[K].CDPHEATCYDDGK.[T]	2xCarbamidomethyl [C1; C8]; 1xTMT6plex [K13]; 1xTMT6plex [N-Term]	2.88018e-06	0.000201698	1	2	12	P02751	P02751 [2379-2391]		0	2025.9	8.6	124.9	98.3	168.2	5.68	24.01	38.91	49.65		High	High	High	High	High	High	High	High	High	0.0001565	5.728e-07	4.13	100	K.CDPHEATCYDDGK.T	[2379-2391]	Used
	FALSE	High	[R].CDNCRRPGGEPSPEGTTGQSYNQYSQR.[Y]	2xCarbamidomethyl [C1; C4]; 1xTMT6plex [N-Term]	1.42278e-07	0.000201698	1	2	6	P02751	P02751 [2421-2447]		1	3330.48	0	198.7	0	201.3		63.23		2.93		Not Found	High	High	High	Not Found	Not Found	High	High	High	0.0001565	2.034e-08	6.37	50	R.CDNCRRPGGEPSPEGTTGQSYNQYSQR.Y	[2421-2447]	Used
	FALSE	High	[R].CHEGGQSYK.[I]	1xCarbamidomethyl [C1]; 1xTMT6plex [K9]; 1xTMT6plex [N-Term]	0.000121497	0.000201698	1	1	5	P02751	P02751 [141-149]		0	1523.77	18.3	186.3	51.5	143.9	13.94	53.45	93.91	26.98		High	High	High	High	High	High	High	High	High	0.0001565	3.655e-05	3.78	100	R.CHEGGQSYK.I	[141-149]	Used
	FALSE	High	[R].TNTNVNCPIECFMPLDVQADR.[E]	2xCarbamidomethyl [C7; C11]; 1xTMT6plex [N-Term]	9.36451e-07	0.000201698	1	2	2	P02751	P02751 [2452-2472]		0	2723.28	26.8	136.7	92.7	143.9	10.83	31.95	21.79	41.25		High	High	High	High	High	High	High	High	High	0.0001565	1.657e-07	3.99	100	R.TNTNVNCPIECFMPLDVQADR.E	[2452-2472]	Used
	FALSE	High	[R].TNTNVNCPIECFMPLDVQADREDSRE.[-]	2xCarbamidomethyl [C7; C11]; 1xTMT6plex [N-Term]	0.000201161	0.000201698	1	2	2	P02751	P02751 [2452-2477]		2	3339.52	13.8	152.6	81.4	152.2	7.38	21.63	0.28	23.03		High	High	High	High	High	High	High	High	High	0.0001565	6.372e-05	5.24	100	R.TNTNVNCPIECFMPLDVQADREDSRE.-	[2452-2477]	Used
	FALSE	High	[R].TNTNVNCPIECFMPLDVQADREDSRE.[-]	2xCarbamidomethyl [C7; C11]; 1xOxidation [M13]; 1xTMT6plex [N-Term]	2.40712e-05	0.000201698	1	2	4	P02751	P02751 [2452-2477]		2	3355.52	11.1	145.3	82	161.6	11.28	38.75	4.67	37.34		High	High	High	High	High	High	High	High	High	0.0001565	6.045e-06	4.83	100	R.TNTNVNCPIECFMPLDVQADREDSRE.-	[2452-2477]	Used
	FALSE	High	[R].VTWAPPPSIDLTNFLVR.[Y]	1xTMT6plex [N-Term]	0.000120427	0.000201698	1	2	2	P02751	P02751 [1376-1392]		0	2155.21	23.3	113	109.9	153.9	8.29	8.27	1.06	26.29		High	High	High	High	High	High	High	High	High	0.0001565	3.617e-05	5.28	100	R.VTWAPPPSIDLTNFLVR.Y	[1376-1392]	Used
	FALSE	High	[K].VVTPLSPPTNLHLEANPDTGVLTVSWER.[S]	1xTMT6plex [N-Term]	3.28889e-06	0.000201698	1	1	1	P02751	P02751 [1170-1197]		0	3271.75	5.3	179	58.9	156.8	33.06	77.19	6.48	20.15		High	High	High	High	High	High	High	High	High	0.0001565	6.68e-07	6.09	100	K.VVTPLSPPTNLHLEANPDTGVLTVSWER.S	[1170-1197]	Used
	FALSE	High	[K].YPLRNLQPASEYTVSLVAIK.[G]	1xTMT6plex [K20]; 1xTMT6plex [N-Term]	4.69688e-07	0.000201698	1	1	1	P02751	P02751 [1051-1070]		1	2720.58	32.9	59.3	134.2	173.7	12.49	32.45	54.8	20.14		High	High	High	High	High	High	High	High	High	0.0001565	7.644e-08	5.46	100	K.YPLRNLQPASEYTVSLVAIK.G	[1051-1070]	Used
	FALSE	High	[K].YSFCTDHTVLVQTR.[G]	1xCarbamidomethyl [C4]; 1xTMT6plex [N-Term]	2.85481e-06	0.000201698	1	1	7	P02751	P02751 [398-411]		0	1955.98	31.2	137.4	80.7	150.7	4.12	25.66	12.6	37.35		High	High	High	High	High	High	High	High	High	0.0001565	5.701e-07	3.56	100	K.YSFCTDHTVLVQTR.G	[398-411]	Used
	FALSE	High	[K].WLPSSSPVTGYR.[V]	1xTMT6plex [N-Term]	0.000120427	0.000201698	1	2	3	P02751	P02751 [1653-1664]		0	1578.85	18.2	181.3	88.2	112.3	4.01	38.88	17.84	4.84		High	High	High	High	High	High	High	High	High	0.0001565	3.621e-05	3.17	100	K.WLPSSSPVTGYR.V	[1653-1664]	Used
	FALSE	High	[R].WSRPQAPITGYR.[I]	1xTMT6plex [N-Term]	0.000129258	0.000201698	1	1	1	P02751	P02751 [831-842]		0	1660.91	36.1	65.1	165.3	133.5	7.54	41.72	11.83	18.72		High	High	High	High	High	High	High	High	High	0.0001565	3.923e-05	4.56	100	R.WSRPQAPITGYR.I	[831-842]	Used
	FALSE	High	[K].WCGTTQNYDADQK.[F]	1xCarbamidomethyl [C2]; 1xTMT6plex [K13]; 1xTMT6plex [N-Term]	8.15988e-05	0.000201698	1	1	8	P02751	P02751 [445-457]		0	2044.98	18.2	163.8	83.1	134.9	4.38	47.54	41.35	13.57		High	High	High	High	High	High	High	High	High	0.0001565	2.346e-05	4.91	100	K.WCGTTQNYDADQK.F	[445-457]	Used
	FALSE	High	[R].WCHDNGVNYK.[I]	1xCarbamidomethyl [C2]; 1xTMT6plex [K10]; 1xTMT6plex [N-Term]	0.000151569	0.000201698	1	2	4	P02751	P02751 [2341-2350]		0	1750.87	21.7	171.4	71.6	135.3	7.39	60.76	6.58	21.62		High	High	High	High	High	High	High	High	High	0.0001565	4.663e-05	5.57	100	R.WCHDNGVNYK.I	[2341-2350]	Used
	FALSE	High	[K].WDRQGENGQMMSCTCLGNGKGEFK.[C]	2xCarbamidomethyl [C13; C15]; 2xTMT6plex [K20; K24]; 1xTMT6plex [N-Term]	1.63912e-07	0.000201698	1	2	1	P02751	P02751 [2355-2378]		2	3477.67	12.7	113.5	131.4	142.4	12.22	13.49	84.24	18.36		High	High	High	High	High	High	High	High	High	0.0001565	2.389e-08	4.9	100	K.WDRQGENGQMMSCTCLGNGKGEFK.C	[2355-2378]	Used
	FALSE	High	[R].VPGTSTSATLTGLTR.[G]	1xTMT6plex [N-Term]	7.91566e-07	0.000201698	1	2	3	P02751	P02751 [2241-2255]		0	1690.95	42.9	74.2	137.4	145.5	3.98	79.2	27.18	42.52		High	High	High	High	High	High	High	High	High	0.0001565	1.367e-07	3.7	100	R.VPGTSTSATLTGLTR.G	[2241-2255]	Used
	FALSE	High	[R].DGQERDAPIVNK.[V]	1xTMT6plex [K12]; 1xTMT6plex [N-Term]	1.00263e-05	0.000201698	1	1	10	P02751	P02751 [1158-1169]		1	1800	12.2	106.4	107.4	174	8.52	17.28	32.78	39.34		High	High	High	High	High	High	High	High	High	0.0001565	2.285e-06	4.08	100	R.DGQERDAPIVNK.V	[1158-1169]	Used
	FALSE	High	[R].SSPVVIDASTAIDAPSNLR.[F]	1xTMT6plex [N-Term]	9.92423e-09	0.000201698	1	3	2	P02751	P02751 [1983-2001]		0	2142.16	32.2	156.8	79.1	131.9	31.79	5.62	41.94	34.81		High	High	High	High	High	High	High	High	High	0.0001565	1.064e-09	6.94	100	R.SSPVVIDASTAIDAPSNLR.F	[1983-2001]	Used
	FALSE	High	[K].DSMIWDCTCIGAGR.[G]	2xCarbamidomethyl [C7; C9]; 1xOxidation [M3]; 1xTMT6plex [N-Term]	6.31348e-05	0.000201698	1	1	6	P02751	P02751 [117-130]		0	1886.84	42.7	129.4	97.4	130.5	1.03	28.89	1.91	26.59		High	High	High	High	High	High	High	High	High	0.0001565	1.767e-05	4.25	100	K.DSMIWDCTCIGAGR.G	[117-130]	Used
	FALSE	High	[K].DSMIWDCTCIGAGR.[G]	2xCarbamidomethyl [C7; C9]; 1xTMT6plex [N-Term]	3.66634e-07	0.000201698	1	1	2	P02751	P02751 [117-130]		0	1870.84	5.5	203.7	86.7	104	0.01	1.03	14.67	44.52		High	High	High	High	High	High	High	High	High	0.0001565	5.837e-08	4.54	100	K.DSMIWDCTCIGAGR.G	[117-130]	Used
	FALSE	High	[K].DNRGNLLQCICTGNGR.[G]	2xCarbamidomethyl [C9; C11]; 1xTMT6plex [N-Term]	6.30485e-08	0.000201698	1	1	6	P02751	P02751 [250-265]		1	2077.02	24	128.8	104.6	142.6	5.75	15.6	28.09	13.43		High	High	High	High	High	High	High	High	High	0.0001565	8.286e-09	6.18	100	K.DNRGNLLQCICTGNGR.G	[250-265]	Used
	FALSE	High	[K].DNRGNLLQCICTGNGRGEWK.[C]	2xCarbamidomethyl [C9; C11]; 1xTMT6plex [K20]; 1xTMT6plex [N-Term]	3.58414e-05	0.000201698	1	1	1	P02751	P02751 [250-269]		2	2806.42	22.6	133.5	120.5	123.4	2.49	71.8	2.2	14.43		High	High	High	High	High	High	High	High	High	0.0001565	9.387e-06	2.9	100	K.DNRGNLLQCICTGNGRGEWK.C	[250-269]	Used
	FALSE	High	[K].DTLTSRPAQGVVTTLENVSPPR.[R]	1xTMT6plex [N-Term]	1.68087e-10	0.000201698	1	2	2	P02751	P02751 [1888-1909]		0	2567.4	22.5	112	128.9	136.7	6.27	5.82	18.62	11.19		High	High	High	High	High	High	High	High	High	0.0001565	1.145e-11	10.58	100	K.DTLTSRPAQGVVTTLENVSPPR.R	[1888-1909]	Used
	FALSE	High	[K].DTLTSRPAQGVVTTLENVSPPRR.[A]	1xTMT6plex [N-Term]	4.53856e-11	0.000201698	1	2	5	P02751	P02751 [1888-1910]		1	2723.5	19.7	134.1	101.7	144.5	10.73	18.66	0.42	17.81		High	High	High	High	High	High	High	High	High	0.0001565	2.683e-12	12.37	100	K.DTLTSRPAQGVVTTLENVSPPRR.A	[1888-1910]	Used
	FALSE	High	[R].DLQFVEVTDVK.[V]	1xTMT6plex [K11]; 1xTMT6plex [N-Term]	4.48249e-06	0.000201698	1	1	10	P02751	P02751 [912-922]		0	1751	13.6	140.3	94.7	151.5	3.57	24.19	37.67	44.65		High	High	High	High	High	High	High	High	High	0.0001565	9.372e-07	3.95	100	R.DLQFVEVTDVK.V	[912-922]	Used
	FALSE	High	[K].TETITGFQVDAVPANGQTPIQR.[T]	1xTMT6plex [N-Term]	3.38575e-07	0.000201698	1	2	3	P02751	P02751 [1929-1950]		0	2572.36	28.8	123.5	91.1	156.5	19.13	3.15	12.31	33.16		High	High	High	High	High	High	High	High	High	0.0001565	5.308e-08	6.84	100	K.TETITGFQVDAVPANGQTPIQR.T	[1929-1950]	Used
	FALSE	High	[R].TEIDKPSQMQVTDVQDNSISVK.[W]	1xOxidation [M9]; 2xTMT6plex [K5; K22]; 1xTMT6plex [N-Term]	0.000192458	0.000201698	1	2	2	P02751	P02751 [1631-1652]		0	3165.69	48.3	104.9	111.3	135.4	1.85	16.07	46.59	60.5		High	High	High	High	High	High	High	High	High	0.0001565	6.107e-05	4.56	100	R.TEIDKPSQMQVTDVQDNSISVK.W	[1631-1652]	Used
	FALSE	High	[R].TEIDKPSQMQVTDVQDNSISVK.[W]	2xTMT6plex [K5; K22]; 1xTMT6plex [N-Term]	1.10357e-08	0.000201698	1	2	3	P02751	P02751 [1631-1652]		0	3149.7	11.8	109.9	137.4	140.8	25.52	18.89	60.04	52.54		High	High	High	High	High	High	High	High	High	0.0001565	1.194e-09	7.37	100	R.TEIDKPSQMQVTDVQDNSISVK.W	[1631-1652]	Used
	FALSE	High	[R].CTCVGNGRGEWTCIAYSQLR.[D]	3xCarbamidomethyl [C1; C3; C13]; 1xTMT6plex [N-Term]	9.81239e-08	0.000201698	1	1	2	P02751	P02751 [496-515]		1	2617.23	18.4	125	93.1	163.5	9.46	16.11	11.77	30.79		High	High	High	High	High	High	High	High	High	0.0001565	1.343e-08	5.83	100	R.CTCVGNGRGEWTCIAYSQLR.D	[496-515]	Used
	FALSE	High	[R].TKTETITGFQVDAVPANGQTPIQR.[T]	1xTMT6plex [K2]; 1xTMT6plex [N-Term]	4.32064e-09	0.000201698	1	2	5	P02751	P02751 [1927-1950]		1	3030.66	16.9	147.7	93.9	141.5	9.5	61.07	12.46	11.72		High	High	High	High	High	High	High	High	High	0.0001565	4.19e-10	6.24	100	R.TKTETITGFQVDAVPANGQTPIQR.T	[1927-1950]	Used
	FALSE	High	[R].RPGGEPSPEGTTGQSYNQYSQR.[Y]	1xTMT6plex [N-Term]	4.81651e-10	0.000201698	1	2	10	P02751	P02751 [2426-2447]		0	2625.25	21.4	110.5	111.2	156.9	14.51	39.74	3.38	3.94		High	High	High	High	High	High	High	High	High	0.0001565	3.683e-11	8.09	100	R.RPGGEPSPEGTTGQSYNQYSQR.Y	[2426-2447]	Used
	FALSE	High	[K].RQAQQMVQPQSPVAVSQSKPGCYDNGK.[H]	1xCarbamidomethyl [C22]; 2xTMT6plex [K19; K27]; 1xTMT6plex [N-Term]	3.5931e-06	0.000201698	1	1	1	P02751	P02751 [31-57]		1	3675.93	11.5	182.3	141.8	64.4	29.9	54.8	37.89	28.21		High	High	High	High	High	High	High	High	High	0.0001565	7.31e-07	4.69	100	K.RQAQQMVQPQSPVAVSQSKPGCYDNGK.H	[31-57]	Used
	FALSE	High	[K].RQAQQMVQPQSPVAVSQSKPGCYDNGK.[H]	1xCarbamidomethyl [C22]; 1xOxidation [M6]; 2xTMT6plex [K19; K27]; 1xTMT6plex [N-Term]	0.000231744	0.000201698	1	1	1	P02751	P02751 [31-57]		1	3691.93	7.5	174.3	149.6	68.6	21.08	58.47	25.84	5.66		High	High	High	High	High	High	High	High	High	0.0001565	7.477e-05	3.56	100	K.RQAQQMVQPQSPVAVSQSKPGCYDNGK.H	[31-57]	Used
	FALSE	High	[R].TFYSCTTEGR.[Q]	1xCarbamidomethyl [C5]; 1xTMT6plex [N-Term]	0.0001463	0.000201698	1	1	9	P02751	P02751 [370-379]		0	1450.68	10.7	140.8	96.5	152	9.71	55.02	2.67	73.7		High	High	High	High	High	High	High	High	High	0.0001565	4.505e-05	3.63	100	R.TFYSCTTEGR.Q	[370-379]	Used
	FALSE	High	[R].DAPIVNKVVTPLSPPTNLHLEANPDTGVLTVSWER.[S]	1xTMT6plex [K7]; 1xTMT6plex [N-Term]	7.64045e-07	0.000201698	1	1	1	P02751	P02751 [1163-1197]		1	4238.32	31.3	139.6	122.2	106.9	6.46	80.79		10.45		High	High	High	High	High	Not Found	High	High	High	0.0001565	1.318e-07	5.56	88	R.DAPIVNKVVTPLSPPTNLHLEANPDTGVLTVSWER.S	[1163-1197]	Used
	FALSE	High	[R].SYTITGLQPGTDYK.[I]	1xTMT6plex [K14]; 1xTMT6plex [N-Term]	6.54089e-05	0.000201698	1	2	5	P02751	P02751 [1958-1971]		0	2002.09	26.3	122.2	121.5	130	3.44	13.44	5.6	17.22		High	High	High	High	High	High	High	High	High	0.0001565	1.836e-05	4.22	100	R.SYTITGLQPGTDYK.I	[1958-1971]	Used
	FALSE	High	[K].NNQKSEPLIGRK.[K]	2xTMT6plex [K4; K12]; 1xTMT6plex [N-Term]	0.00100624	0.000338542	1	3	1	P02751	P02751 [2069-2080]		2	2071.26	23	140.7	129.1	107.2	5.26	124.28		89		High	High	High	High	High	Not Found	High	High	High	0.0002356	0.0003817	1.79	88	K.NNQKSEPLIGRK.K	[2069-2080]	Used
	FALSE	High	[R].STTPDITGYR.[I]	1xTMT6plex [N-Term]	0.000771691	0.000338542	1	1	11	P02751	P02751 [1198-1207]		0	1339.71	14.8	133.3	104.5	147.3	9.32	6.16	3.48	47.93		High	High	High	High	High	High	High	High	High	0.0002356	0.0002853	3.29	100	R.STTPDITGYR.I	[1198-1207]	Used
	FALSE	High	[R].VGDTYERPK.[D]	1xTMT6plex [K9]; 1xTMT6plex [N-Term]	0.000576328	0.000338542	1	1	8	P02751	P02751 [108-116]		0	1522.86	13.8	134.6	99.2	152.4	4.58	14.78	16.49	34.57		High	High	High	High	High	High	High	High	High	0.0002356	0.0002058	4.09	100	R.VGDTYERPK.D	[108-116]	Used
	FALSE	High	[K].HYQINQQWER.[T]	1xTMT6plex [N-Term]	0.000669847	0.000338542	1	1	6	P02751	P02751 [58-67]		0	1630.83	37.5	127.1	110.3	125	8.41	19.45	6.1	4.57		High	High	High	High	High	High	High	High	High	0.0002356	0.000244	3.92	100	K.HYQINQQWER.T	[58-67]	Used
	FALSE	High	[K].QHDMGHMMR.[C]	2xOxidation [M7; M]; 1xTMT6plex [N-Term]	0.00158007	0.000465665	1	1	20	P02751	P02751 [487-495]		0	1403.62									No Quan Values	High	High	High	High	High	High	High	High	High	0.0003124	0.0006289	2.24		K.QHDMGHMMR.C	[487-495]	Not Used
	FALSE	High	[R].FTNIGPDTMR.[V]	1xTMT6plex [N-Term]	0.00177271	0.000465665	1	2	9	P02751	P02751 [1366-1375]		0	1380.71	21.1	97.5	138.9	142.5	3.53	41.03	2.55	37.28		High	High	High	High	High	High	High	High	High	0.0003124	0.0007142	3.23	100	R.FTNIGPDTMR.V	[1366-1375]	Used
	FALSE	High	[K].YEVSVYALK.[D]	1xTMT6plex [K9]; 1xTMT6plex [N-Term]	0.00147208	0.000465665	1	2	1	P02751	P02751 [1879-1887]		0	1529.9	13.4	91.5	111.7	183.3	5.39	85.31	37.45	65.38		High	High	High	High	High	High	High	High	High	0.0003124	0.0005841	3.9	100	K.YEVSVYALK.D	[1879-1887]	Used
	FALSE	High	[K].QHDMGHMMR.[C]	1xOxidation [M]; 1xTMT6plex [N-Term]	0.00386343	0.0005261	1	1	9	P02751	P02751 [487-495]		0	1387.62	15	140.8	77.4	166.8	12.72	71.88	105.86	20.06		High	High	High	High	High	High	High	High	High	0.000343	0.001708	2.28	100	K.QHDMGHMMR.C	[487-495]	Used
	FALSE	High	[R].YQCYCYGR.[G]	2xCarbamidomethyl [C3; C5]; 1xTMT6plex [N-Term]	0.00575542	0.0005261	1	1	4	P02751	P02751 [585-592]		0	1398.61	17.9	140.8	95.9	145.4	20.57	5	9.25	5.29		High	High	High	High	High	High	High	High	High	0.000343	0.002662	2.41	100	R.YQCYCYGR.G	[585-592]	Used
	FALSE	High	[R].EDRVPHSR.[N]	1xTMT6plex [N-Term]	0.00372897	0.0005261	1	2	4	P02751	P02751 [1494-1501]		1	1224.66	16.6	101	132.5	150	6.93	13.19	3.12	41.28		High	High	High	High	High	High	High	High	High	0.000343	0.001632	2.29	100	R.EDRVPHSR.N	[1494-1501]	Used
	FALSE	High	[R].VGDTYERPKDSMIWDCTCIGAGR.[G]	2xCarbamidomethyl [C16; C18]; 1xOxidation [M12]; 1xTMT6plex [K9]; 1xTMT6plex [N-Term]	0.00517502	0.0005261	1	1	1	P02751	P02751 [108-130]		1	3161.52	21	184.6	57.3	137.1	13.62	113.98		62.03		High	High	High	High	High	Not Found	High	High	High	0.000343	0.002355	4.58	88	R.VGDTYERPKDSMIWDCTCIGAGR.G	[108-130]	Used
	FALSE	High	[K].SEPLIGRK.[K]	1xTMT6plex [K8]; 1xTMT6plex [N-Term]	0.00601607	0.0005261	1	3	2	P02751	P02751 [2073-2080]		1	1357.86	12.6	134.6	97	155.9	9.54	0.86	12.57	48.63		High	High	High	High	High	High	High	High	High	0.000343	0.002799	2.92	100	K.SEPLIGRK.K	[2073-2080]	Used
	FALSE	High	[R].IGDQWDKQHDMGHMMR.[C]	1xOxidation [M11]; 1xTMT6plex [K7]; 1xTMT6plex [N-Term]	0.00229143	0.0005261	1	1	1	P02751	P02751 [480-495]		1	2459.18	57.9	109.4	105.8	126.9	3.68	107.66	31.77	10.95		High	High	High	High	High	High	High	High	High	0.000343	0.0009519	2.15	100	R.IGDQWDKQHDMGHMMR.C	[480-495]	Used
	FALSE	High	[K].LGVRPSQGGEAPR.[E]	1xTMT6plex [N-Term]	0.00341295	0.0005261	1	1	1	P02751	P02751 [1117-1129]		0	1552.88	34.3	113.2	99.7	152.7	22.37	16.92	13.46	25.97		High	High	High	High	High	High	High	High	High	0.000343	0.001485	2.93	100	K.LGVRPSQGGEAPR.E	[1117-1129]	Used
	FALSE	High	[R].CTCVGNGR.[G]	2xCarbamidomethyl [C1; C3]; 1xTMT6plex [N-Term]	0.0135868	0.000560454	1	1	4	P02751	P02751 [496-503]		0	1152.55	8.2	151	101.2	139.6	1.18	14.34	11.76	31.75		High	High	High	High	High	High	High	High	High	0.0003589	0.006894	2.01	100	R.CTCVGNGR.G	[496-503]	Used
	FALSE	High	[R].ISCTIANR.[C]	1xCarbamidomethyl [C3]; 1xTMT6plex [N-Term]	0.0127709	0.000560454	1	1	7	P02751	P02751 [133-140]		0	1163.64	9.2	160.5	92.3	138	8.05	22.61	8.3	49.49		High	High	High	High	High	High	High	High	High	0.0003589	0.006423	2.57	100	R.ISCTIANR.C	[133-140]	Used
	FALSE	High	[R].FTNIGPDTMR.[V]	1xOxidation [M9]; 1xTMT6plex [N-Term]	0.00798766	0.000560454	1	2	19	P02751	P02751 [1366-1375]		0	1396.71	35	105.1	111.3	148.6	4.84	36.11	3.2	52.62		High	High	High	High	High	High	High	High	High	0.0003589	0.003826	1.86	100	R.FTNIGPDTMR.V	[1366-1375]	Used
	FALSE	High	[R].TTPPTTATPIR.[H]	1xTMT6plex [N-Term]	0.0156518	0.000560454	1	3	3	P02751	P02751 [2151-2161]		0	1384.8	16.2	123.4	92.7	167.7	12.34	21.04	12.06	52.66		High	High	High	High	High	High	High	High	High	0.0003589	0.008046	2.37	100	R.TTPPTTATPIR.H	[2151-2161]	Used
	FALSE	High	[R].IGDTWSKK.[D]	2xTMT6plex [K7; K8]; 1xTMT6plex [N-Term]	0.00888339	0.000560454	1	1	4	P02751	P02751 [242-249]		1	1621.99	15.1	200.2	52.7	132	2.69	81.61	73.37	13.6		High	High	High	High	High	High	High	High	High	0.0003589	0.004308	2.58	100	R.IGDTWSKK.D	[242-249]	Used
	FALSE	High	[K].VFAVSHGR.[E]	1xTMT6plex [N-Term]	0.0174025	0.000560454	1	1	2	P02751	P02751 [977-984]		0	1101.64	19.6	107.9	119.9	152.6	1.21	11.65	33.15	12.64		High	High	High	High	High	High	High	High	High	0.0003589	0.009054	2.6	100	K.VFAVSHGR.E	[977-984]	Used
	FALSE	High	[R].SDTVPSPR.[D]	1xTMT6plex [N-Term]	0.0230781	0.000877036	1	1	9	P02751	P02751 [904-911]		0	1087.59	17.9	114.7	99.9	167.5	5.22	34.56	17.02	49.74		High	High	High	High	High	High	High	High	High	0.0005536	0.01241	2.71	100	R.SDTVPSPR.D	[904-911]	Used
	FALSE	High	[R].MSESGFK.[L]	1xTMT6plex [K7]; 1xTMT6plex [N-Term]	0.0239054	0.000986015	1	2	4	P02751	P02751 [2315-2321]		0	1243.68	18.2	140.7	102.2	139	0.57	17.36	13.2	48.47		High	High	High	High	High	High	High	High	High	0.0006215	0.01302	2.51	100	R.MSESGFK.L	[2315-2321]	Used
	FALSE	High	[R].DAPIVNK.[V]	1xTMT6plex [K7]; 1xTMT6plex [N-Term]	0.0249808	0.00127999	1	1	4	P02751	P02751 [1163-1169]		0	1214.75	12.9	164.7	92.1	130.3	3.6	27.2	21.11	56.16		High	High	High	High	High	High	High	High	High	0.0008029	0.01356	2.32	100	R.DAPIVNK.V	[1163-1169]	Used
	FALSE	High	[K].EKTGPMK.[E]	2xTMT6plex [K2; K7]; 1xTMT6plex [N-Term]	0.0290057	0.00127999	1	2	2	P02751	P02751 [1851-1857]		1	1477.9	29.3	187.5	98.2	85.1	0.64	126.4		91.63		High	High	High	High	High	Not Found	High	High	High	0.0008029	0.01613	2.91	88	K.EKTGPMK.E	[1851-1857]	Used
	FALSE	High	[K].SEPLIGR.[K]	1xTMT6plex [N-Term]	0.0272764	0.00127999	1	3	3	P02751	P02751 [2073-2079]		0	1000.6	22.2	122.8	109.9	145.1	8.21	1.52	2.28	38.34		High	High	High	High	High	High	High	High	High	0.0008029	0.0151	2.3	100	K.SEPLIGR.K	[2073-2079]	Used
	FALSE	High	[R].ITGYIIK.[Y]	1xTMT6plex [K7]; 1xTMT6plex [N-Term]	0.031114	0.00137182	1	3	2	P02751	P02751 [2021-2027]		0	1265.82	30.6	88	121.4	160	5.6	38.35	3.61	47.68		High	High	High	High	High	High	High	High	High	0.0008574	0.01743	2.05	100	R.ITGYIIK.Y	[2021-2027]	Used
	FALSE	High	[R].AQITGYR.[L]	1xTMT6plex [N-Term]	0.0339615	0.00146558	1	1	6	P02751	P02751 [1022-1028]		0	1037.59	18.2	151.9	103.9	125.9	2.25	22.69	2.29	45.73		High	High	High	High	High	High	High	High	High	0.0009154	0.01928	2.25	100	R.AQITGYR.L	[1022-1028]	Used
	FALSE	High	[K].GNQESPK.[A]	1xTMT6plex [K7]; 1xTMT6plex [N-Term]	0.0367413	0.00155155	1	1	3	P02751	P02751 [1071-1077]		0	1217.69	9.7	210.5	70.7	109.1	25.55	36.36	14.86	46.16		High	High	High	High	High	High	High	High	High	0.0009654	0.02092	1.56	100	K.GNQESPK.A	[1071-1077]	Used
	FALSE	High	[R].LTVGLTR.[R]	1xTMT6plex [N-Term]	0.0515687	0.00246293	1	1	4	P02751	P02751 [1029-1035]		0	988.635	16.1	168	103	112.9	3.56	50.93	12.32	48.31		High	High	High	High	High	High	High	High	High	0.001538	0.03056	1.91	100	R.LTVGLTR.R	[1029-1035]	Used
	FALSE	High	[R].CNDQDTR.[T]	1xCarbamidomethyl [C1]; 1xTMT6plex [N-Term]	0.0586909	0.00254107	1	1	1	P02751	P02751 [231-237]		0	1137.52	17.8	190.2	110.1	82	3.67	69.06	12.76	44.57		High	High	High	High	High	High	High	High	High	0.001632	0.03551	1.87	100	R.CNDQDTR.T	[231-237]	Used
	FALSE	High	[R].MSESGFK.[L]	1xOxidation [M1]; 1xTMT6plex [K7]; 1xTMT6plex [N-Term]	0.059709	0.00272785	1	2	2	P02751	P02751 [2315-2321]		0	1259.67	21.8	115.7	113.6	148.8	0.82	21.34	14.08	19.31		High	High	High	High	High	High	High	High	High	0.001692	0.03626	2.46	100	R.MSESGFK.L	[2315-2321]	Used
	FALSE	High	[R].IGDTWSK.[K]	1xTMT6plex [K7]; 1xTMT6plex [N-Term]	0.0612678	0.00291987	1	1	1	P02751	P02751 [242-248]		0	1264.73	47	137.3	81.1	134.7	4.18	13.08	3.35	38.03		High	High	High	High	High	High	High	High	High	0.001806	0.03719	2.33	100	R.IGDTWSK.K	[242-248]	Used
	FALSE	High	[R].ATITGYR.[I]	1xTMT6plex [N-Term]	0.077807	0.0035726	1	2	4	P02751	P02751 [1474-1480]		0	1010.58	22.8	146.7	101.8	128.7	4.61	4.34	5.84	30.84		High	High	High	High	High	High	High	High	High	0.002262	0.04863	2.1	100	R.ATITGYR.I	[1474-1480]	Used
	FALSE	High	[R].ITCTSR.[N]	1xCarbamidomethyl [C3]; 1xTMT6plex [N-Term]	0.0890602	0.00424358	1	1	2	P02751	P02751 [223-228]		0	966.524	9.8	201.7	71.2	117.4	77.15	31	4.35	8.21		High	High	High	High	High	High	High	High	High	0.002848	0.05691	2.16	100	R.ITCTSR.N	[223-228]	Used
	FALSE	High	[R].CNDQDTRTSYR.[I]	1xCarbamidomethyl [C1]; 1xTMT6plex [N-Term]	0.0868409	0.00424358	1	1	2	P02751	P02751 [231-241]		1	1644.76									No Quan Values	Not Found	Not Found	High	High	High	Not Found	High	High	High	0.002848	0.05543	1.79		R.CNDQDTRTSYR.I	[231-241]	Not Used
	FALSE	High	[R].WTPPRAQITGYR.[L]	1xTMT6plex [N-Term]	0.0936577	0.00477565	1	1	2	P02751	P02751 [1017-1028]		1	1674.93	50.7	159	88.9	101.4	4.62	28.9	10.75	39.58		High	High	High	High	High	High	High	High	High	0.003278	0.06027	3.17	100	R.WTPPRAQITGYR.L	[1017-1028]	Used
	FALSE	High	[K].YTGNTYR.[V]	1xTMT6plex [N-Term]	0.10181	0.00534676	1	1	5	P02751	P02751 [101-107]		0	1103.57	21.5	143.5	86.2	148.8	10.63	27.13	17.17	24.8		High	High	High	High	High	High	High	High	High	0.003617	0.06626	2.26	100	K.YTGNTYR.V	[101-107]	Used
	FALSE	High	[R].GATYNVIVEALK.[D]	1xTMT6plex [K12]; 1xTMT6plex [N-Term]	0.130295	0.00790719	1	2	1	P02751	P02751 [2256-2267]		0	1736.04	64.5	195.7	61.2	78.7	6.96	25.56	7.92	4.78		High	High	High	High	High	High	High	High	High	0.005224	0.08781	1.68	100	R.GATYNVIVEALK.D	[2256-2267]	Used
	FALSE	High	[K].YEKPGSPPR.[E]	1xTMT6plex [K3]; 1xTMT6plex [N-Term]	0.150614	0.00968347	1	3	2	P02751	P02751 [2028-2036]		0	1488.86	25.8	115	108.6	150.7	8.38	75.76	37.58	47.48		High	High	High	High	High	High	High	High	High	0.006481	0.1039	1.03	100	K.YEKPGSPPR.E	[2028-2036]	Used
FALSE	High	Master Protein	P35579	Myosin-9 OS=Homo sapiens OX=9606 GN=MYH9 PE=1 SV=4	0	584.188	49	114	205	97	1960	226.4	5.6	651.16	114	cell differentiation;cell organization and biogenesis;cellular component movement;metabolic process;regulation of biological process;response to stimulus;transport	cytoplasm;cytoskeleton;cytosol;extracellular;membrane;nucleus	catalytic activity;motor activity;nucleotide binding;protein binding;RNA binding;transporter activity	Pf00063, Pf01442, Pf01496, Pf01576, Pf01765, Pf02736, Pf03962, Pf04111, Pf04156, Pf05911, Pf06637, Pf07888, Pf09731, Pf11068, Pf11559, Pf12128, Pf13094	4627	ENSG00000100345.20	22	Primary Focal Segmental Glomerulosclerosis FSGS; VEGFA-VEGFR2 Signaling Pathway	MYH9	RHO GTPases activate PAKs; EPHA-mediated growth cone collapse; RHO GTPases Activate ROCKs; Sema4D induced cell migration and growth-cone collapse; Regulation of actin dynamics for phagocytic cup formation; Developmental Biology; RHO GTPases activate CIT; RHO GTPases activate PKNs	20	15	133.8	120.3	68.3	77.6	0.96	10.78	9.9	4.19	High	High	High	High	High	High	High	High	1
	Checked	Confidence	Annotated Sequence	Modifications	Qvality PEP	Qvality q-value	# Protein Groups	# Proteins	# PSMs	Master Protein Accessions	Positions in Master Proteins	Modifications in Master Proteins	# Missed Cleavages	Theo. MH+ [Da]	Abundances (Grouped): Epithelial	Abundances (Grouped): Fibroblast	Abundances (Grouped): Keratocyte	Abundances (Grouped): Myofibroblast	Abundances (Grouped) CV [%]: Epithelial	Abundances (Grouped) CV [%]: Fibroblast	Abundances (Grouped) CV [%]: Keratocyte	Abundances (Grouped) CV [%]: Myofibroblast	Quan Info	Found in Sample: [S7] F1: 129C, Sample, hCE_EV_7, hCE_rep1, Epithelial	Found in Sample: [S8] F1: 130N, Sample, hCE_EV_8, hCE_rep2, Epithelial	Found in Sample: [S3] F1: 127C, Sample, hCF_EV_3, hCF_rep1, Fibroblast	Found in Sample: [S4] F1: 128N, Sample, hCF_EV_4, hCF_rep2, Fibroblast	Found in Sample: [S1] F1: 126, Sample, hCK_EV_1, hCK_rep1, Keratocyte	Found in Sample: [S2] F1: 127N, Sample, hCK_EV_2, hCK_rep2, Keratocyte	Found in Sample: [S5] F1: 128C, Sample, hCM_EV_5, hCM_rep1, Myofibroblast	Found in Sample: [S6] F1: 129N, Sample, hCM_EV_6, hCM_rep2, Myofibroblast	Confidence (by Search Engine): Sequest HT	Percolator q-Value (by Search Engine): Sequest HT	Percolator PEP (by Search Engine): Sequest HT	XCorr (by Search Engine): Sequest HT	Channel Occupancy [%]	Sequence in Protein	Positions in Proteins	Quan Usage
	FALSE	High	[R].NTDQASMPDNTAAQK.[V]	1xOxidation [M7]; 1xTMT6plex [K15]; 1xTMT6plex [N-Term]	7.03819e-06	0.000201698	1	3	8	P35579	P35579 [359-373]		0	2066.02	166.7	77.7	48.2	107.4	11.5	3.58	0.31	43.79		High	High	High	High	High	High	High	High	High	0.0001565	1.543e-06	3.75	100	R.NTDQASMPDNTAAQK.V	[359-373]	Used
	FALSE	High	[R].NTDQASMPDNTAAQK.[V]	1xTMT6plex [K15]; 1xTMT6plex [N-Term]	5.20994e-06	0.000201698	1	3	4	P35579	P35579 [359-373]		0	2050.03	228.9	51.3	47.4	72.4	12.63	39.13	0.88	8.75		High	High	High	High	High	High	High	High	High	0.0001565	1.11e-06	4.69	100	R.NTDQASMPDNTAAQK.V	[359-373]	Used
	FALSE	High	[K].MEDSVGCLETAEEVK.[R]	1xCarbamidomethyl [C7]; 1xTMT6plex [K15]; 1xTMT6plex [N-Term]	2.4562e-06	0.000201698	1	1	1	P35579	P35579 [1373-1387]		0	2155.07	187.7	55.3	73.5	83.6	10.84	30.06	35.83	45.03		High	High	High	High	High	High	High	High	High	0.0001565	4.833e-07	4.15	100	K.MEDSVGCLETAEEVK.R	[1373-1387]	Used
	FALSE	High	[K].MQQNIQELEEQLEEEESAR.[Q]	1xTMT6plex [N-Term]	9.16471e-09	0.000201698	1	1	1	P35579	P35579 [941-959]		0	2562.22	74.9	108.2	109.8	107.1	22.83	47.58	27.92	30.38		High	High	High	High	High	High	High	High	High	0.0001565	9.674e-10	7.1	100	K.MQQNIQELEEQLEEEESAR.Q	[941-959]	Used
	FALSE	High	[K].NKHEAMITDLEER.[L]	1xTMT6plex [K2]; 1xTMT6plex [N-Term]	0.000223688	0.000201698	1	1	1	P35579	P35579 [1023-1035]		1	2044.09	108.3	122.8	74.3	94.6	16.61	23.4	39.41	46.76		High	High	High	High	High	High	High	High	High	0.0001565	7.205e-05	3.65	100	K.NKHEAMITDLEER.L	[1023-1035]	Used
	FALSE	High	[K].NFINNPLAQADWAAK.[K]	1xTMT6plex [K15]; 1xTMT6plex [N-Term]	1.10083e-07	0.000201698	1	3	2	P35579	P35579 [15-29]		0	2131.17	156	109.7	52.6	81.7	1.17	30.9	0.84	10.95		High	High	High	High	High	High	High	High	High	0.0001565	1.53e-08	5.8	100	K.NFINNPLAQADWAAK.K	[15-29]	Used
	FALSE	High	[K].QTLENERGELANEVK.[V]	1xTMT6plex [K15]; 1xTMT6plex [N-Term]	7.35649e-06	0.000201698	1	1	3	P35579	P35579 [1220-1234]		1	2188.2	175.1	109.3	60.6	55	1.31	23.9	38.57	12.82		High	High	High	High	High	High	High	High	High	0.0001565	1.633e-06	2.9	100	K.QTLENERGELANEVK.V	[1220-1234]	Used
	FALSE	High	[R].RGDLPFVVPR.[R]	1xTMT6plex [N-Term]	4.43192e-05	0.000201698	1	1	2	P35579	P35579 [1923-1932]		1	1384.83	71.3	108.9	108.7	111.1	1.77	1.86	2.39	23.42		High	High	High	High	High	High	High	High	High	0.0001565	1.193e-05	4.74	100	R.RGDLPFVVPR.R	[1923-1932]	Used
	FALSE	High	[K].EEVGEEAIVELVENGK.[K]	1xTMT6plex [K16]; 1xTMT6plex [N-Term]	1.03216e-06	0.000201698	1	3	1	P35579	P35579 [48-63]		0	2202.19	194.1	76.3	58.6	71	0.64	68.18	33.47	35.91		High	High	High	High	High	High	High	High	High	0.0001565	1.841e-07	4.79	100	K.EEVGEEAIVELVENGK.K	[48-63]	Used
	FALSE	High	[K].RALEQQVEEMK.[T]	1xTMT6plex [K11]; 1xTMT6plex [N-Term]	1.22412e-07	0.000201698	1	1	2	P35579	P35579 [1528-1538]		1	1819.01	132.7	93.7	81.8	91.9	2.19	58.64	18.27	37.04		High	High	High	High	High	High	High	High	High	0.0001565	1.724e-08	5.32	100	K.RALEQQVEEMK.T	[1528-1538]	Used
	FALSE	High	[R].EMEAELEDERK.[Q]	1xTMT6plex [K11]; 1xTMT6plex [N-Term]	1.31063e-06	0.000201698	1	1	2	P35579	P35579 [1593-1603]		1	1836.94	169.7	101.8	70.5	57.9	0.5	22.3	21.95	9.61		High	High	High	High	High	High	High	High	High	0.0001565	2.39e-07	4.06	100	R.EMEAELEDERK.Q	[1593-1603]	Used
	FALSE	High	[K].QFRTEMEDLMSSKDDVGK.[S]	2xTMT6plex [K13; K18]; 1xTMT6plex [N-Term]	5.48023e-05	0.000201698	1	1	1	P35579	P35579 [1501-1518]		2	2803.46	155.3	117.5	56.4	70.9	17.98	60.99	63.82	55.38		High	High	High	High	High	High	High	High	High	0.0001565	1.504e-05	4.38	100	K.QFRTEMEDLMSSKDDVGK.S	[1501-1518]	Used
	FALSE	High	[R].EQEVNILKK.[T]	2xTMT6plex [K8; K9]; 1xTMT6plex [N-Term]	9.91299e-05	0.000201698	1	1	2	P35579	P35579 [1166-1174]		1	1788.12	145.2	85.9	90.9	78	2.23	12.04	37.46	1.55		High	High	High	High	High	High	High	High	High	0.0001565	2.93e-05	3.46	100	R.EQEVNILKK.T	[1166-1174]	Used
	FALSE	High	[R].QAQQERDELADEIANSSGK.[G]	1xTMT6plex [K19]; 1xTMT6plex [N-Term]	6.05546e-06	0.000201698	1	1	4	P35579	P35579 [1698-1716]		1	2547.31	86.5	95.3	101.3	116.9	1.76	25.91	2.83	56.81		High	High	High	High	High	High	High	High	High	0.0001565	1.309e-06	5.21	100	R.QAQQERDELADEIANSSGK.G	[1698-1716]	Used
	FALSE	High	[K].EQADFAIEALAK.[A]	1xTMT6plex [K12]; 1xTMT6plex [N-Term]	9.67771e-06	0.000201698	2	3	6	P35579; Q7Z406	P35579 [408-419]; Q7Z406 [434-445]		0	1763.99	37.7	174.6	55.8	131.9	0.55	2.57	45.22	17.51	Shared	High	High	High	High	High	High	High	High	High	0.0001565	2.204e-06	3.77	100	K.EQADFAIEALAK.A	[408-419]	Used
	FALSE	High	[R].QLEEAEEEAQRANASRR.[K]	1xTMT6plex [N-Term]	2.16468e-05	0.000201698	1	1	1	P35579	P35579 [1878-1894]		2	2216.12									No Quan Values	High	High	High	High	High	High	High	High	High	0.0001565	5.394e-06	4.39		R.QLEEAEEEAQRANASRR.K	[1878-1894]	Not Used
	FALSE	High	[R].QLEEAEEEAQRANASR.[R]	1xTMT6plex [N-Term]	1.30557e-08	0.000201698	1	1	1	P35579	P35579 [1878-1893]		1	2060.02	147	130	58.2	64.9	1.85	6.05	18.35	31.21		High	High	High	High	High	High	High	High	High	0.0001565	1.438e-09	6.01	100	R.QLEEAEEEAQRANASR.R	[1878-1893]	Used
	FALSE	High	[R].QLEEAEEEAQR.[A]	1xTMT6plex [N-Term]	5.72807e-05	0.000201698	1	1	1	P35579	P35579 [1878-1888]		0	1560.77	94.8	100.3	121.7	83.2	14.39	34.85	18.08	26.34		High	High	High	High	High	High	High	High	High	0.0001565	1.589e-05	3.18	100	R.QLEEAEEEAQR.A	[1878-1888]	Used
	FALSE	High	[R].ELEDATETADAMNR.[E]	1xTMT6plex [N-Term]	1.75933e-07	0.000201698	1	1	1	P35579	P35579 [1899-1912]		0	1794.84	172.6	111.2	59.1	57.1	7.03	61.61	26.61	8.76		High	High	High	High	High	High	High	High	High	0.0001565	2.576e-08	3.86	100	R.ELEDATETADAMNR.E	[1899-1912]	Used
	FALSE	High	[RK].QLLQANPILEAFGNAK.[T]	1xTMT6plex [K16]; 1xTMT6plex [N-Term]	5.50763e-07	0.000201698	2	6	1	P35579; Q7Z406	P35579 [210-225]; Q7Z406 [237-252]		0	2185.27	147.4	119.5	49.6	83.5	4.12	26.91	4.34	0.79	Shared	High	High	High	High	High	High	High	High	High	0.0001565	9.184e-08	6.45	100	R.QLLQANPILEAFGNAK.T	[210-225]	Used
	FALSE	High	[K].QIATLHAQVADMK.[K]	1xTMT6plex [K13]; 1xTMT6plex [N-Term]	2.47802e-06	0.000201698	1	1	2	P35579	P35579 [1358-1370]		0	1884.08	106.9	98.6	74.4	120.1	6	12.9	25.06	45.74		High	High	High	High	High	High	High	High	High	0.0001565	4.852e-07	4.76	100	K.QIATLHAQVADMK.K	[1358-1370]	Used
	FALSE	High	[K].QIATLHAQVADMKK.[K]	2xTMT6plex [K13; K14]; 1xTMT6plex [N-Term]	1.45742e-06	0.000201698	1	1	1	P35579	P35579 [1358-1371]		1	2241.34	138.8	118.5	67.8	74.9	9.78	47.41	44.9	45.42		High	High	High	High	High	High	High	High	High	0.0001565	2.694e-07	5.68	100	K.QIATLHAQVADMKK.K	[1358-1371]	Used
	FALSE	High	[RK].KFDQLLAEEK.[ASNT]	2xTMT6plex [K1; K10]; 1xTMT6plex [N-Term]	2.39187e-06	0.000201698	3	6	1	P35580; P35579; Q7Z406	P35580 [1452-1461]; P35579 [1445-1454]; Q7Z406 [1469-1478]		1	1908.14	114.3	168.8	66.1	50.9	6.9	38	57.76	20.86	Shared	High	High	High	High	High	High	High	High	High	0.0001565	4.656e-07	5.56	100	K.KFDQLLAEEK.T	[1445-1454]	Used
	FALSE	High	[K].LEGDSTDLSDQIAELQAQIAELK.[M]	1xTMT6plex [K23]; 1xTMT6plex [N-Term]	7.18166e-07	0.000201698	1	1	2	P35579	P35579 [1053-1075]		0	2945.57	135	106.9	80.8	77.3	2.2	11.9	2.48	22.16		High	High	High	High	High	High	High	High	High	0.0001565	1.222e-07	5.32	100	K.LEGDSTDLSDQIAELQAQIAELK.M	[1053-1075]	Used
	FALSE	High	[K].HEAMITDLEER.[L]	1xTMT6plex [N-Term]	6.42618e-05	0.000201698	1	1	1	P35579	P35579 [1025-1035]		0	1572.79	183	37.2	121.5	58.2	1.31	74.5		40.67		High	High	High	High	High	Not Found	High	High	High	0.0001565	1.807e-05	3.71	88	K.HEAMITDLEER.L	[1025-1035]	Used
	FALSE	High	[K].HSQAVEELAEQLEQTK.[R]	1xTMT6plex [K16]; 1xTMT6plex [N-Term]	1.41925e-06	0.000201698	1	1	1	P35579	P35579 [1194-1209]		0	2298.23	125.2	155.9	55.9	63.1	9.46	42.66	0.23	50.72		High	High	High	High	High	High	High	High	High	0.0001565	2.616e-07	5.5	100	K.HSQAVEELAEQLEQTK.R	[1194-1209]	Used
	FALSE	High	[K].KQELEEICHDLEAR.[V]	1xCarbamidomethyl [C8]; 1xTMT6plex [K1]; 1xTMT6plex [N-Term]	1.73518e-05	0.000201698	1	1	1	P35579	P35579 [910-923]		1	2228.17	112.3	154.8	70.1	62.9	10.57	40.71	38.28	18.11		High	High	High	High	High	High	High	High	High	0.0001565	4.211e-06	6.1	100	K.KQELEEICHDLEAR.V	[910-923]	Used
	FALSE	High	[K].KMEDSVGCLETAEEVK.[R]	1xCarbamidomethyl [C8]; 2xTMT6plex [K1; K16]; 1xTMT6plex [N-Term]	4.92828e-05	0.000201698	1	1	1	P35579	P35579 [1372-1387]		1	2512.32	133.7	90.8	79	96.5	15.88	0.25	43.65	35.07		High	High	High	High	High	High	High	High	High	0.0001565	1.336e-05	3.73	100	K.KMEDSVGCLETAEEVK.R	[1372-1387]	Used
	FALSE	High	[K].KVEAQLQELQVK.[F]	2xTMT6plex [K1; K12]; 1xTMT6plex [N-Term]	2.41312e-06	0.000201698	1	1	1	P35579	P35579 [1249-1260]		1	2100.3									No Quan Values	High	High	High	High	High	High	High	High	High	0.0001565	4.693e-07	4.79		K.KVEAQLQELQVK.F	[1249-1260]	Not Used
	FALSE	High	[R].IAEFTTNLTEEEEK.[S]	1xTMT6plex [K14]; 1xTMT6plex [N-Term]	2.52226e-06	0.000201698	1	1	3	P35579	P35579 [1001-1014]		0	2112.11	185.8	67.6	81.7	65	2.21	23.34	18.86	16.69		High	High	High	High	High	High	High	High	High	0.0001565	4.936e-07	5.72	100	R.IAEFTTNLTEEEEK.S	[1001-1014]	Used
	FALSE	High	[R].KLEGDSTDLSDQIAELQAQIAELK.[M]	2xTMT6plex [K1; K24]; 1xTMT6plex [N-Term]	1.95366e-10	0.000201698	1	1	2	P35579	P35579 [1052-1075]		1	3302.83	135.5	103	72.8	88.7	1.17	25.42	57.58	1.14		High	High	High	High	High	High	High	High	High	0.0001565	1.347e-11	6.64	100	R.KLEGDSTDLSDQIAELQAQIAELK.M	[1052-1075]	Used
	FALSE	High	[K].KLEEEQIILEDQNCK.[L]	1xCarbamidomethyl [C14]; 2xTMT6plex [K1; K15]; 1xTMT6plex [N-Term]	3.69892e-07	0.000201698	1	1	1	P35579	P35579 [975-989]		1	2576.42	172.8	95	80	52.3	11.12	41.04	76.21	28.85		High	High	High	High	High	High	High	High	High	0.0001565	5.877e-08	5.46	100	K.KLEEEQIILEDQNCK.L	[975-989]	Used
	FALSE	High	[K].LEEEQIILEDQNCK.[L]	1xCarbamidomethyl [C13]; 1xTMT6plex [K14]; 1xTMT6plex [N-Term]	6.95873e-05	0.000201698	1	1	1	P35579	P35579 [976-989]		0	2219.16	155.1	80	81.5	83.3	1.68	40.27	8.77	33.4		High	High	High	High	High	High	High	High	High	0.0001565	1.971e-05	3.82	100	K.LEEEQIILEDQNCK.L	[976-989]	Used
	FALSE	High	[R].IAQLEEELEEEQGNTELINDR.[L]	1xTMT6plex [N-Term]	3.61101e-08	0.000201698	1	1	1	P35579	P35579 [1731-1751]		0	2701.34	108.3	66	122.5	103.2	4.25	69.57	18.64	39.17		High	High	High	High	High	High	High	High	High	0.0001565	4.422e-09	6.59	100	R.IAQLEEELEEEQGNTELINDR.L	[1731-1751]	Used
	FALSE	High	[R].IAQLEEELEEEQGNTELINDRLK.[K]	1xTMT6plex [K23]; 1xTMT6plex [N-Term]	0.000274155	0.000201698	1	1	2	P35579	P35579 [1731-1753]		1	3171.68									No Quan Values	High	High	High	High	Not Found	Not Found	Not Found	High	High	0.0001565	8.986e-05	2.76		R.IAQLEEELEEEQGNTELINDRLK.K	[1731-1753]	Not Used
	FALSE	High	[K].IAQLEEQLDNETK.[E]	1xTMT6plex [K13]; 1xTMT6plex [N-Term]	8.57166e-07	0.000201698	1	1	6	P35579	P35579 [1816-1828]		0	1989.09	159.3	115.4	69.9	55.4	1.69	13.23	25.31	12.99		High	High	High	High	High	High	High	High	High	0.0001565	1.494e-07	4.88	100	K.IAQLEEQLDNETK.E	[1816-1828]	Used
	FALSE	High	[K].LLEDRIAEFTTNLTEEEEK.[S]	1xTMT6plex [K19]; 1xTMT6plex [N-Term]	2.07102e-05	0.000201698	1	1	1	P35579	P35579 [996-1014]		1	2738.45	98.9	115.6	74.9	110.7	22.05	10.02	6.51	32.6		High	High	High	High	High	High	High	High	High	0.0001565	5.151e-06	3.8	100	K.LLEDRIAEFTTNLTEEEEK.S	[996-1014]	Used
	FALSE	High	[K].LQEMEGTVK.[S]	1xTMT6plex [K9]; 1xTMT6plex [N-Term]	0.000110232	0.000201698	1	1	2	P35579	P35579 [1794-1802]		0	1492.84	115.1	117.5	86.1	81.3	4.62	20.12	22.7	6.55		High	High	High	High	High	High	High	High	High	0.0001565	3.281e-05	3.23	100	K.LQEMEGTVK.S	[1794-1802]	Used
	FALSE	High	[K].AQFERDLQGRDEQSEEK.[K]	1xTMT6plex [K17]; 1xTMT6plex [N-Term]	2.10798e-05	0.000201698	1	1	2	P35579	P35579 [1567-1583]		2	2523.28	175.4	95.3	63.2	66.1	14.63	107.09	64.5	64.95		High	High	High	High	High	High	High	High	High	0.0001565	5.231e-06	4.37	100	K.AQFERDLQGRDEQSEEK.K	[1567-1583]	Used
	FALSE	High	[R].VEEEEERCQHLQAEK.[K]	1xCarbamidomethyl [C8]; 1xTMT6plex [K15]; 1xTMT6plex [N-Term]	1.15508e-05	0.000201698	1	1	2	P35579	P35579 [924-938]		1	2372.19	136.7	112.9	88.9	61.5	9.57	39.07	20.7	26.95		High	High	High	High	High	High	High	High	High	0.0001565	2.69e-06	4.56	100	R.VEEEEERCQHLQAEK.K	[924-938]	Used
	FALSE	High	[K].ANLQIDQINTDLNLER.[S]	1xTMT6plex [N-Term]	2.32922e-06	0.000201698	1	1	1	P35579	P35579 [1755-1770]		0	2099.13	52.9	145.3	69.6	132.2	14.32	13.99	41.01	7.4		High	High	High	High	High	High	High	High	High	0.0001565	4.518e-07	4.87	100	K.ANLQIDQINTDLNLER.S	[1755-1770]	Used
	FALSE	High	[K].VSHLLGINVTDFTR.[G]	1xTMT6plex [N-Term]	1.44459e-06	0.000201698	1	1	2	P35579	P35579 [374-387]		0	1801.02	93.7	136.9	63	106.4	6.74	5.35	25.34	8.19		High	High	High	High	High	High	High	High	High	0.0001565	2.664e-07	4.72	100	K.VSHLLGINVTDFTR.G	[374-387]	Used
	FALSE	High	[K].AKQTLENERGELANEVK.[V]	2xTMT6plex [K2; K17]; 1xTMT6plex [N-Term]	2.85481e-06	0.000201698	1	1	2	P35579	P35579 [1218-1234]		2	2616.49	53.3	193	49.4	104.3	17.63	118.81	68.15	84.26		High	High	High	High	High	High	High	High	High	0.0001565	5.656e-07	4.4	100	K.AKQTLENERGELANEVK.V	[1218-1234]	Used
	FALSE	High	[R].ALEQQVEEMK.[T]	1xTMT6plex [K10]; 1xTMT6plex [N-Term]	2.30296e-05	0.000201698	1	1	5	P35579	P35579 [1529-1538]		0	1662.91	173.7	88.4	71.3	66.6	2.55	63.44	0.58	42.27		High	High	High	High	High	High	High	High	High	0.0001565	5.777e-06	2.8	100	R.ALEQQVEEMK.T	[1529-1538]	Used
	FALSE	High	[R].ALEEAMEQK.[A]	1xTMT6plex [K9]; 1xTMT6plex [N-Term]	0.000150234	0.000201698	1	1	3	P35579	P35579 [1484-1492]		0	1506.82	146.3	62.6	123.6	67.5	2.08	86.9	11.99	34.45		High	High	High	High	High	High	High	High	High	0.0001565	4.644e-05	3.44	100	R.ALEEAMEQK.A	[1484-1492]	Used
	FALSE	High	[R].AGVLAHLEEERDLK.[I]	1xTMT6plex [K14]; 1xTMT6plex [N-Term]	4.69688e-07	0.000201698	2	2	2	P35580; P35579	P35580 [772-785]; P35579 [765-778]		1	2038.17	146.7	121.8	40.5	91.1	35.3	123.45	5.13	15.74	Shared	High	High	High	High	High	High	High	High	High	0.0001565	7.644e-08	4.7	100	R.AGVLAHLEEERDLK.I	[765-778]	Used
	FALSE	High	[R].AGVLAHLEEER.[D]	1xTMT6plex [N-Term]	8.8361e-05	0.000201698	2	2	2	P35580; P35579	P35580 [772-782]; P35579 [765-775]		0	1452.8									No Quan Values	High	High	High	High	Not Found	Not Found	High	High	High	0.0001565	2.574e-05	3.4		R.AGVLAHLEEER.D	[765-775]	Not Used
	FALSE	High	[K].DVDRIIGLDQVAGMSETALPGAFK.[T]	1xTMT6plex [K24]; 1xTMT6plex [N-Term]	2.32022e-08	0.000201698	1	1	2	P35579	P35579 [614-637]		1	2961.61	136.9	102.9	52.9	107.3	1.55	41.77	18.45	2.38		High	High	High	High	High	High	High	High	High	0.0001565	2.713e-09	6.85	100	K.DVDRIIGLDQVAGMSETALPGAFK.T	[614-637]	Used
	FALSE	High	[K].DVLLQVDDERR.[N]	1xTMT6plex [N-Term]	0.000143734	0.000201698	1	1	2	P35579	P35579 [1846-1856]		1	1586.87	58.2	132.8	102.7	106.2	9.39	18.54	4.66	84.36		High	High	High	High	High	High	High	High	High	0.0001565	4.413e-05	3.25	100	K.DVLLQVDDERR.N	[1846-1856]	Used
	FALSE	High	[K].DLEAHIDSANK.[N]	1xTMT6plex [K11]; 1xTMT6plex [N-Term]	2.26258e-05	0.000201698	1	1	1	P35579	P35579 [1621-1631]		0	1670.91	6.3	226.7	72.8	94.2	17.57	42.16	27.17	10.9		High	High	High	High	High	High	High	High	High	0.0001565	5.665e-06	4.42	100	K.DLEAHIDSANK.N	[1621-1631]	Used
	FALSE	High	[K].DFSALESQLQDTQELLQEENRQK.[L]	1xTMT6plex [K23]; 1xTMT6plex [N-Term]	2.7275e-09	0.000201698	1	1	1	P35579	P35579 [1302-1324]		1	3207.65	109.3	153.8	59.8	77.1	6.16	33.05	33.44	40.7		High	High	High	High	High	High	High	High	High	0.0001565	2.518e-10	8.52	100	K.DFSALESQLQDTQELLQEENRQK.L	[1302-1324]	Used
	FALSE	High	[K].SMEAEMIQLQEELAAAER.[A]	1xOxidation [M2]; 1xTMT6plex [N-Term]	6.5573e-06	0.000201698	1	1	1	P35579	P35579 [1677-1694]		0	2294.12	47.5	167.2	88.9	96.4	21.68	44.75	27.72	61.74		High	High	High	High	High	High	High	High	High	0.0001565	1.433e-06	5.36	100	K.SMEAEMIQLQEELAAAER.A	[1677-1694]	Used
	FALSE	High	[K].SMEAEMIQLQEELAAAER.[A]	1xTMT6plex [N-Term]	2.4562e-06	0.000201698	1	1	1	P35579	P35579 [1677-1694]		0	2278.13	65.7	143	94.4	97	20.48	18.22	2.93	35.93		High	High	High	High	High	High	High	High	High	0.0001565	4.801e-07	5.59	100	K.SMEAEMIQLQEELAAAER.A	[1677-1694]	Used
	FALSE	High	[R].SMMQDREDQSILCTGESGAGK.[T]	1xCarbamidomethyl [C13]; 1xTMT6plex [K21]; 1xTMT6plex [N-Term]	0.000179309	0.000201698	1	2	1	P35579	P35579 [160-180]		1	2758.32	187	87.4	38.8	86.8	19.13	100.51		12.7		High	High	High	High	Not Found	High	High	High	High	0.0001565	5.654e-05	3.27	88	R.SMMQDREDQSILCTGESGAGK.T	[160-180]	Used
	FALSE	High	[K].SGFEPASLKEEVGEEAIVELVENGKK.[V]	3xTMT6plex [K9; K25; K26]; 1xTMT6plex [N-Term]	4.49365e-07	0.000201698	1	3	1	P35579	P35579 [39-64]		2	3705.08	141.8	127.1	54.1	77	13.27	22.94	34.58	29.33		High	High	High	High	High	High	High	High	High	0.0001565	7.273e-08	6.84	100	K.SGFEPASLKEEVGEEAIVELVENGKK.V	[39-64]	Used
	FALSE	High	[R].DLQGRDEQSEEK.[K]	1xTMT6plex [K12]; 1xTMT6plex [N-Term]	3.39886e-05	0.000201698	1	1	2	P35579	P35579 [1572-1583]		1	1891.98	134.5	142.3	68.9	54.3	5.09	23.12	38.32	4.61		High	High	High	High	High	High	High	High	High	0.0001565	8.915e-06	4.51	100	R.DLQGRDEQSEEK.K	[1572-1583]	Used
	FALSE	High	[K].RQQQLTAMK.[V]	1xTMT6plex [K9]; 1xTMT6plex [N-Term]	1.56041e-05	0.000201698	1	2	3	P35579	P35579 [802-810]		1	1561.92	185.2	75.1	71.8	67.9	6.07	5.66	24.96	1.1		High	High	High	High	High	High	High	High	High	0.0001565	3.753e-06	5.08	100	K.RQQQLTAMK.V	[802-810]	Used
	FALSE	High	[K].THEAQIQEMR.[Q]	1xOxidation [M9]; 1xTMT6plex [N-Term]	8.75828e-05	0.000201698	1	1	2	P35579	P35579 [1182-1191]		0	1487.75	83.1	72.7	129.6	114.6	15.95	1.61	65.77	18.23		High	High	High	High	High	High	High	High	High	0.0001565	2.548e-05	3.69	100	K.THEAQIQEMR.Q	[1182-1191]	Used
	FALSE	High	[K].RQLEEAEEEAQRANASR.[R]	1xTMT6plex [N-Term]	5.39012e-09	0.000201698	1	1	2	P35579	P35579 [1877-1893]		2	2216.12	136.4	96.1	73.8	93.7	3.84	7.21	7.81	32.36		High	High	High	High	High	High	High	High	High	0.0001565	5.382e-10	7.07	100	K.RQLEEAEEEAQRANASR.R	[1877-1893]	Used
	FALSE	High	[K].RQLEEAEEEAQR.[A]	1xTMT6plex [N-Term]	5.72022e-08	0.000201698	1	1	1	P35579	P35579 [1877-1888]		1	1716.87	130.1	120.7	81.8	67.3	5.06	21.5	7.11	21.32		High	High	High	High	High	High	High	High	High	0.0001565	7.371e-09	6.88	100	K.RQLEEAEEEAQR.A	[1877-1888]	Used
	FALSE	High	[R].QSACNLEK.[K]	1xCarbamidomethyl [C4]; 1xTMT6plex [K8]; 1xTMT6plex [N-Term]	0.00107053	0.000338542	1	1	2	P35579	P35579 [1434-1441]		0	1407.77	205.6	79.6	54.9	59.9	8.3	11.22	8.15	2.06		High	High	High	High	High	High	High	High	High	0.0002356	0.0004112	2.52	100	R.QSACNLEK.K	[1434-1441]	Used
	FALSE	High	[R].LEVNLQAMK.[A]	1xTMT6plex [K9]; 1xTMT6plex [N-Term]	0.00107053	0.000338542	1	1	1	P35579	P35579 [1558-1566]		0	1503.9	138.3	119.2	65.3	77.2	2.1	12.35	15.6	8.72		High	High	High	High	High	High	High	High	High	0.0002356	0.0004086	3.7	100	R.LEVNLQAMK.A	[1558-1566]	Used
	FALSE	High	[R].QQQLTAMK.[V]	1xOxidation [M7]; 1xTMT6plex [K8]; 1xTMT6plex [N-Term]	0.00108964	0.000338542	1	2	2	P35579	P35579 [803-810]		0	1421.82	60.8	122.1	88.6	128.5	4.41	27.46	27.89	12.72		High	High	High	High	High	High	High	High	High	0.0002356	0.0004196	3.59	100	R.QQQLTAMK.V	[803-810]	Used
	FALSE	High	[K].THEAQIQEMR.[Q]	1xTMT6plex [N-Term]	0.000376951	0.000338542	1	1	2	P35579	P35579 [1182-1191]		0	1471.75	40.2	183.2	84.3	92.3	6.07	5.87	33.52	16.09		High	High	High	High	High	High	High	High	High	0.0002356	0.0001284	4.35	100	K.THEAQIQEMR.Q	[1182-1191]	Used
	FALSE	High	[K].NKHEAMITDLEER.[L]	1xOxidation [M6]; 1xTMT6plex [K2]; 1xTMT6plex [N-Term]	0.000889025	0.000338542	1	1	3	P35579	P35579 [1023-1035]		1	2060.08	81.5	136.7	78.9	102.9	1.74	0.13	10.23	0.48		High	High	High	High	High	High	High	High	High	0.0002356	0.0003322	4.31	100	K.NKHEAMITDLEER.L	[1023-1035]	Used
	FALSE	High	[K].QIATLHAQVADMK.[K]	1xOxidation [M12]; 1xTMT6plex [K13]; 1xTMT6plex [N-Term]	0.000718967	0.000338542	1	1	2	P35579	P35579 [1358-1370]		0	1900.07	93.9	98.3	107.3	100.5	2.3	43.23	1.83	14.66		High	High	High	High	High	High	High	High	High	0.0002356	0.0002631	2.72	100	K.QIATLHAQVADMK.K	[1358-1370]	Used
	FALSE	High	[K].QIATLHAQVADMKK.[K]	1xOxidation [M12]; 2xTMT6plex [K13; K14]; 1xTMT6plex [N-Term]	0.000843067	0.000338542	1	1	1	P35579	P35579 [1358-1371]		1	2257.33	146.7	68.6	121.9	62.8	2.55	31.78	40.84	7.63		High	High	High	High	High	High	High	High	High	0.0002356	0.0003143	3.56	100	K.QIATLHAQVADMKK.K	[1358-1371]	Used
	FALSE	High	[K].VEAQLQELQVK.[F]	1xTMT6plex [K11]; 1xTMT6plex [N-Term]	0.000333048	0.000338542	1	1	1	P35579	P35579 [1250-1260]		0	1743.04	180.3	102	57.2	60.4	4.72	21.67	17.78	15.4		High	High	High	High	High	High	High	High	High	0.0002356	0.000112	4.08	100	K.VEAQLQELQVK.F	[1250-1260]	Used
	FALSE	High	[K].ASITALEAK.[I]	1xTMT6plex [K9]; 1xTMT6plex [N-Term]	0.000675799	0.000338542	1	1	1	P35579	P35579 [1807-1815]		0	1361.84	181.4	85.3	77	56.2	4.05	19.64	48.87	7		High	High	High	High	High	High	High	High	High	0.0002356	0.0002447	3.73	100	K.ASITALEAK.I	[1807-1815]	Used
	FALSE	High	[K].KAGKLDPHLVLDQLR.[C]	2xTMT6plex [K1; K4]; 1xTMT6plex [N-Term]	0.000411811	0.000338542	1	1	1	P35579	P35579 [679-693]		2	2390.49	124.5	134.2	51.7	89.6	4.89	8.66	15.87	9.85		High	High	High	High	High	High	High	High	High	0.0002356	0.0001411	2.81	100	K.KAGKLDPHLVLDQLR.C	[679-693]	Used
	FALSE	High	[RK].AGKLDPHLVLDQLR.[C]	1xTMT6plex [K3]; 1xTMT6plex [N-Term]	0.000408184	0.000338542	2	2	1	P35580; P35579	P35580 [687-700]; P35579 [680-693]		1	2033.23	118.9	160	37.1	84	11.03	38.27	1.93	3.48	Shared	High	High	High	High	High	High	High	High	High	0.0002356	0.0001403	3.51	100	K.AGKLDPHLVLDQLR.C	[680-693]	Used
	FALSE	High	[K].DLEGLSQR.[H]	1xTMT6plex [N-Term]	0.00155235	0.000465665	1	1	1	P35579	P35579 [1393-1400]		0	1146.63	151.3	103.4	86.6	58.7	1.48	34.67	59.41	26.51		High	High	High	High	High	High	High	High	High	0.0003124	0.0006162	2.56	100	K.DLEGLSQR.H	[1393-1400]	Used
	FALSE	High	[K].RQQQLTAMK.[V]	1xOxidation [M8]; 1xTMT6plex [K9]; 1xTMT6plex [N-Term]	0.00160828	0.000465665	1	2	2	P35579	P35579 [802-810]		1	1577.92	139.7	90.6	70.1	99.6	6.23	3.47	21.15	9.49		High	High	High	High	High	High	High	High	High	0.0003124	0.0006421	2.46	100	K.RQQQLTAMK.V	[802-810]	Used
	FALSE	High	[R].QQQLTAMK.[V]	1xTMT6plex [K8]; 1xTMT6plex [N-Term]	0.00195396	0.000465665	1	2	2	P35579	P35579 [803-810]		0	1405.82	140.9	123.4	66.4	69.4	7.96	28.96	27.47	8.23		High	High	High	High	High	High	High	High	High	0.0003124	0.0007975	3.39	100	R.QQQLTAMK.V	[803-810]	Used
	FALSE	High	[K].KLVWVPSDK.[S]	2xTMT6plex [K1; K9]; 1xTMT6plex [N-Term]	0.00172627	0.000465665	1	3	1	P35579	P35579 [30-38]		1	1759.11	105.4	106	102	86.7	10.7	31.96	9.05	45.18		High	High	High	High	High	High	High	High	High	0.0003124	0.0006935	4.64	100	K.KLVWVPSDK.S	[30-38]	Used
	FALSE	High	[K].VAAYDKLEK.[T]	2xTMT6plex [K6; K9]; 1xTMT6plex [N-Term]	0.00195396	0.000465665	1	1	2	P35579	P35579 [1405-1413]		1	1724.06	67.4	193.8	45.7	93.1	4.02	102.9	37.86	51.58		High	High	High	High	High	High	High	High	High	0.0003124	0.0007998	2.86	100	K.VAAYDKLEK.T	[1405-1413]	Used
	FALSE	High	[R].ALEQQVEEMK.[T]	1xOxidation [M9]; 1xTMT6plex [K10]; 1xTMT6plex [N-Term]	0.00131213	0.000465665	1	1	1	P35579	P35579 [1529-1538]		0	1678.91	101.4	109.8	73.1	115.6	3.44	55.9	14.27	0.03		High	High	High	High	High	High	High	High	High	0.0003124	0.0005126	3.25	100	R.ALEQQVEEMK.T	[1529-1538]	Used
	FALSE	High	[R].ELDDTRASREEILAQAK.[E]	1xTMT6plex [K17]; 1xTMT6plex [N-Term]	0.00252577	0.0005261	1	1	1	P35579	P35579 [1653-1669]		2	2403.32	202	51.5	75.6	70.8	1.83	16.62	3.44	25.13		High	High	High	High	High	High	High	High	High	0.000343	0.001058	3.66	100	R.ELDDTRASREEILAQAK.E	[1653-1669]	Used
	FALSE	High	[R].ELEDATETADAMNR.[E]	1xOxidation [M12]; 1xTMT6plex [N-Term]	0.003536	0.0005261	1	1	2	P35579	P35579 [1899-1912]		0	1810.83	64.2	87.2	96.6	152	5	54.81	34.38	54.35		High	High	High	High	High	High	High	High	High	0.000343	0.001538	1.6	100	R.ELEDATETADAMNR.E	[1899-1912]	Used
	FALSE	High	[R].EQEVNILK.[K]	1xTMT6plex [K8]; 1xTMT6plex [N-Term]	0.00386343	0.0005261	1	1	3	P35579	P35579 [1166-1173]		0	1430.86	150.4	120.2	61	68.4	4.81	15.94	1.46	30.97		High	High	High	High	High	High	High	High	High	0.000343	0.001707	2.79	100	R.EQEVNILK.K	[1166-1173]	Used
	FALSE	High	[K].VMQEQGTHPK.[F]	1xOxidation [M2]; 1xTMT6plex [K10]; 1xTMT6plex [N-Term]	0.00425876	0.0005261	1	1	2	P35579	P35579 [546-555]		0	1628.88	78.8	140.5	54.9	125.8	5	31.74	69.07	6.48		High	High	High	High	High	High	High	High	High	0.000343	0.001891	2.73	100	K.VMQEQGTHPK.F	[546-555]	Used
	FALSE	High	[KR].NDNSSRFGK.[FY]	1xTMT6plex [K9]; 1xTMT6plex [N-Term]	0.00550607	0.0005261	8	41	1	O00159; E9PDF6; P35580; Q9NQX4; P12883; P35579; J3QRN6; Q7Z406	O00159 [192-200]; E9PDF6 [160-168]; P35580 [236-244]; Q9NQX4 [212-220]; P12883 [238-246]; P35579 [229-237]; J3QRN6 [156-164]; Q7Z406 [256-264]		1	1482.81	257.5	41.5	38.1	62.9	10.32	58.98	20.48	21.91	Shared	High	High	High	High	High	High	High	High	High	0.000343	0.002535	3.05	100	K.NDNSSRFGK.F	[229-237]	Used
	FALSE	High	[K].SGFEPASLKEEVGEEAIVELVENGK.[K]	2xTMT6plex [K9; K25]; 1xTMT6plex [N-Term]	0.00248145	0.0005261	1	3	1	P35579	P35579 [39-63]		1	3347.82	217.7	80.3	37	65	3.9	16.69		17.05		High	High	High	High	High	Not Found	High	High	High	0.000343	0.001038	2.06	88	K.SGFEPASLKEEVGEEAIVELVENGK.K	[39-63]	Used
	FALSE	High	[R].CQHLQAEK.[K]	1xCarbamidomethyl [C1]; 1xTMT6plex [K8]; 1xTMT6plex [N-Term]	0.00376214	0.0005261	1	1	1	P35579	P35579 [931-938]		0	1471.81	91.2	110.6	103.6	94.6	21.73	72.81	21.12	15.94		High	High	High	High	High	High	High	High	High	0.000343	0.001661	3.95	100	R.CQHLQAEK.K	[931-938]	Used
	FALSE	High	[R].CNGVLEGIR.[I]	1xCarbamidomethyl [C1]; 1xTMT6plex [N-Term]	0.00486389	0.0005261	4	15	1	P35580; P12883; P35579; Q7Z406	P35580 [701-709]; P12883 [695-703]; P35579 [694-702]; Q7Z406 [718-726]		0	1246.68	53.4	180.3	66.5	99.8	5.37	26.98	0.09	4.14	Shared	High	High	High	High	High	High	High	High	High	0.000343	0.002195	2.25	100	R.CNGVLEGIR.I	[694-702]	Used
	FALSE	High	[R].QSACNLEKK.[Q]	1xCarbamidomethyl [C4]; 2xTMT6plex [K8; K9]; 1xTMT6plex [N-Term]	0.00206053	0.0005261	1	1	1	P35579	P35579 [1434-1442]		1	1765.02	96	135.1	94.3	74.6	4.24	98.79		49.52		High	High	High	High	High	Not Found	High	High	High	0.0003124	0.0008443	1.61	88	R.QSACNLEKK.Q	[1434-1442]	Used
	FALSE	High	[R].ALEEAMEQKAELER.[L]	1xOxidation [M6]; 1xTMT6plex [K9]; 1xTMT6plex [N-Term]	0.00560449	0.0005261	1	1	1	P35579	P35579 [1484-1497]		1	2121.13	115.1	144.4	61	79.5	2.69	26.72	13.96	21.5		High	High	High	High	High	High	High	High	High	0.000343	0.002586	1.76	100	R.ALEEAMEQKAELER.L	[1484-1497]	Used
	FALSE	High	[K].DVLLQVDDER.[R]	1xTMT6plex [N-Term]	0.00418398	0.0005261	1	1	1	P35579	P35579 [1846-1855]		0	1430.77									No Quan Values	High	High	High	High	Not Found	High	Not Found	High	High	0.000343	0.001865	2.07		K.DVLLQVDDER.R	[1846-1855]	Not Used
	FALSE	High	[K].AQFERDLQGR.[D]	1xTMT6plex [N-Term]	0.0038978	0.0005261	1	1	1	P35579	P35579 [1567-1576]		1	1448.78	96.3	139.8	87.7	76.1	46.26	23.59		13.73		High	High	High	High	Not Found	High	High	High	High	0.000343	0.001727	2.24	88	K.AQFERDLQGR.D	[1567-1576]	Used
	FALSE	High	[K].LDPHLVLDQLR.[C]	1xTMT6plex [N-Term]	0.00414709	0.0005261	2	2	1	P35580; P35579	P35580 [690-700]; P35579 [683-693]		0	1547.91	118.3	135.1	49.5	97	0.17	79.81	20.75	19.52	Shared	High	High	High	High	High	High	High	High	High	0.000343	0.00184	3.1	100	K.LDPHLVLDQLR.C	[683-693]	Used
	FALSE	High	[K].GALALEEK.[R]	1xTMT6plex [K8]; 1xTMT6plex [N-Term]	0.00217291	0.0005261	1	1	3	P35579	P35579 [1717-1724]		0	1288.79	98.3	167.5	77	57.2	2.95	28.04	23.78	10.33		High	High	High	High	High	High	High	High	High	0.000343	0.0009031	2.96	100	K.GALALEEK.R	[1717-1724]	Used
	FALSE	High	[R].QQLERQNK.[E]	1xTMT6plex [K8]; 1xTMT6plex [N-Term]	0.0107941	0.000560454	2	3	1	P35580; P35579	P35580 [1788-1795]; P35579 [1781-1788]		1	1501.89	69.4	117.2	114.7	98.7	32.16	115.81		51.62	Shared	High	High	High	High	High	Not Found	High	High	High	0.0003589	0.005359	2.05	88	R.QQLERQNK.E	[1781-1788]	Used
	FALSE	High	[K].DMFQETMEAMR.[I]	1xOxidation [M7]; 1xTMT6plex [N-Term]	0.00634448	0.000560454	1	1	1	P35579	P35579 [317-327]		0	1633.72	106.3	77.1	86.3	130.3	7.17	1.42	42.05	10.38		High	High	High	High	High	High	High	High	High	0.0003589	0.002946	2.14	100	K.DMFQETMEAMR.I	[317-327]	Used
	FALSE	High	[R].VRTELADK.[V]	1xTMT6plex [K8]; 1xTMT6plex [N-Term]	0.0100559	0.000560454	1	1	1	P35579	P35579 [1267-1274]		1	1389.85	154.4	100.2	71.7	73.7	2.18	5.81	9.01	3.87		High	High	High	High	High	High	High	High	High	0.0003589	0.004922	3.32	100	R.VRTELADK.V	[1267-1274]	Used
	FALSE	High	[R].NTNPNFVR.[C]	1xTMT6plex [N-Term]	0.00920373	0.000560454	2	2	2	P35580; P35579	P35580 [670-677]; P35579 [663-670]		0	1190.65	82.4	152.6	80.4	84.7	1.43	55.1	45.98	5.94	Shared	High	High	High	High	High	High	High	High	High	0.0003589	0.004482	2.6	100	R.NTNPNFVR.C	[663-670]	Used
	FALSE	High	[K].FDQLLAEEK.[ASNT]	1xTMT6plex [K9]; 1xTMT6plex [N-Term]	0.0109869	0.000560454	3	6	1	P35580; P35579; Q7Z406	P35580 [1453-1461]; P35579 [1446-1454]; Q7Z406 [1470-1478]		0	1550.88	173.2	99.4	57.5	69.9	0.76	3.91	4.63	16.62	Shared	High	High	High	High	High	High	High	High	High	0.0003589	0.005437	3.48	100	K.FDQLLAEEK.T	[1446-1454]	Used
	FALSE	High	[K].IAQLEEQLDNETKER.[Q]	1xTMT6plex [K13]; 1xTMT6plex [N-Term]	0.00657332	0.000560454	1	1	1	P35579	P35579 [1816-1830]		1	2274.23	93.9	118.1	60.4	127.6	2.11	14.21	67.01	39.55		High	High	High	High	High	High	High	High	High	0.0003589	0.00307	1.59	100	K.IAQLEEQLDNETKER.Q	[1816-1830]	Used
	FALSE	High	[R].EMEAELEDERK.[Q]	1xOxidation [M2]; 1xTMT6plex [K11]; 1xTMT6plex [N-Term]	0.0172495	0.000560454	1	1	1	P35579	P35579 [1593-1603]		1	1852.94	101.4	124.9	96.3	77.4	6.16	0.51	5.28	3.67		High	High	High	High	High	High	High	High	High	0.0003589	0.009046	2.14	100	R.EMEAELEDERK.Q	[1593-1603]	Used
	FALSE	High	[K].TVKNDNSSRFGK.[F]	2xTMT6plex [K3; K12]; 1xTMT6plex [N-Term]	0.0073756	0.000560454	3	7	1	P35580; P35579; Q7Z406	P35580 [233-244]; P35579 [226-237]; Q7Z406 [253-264]		2	2040.18	48.3	171.9	96.9	82.9	23.5	122.88		107.11	Shared	High	High	High	High	High	Not Found	High	High	High	0.0003589	0.003489	1.75	88	K.TVKNDNSSRFGK.F	[226-237]	Used
	FALSE	High	[K].QLAAENRLTEMETLQSQLMAEK.[L]	1xTMT6plex [K22]; 1xTMT6plex [N-Term]	0.0152421	0.000560454	1	1	1	P35579	P35579 [861-882]		1	2992.58									No Quan Values	High	High	High	High	High	High	High	High	High	0.0003589	0.007833	2.13		K.QLAAENRLTEMETLQSQLMAEK.L	[861-882]	Not Used
	FALSE	High	[K].QACVLMIK.[A]	1xCarbamidomethyl [C3]; 1xTMT6plex [K8]; 1xTMT6plex [N-Term]	0.0115862	0.000560454	1	1	1	P35579	P35579 [738-745]		0	1420.84	197	98.6	48	56.3	2.77	22.86	3.79	14.97		High	High	High	High	High	High	High	High	High	0.0003589	0.005779	3.44	100	K.QACVLMIK.A	[738-745]	Used
	FALSE	High	[K].VKLQEMEGTVK.[S]	1xOxidation [M6]; 2xTMT6plex [K2; K11]; 1xTMT6plex [N-Term]	0.00623307	0.000560454	1	1	2	P35579	P35579 [1792-1802]		1	1965.17	36.9	165.3	90.2	107.6	1.49	116.7		89.91		High	High	High	High	High	Not Found	High	High	High	0.0003589	0.002901	3.24	88	K.VKLQEMEGTVK.S	[1792-1802]	Used
	FALSE	High	[K].ALELDSNLYR.[I]	1xTMT6plex [N-Term]	0.0077782	0.000560454	1	1	3	P35579	P35579 [746-755]		0	1422.78	67.8	51.9	193	87.3	4.28	35.23	31.39	22.2		High	High	High	High	High	High	High	High	High	0.0003589	0.003714	3.97	100	K.ALELDSNLYR.I	[746-755]	Used
	FALSE	High	[K].KDQGELER.[Q]	1xTMT6plex [K1]; 1xTMT6plex [N-Term]	0.02022	0.00066154	1	1	2	P35579	P35579 [202-209]		1	1432.82	180.7	105	43.3	71	18.92	23.28	30.48	17.74		High	High	High	High	High	High	High	High	High	0.0004209	0.01076	2.13	100	K.KDQGELER.Q	[202-209]	Used
	FALSE	High	[K].EEELQAALAR.[ALV]	1xTMT6plex [N-Term]	0.0211315	0.00066154	2	4	1	P35579; Q7Z406	P35579 [1082-1091]; Q7Z406 [1106-1115]		0	1358.75									No Quan Values	High	High	High	High	Not Found	Not Found	Not Found	High	High	0.0004209	0.01134	2.02		K.EEELQAALAR.V	[1082-1091]	Not Used
	FALSE	High	[K].TVKNDNSSR.[F]	1xTMT6plex [K3]; 1xTMT6plex [N-Term]	0.0222791	0.000877036	3	7	1	P35580; P35579; Q7Z406	P35580 [233-241]; P35579 [226-234]; Q7Z406 [253-261]		1	1478.83	86.5	202.2	0	111.3	7.22	121.91		55.42	Shared	High	High	High	High	Not Found	Not Found	High	High	High	0.0005536	0.01193	1.4	75	K.TVKNDNSSR.F	[226-234]	Used
	FALSE	High	[K].VKVNKDDIQK.[M]	3xTMT6plex [K2; K5; K10]; 1xTMT6plex [N-Term]	0.0226751	0.000877036	1	3	1	P35579	P35579 [65-74]		2	2103.33	30.1	169.1	86.5	114.3	7.54	131.82		107.77		High	High	High	High	High	Not Found	High	High	High	0.0005536	0.01227	2.5	88	K.VKVNKDDIQK.M	[65-74]	Used
	FALSE	High	[K].KLEMDLK.[D]	2xTMT6plex [K1; K7]; 1xTMT6plex [N-Term]	0.0265668	0.00127999	1	1	1	P35579	P35579 [1614-1620]		1	1563.97									No Quan Values	High	High	High	High	High	High	High	High	High	0.0008029	0.01464	3.51		K.KLEMDLK.D	[1614-1620]	Not Used
	FALSE	High	[K].QLAAENR.[L]	1xTMT6plex [N-Term]	0.0295192	0.00127999	1	1	5	P35579	P35579 [861-867]		0	1030.58	121	210.8	26.5	41.7	15.91	18.82	84.64	11.75		High	High	High	High	High	High	High	High	High	0.0008029	0.01635	1.58	100	K.QLAAENR.L	[861-867]	Used
	FALSE	High	[K].DCMRELDDTR.[A]	1xCarbamidomethyl [C2]; 1xTMT6plex [N-Term]	0.0319427	0.00137182	1	1	1	P35579	P35579 [1649-1658]		1	1539.71	170.4	52.2	82.6	94.9	9.63	47.6	4.28	42.14		High	High	High	High	High	High	High	High	High	0.0008574	0.01786	2.85	100	K.DCMRELDDTR.A	[1649-1658]	Used
	FALSE	High	[R].CQHLQAEKK.[K]	1xCarbamidomethyl [C1]; 2xTMT6plex [K8; K9]; 1xTMT6plex [N-Term]	0.0305732	0.00137182	1	1	1	P35579	P35579 [931-939]		1	1829.07	110.4	113.5	83.3	92.8	11.11	39.93	41.74	24.54		High	High	High	High	High	High	High	High	High	0.0008574	0.0171	2.35	100	R.CQHLQAEKK.K	[931-939]	Used
	FALSE	High	[K].ERNTDQASMPDNTAAQK.[V]	1xTMT6plex [K17]; 1xTMT6plex [N-Term]	0.0322238	0.00137182	1	3	2	P35579	P35579 [357-373]		1	2335.17									No Quan Values	High	High	High	High	Not Found	Not Found	Not Found	High	High	0.0008574	0.01805	1.94		K.ERNTDQASMPDNTAAQK.V	[357-373]	Not Used
	FALSE	High	[R].CIIPNHEKK.[A]	1xCarbamidomethyl [C1]; 2xTMT6plex [K8; K9]; 1xTMT6plex [N-Term]	0.0339615	0.00146558	1	1	1	P35579	P35579 [671-679]		1	1826.09	144.9	112.4	60.6	82.1	13.52	39.37	29.92	29.59		High	High	High	High	High	High	High	High	High	0.0009154	0.01916	2.94	100	R.CIIPNHEKK.A	[671-679]	Used
	FALSE	High	[R].KLQAQMK.[D]	2xTMT6plex [K1; K7]; 1xTMT6plex [N-Term]	0.0407954	0.00173842	2	3	1	P35580; P35579	P35580 [1649-1655]; P35579 [1642-1648]		1	1533.98	95.1	91.6	109.7	103.6	0.24	19.93	32.09	31.69	Shared	High	High	High	High	High	High	High	High	High	0.001081	0.02357	1.63	100	R.KLQAQMK.D	[1642-1648]	Used
	FALSE	High	[R].NCAAYLK.[L]	1xCarbamidomethyl [C2]; 1xTMT6plex [K7]; 1xTMT6plex [N-Term]	0.0448916	0.00192171	3	5	1	P35580; P35579; Q7Z406	P35580 [822-828]; P35579 [815-821]; Q7Z406 [839-845]		0	1297.73	235.2	77.3	37.6	49.9	1.62	90.51	3.06	2.36	Shared	High	High	High	High	High	High	High	High	High	0.001132	0.02624	2.76	100	R.NCAAYLK.L	[815-821]	Used
	FALSE	High	[R].QEEEMMAK.[E]	1xTMT6plex [K8]; 1xTMT6plex [N-Term]	0.0520165	0.00246293	1	1	1	P35579	P35579 [843-850]		0	1453.74	58.8	124.1	79.9	137.3	4.28	77.7	1.02	16.06		High	High	High	High	High	High	High	High	High	0.001538	0.03106	2.21	100	R.QEEEMMAK.E	[843-850]	Used
	FALSE	High	[K].FNEGERVR.[T]	1xTMT6plex [N-Term]	0.0576894	0.00254107	1	1	1	P35579	P35579 [1261-1268]		1	1235.67	116.1	74.9	67.8	141.1	8.88	41.37	55.63	6.76		High	High	High	High	High	High	High	High	High	0.001632	0.03489	1.52	100	K.FNEGERVR.T	[1261-1268]	Used
	FALSE	High	[R].SMAVAAR.[K]	1xTMT6plex [N-Term]	0.077807	0.0035726	1	1	1	P35579	P35579 [1606-1612]		0	934.534	156.3	64.3	97.2	82.2	4.48	27.76	28.23	30.85		High	High	High	High	High	High	High	High	High	0.002262	0.04906	1.82	100	R.SMAVAAR.K	[1606-1612]	Used
	FALSE	High	[K].KLLEDRIAEFTTNLTEEEEK.[S]	2xTMT6plex [K1; K20]; 1xTMT6plex [N-Term]	0.0832561	0.00410567	1	1	1	P35579	P35579 [995-1014]		2	3095.71									No Quan Values	High	High	High	High	High	Not Found	High	High	High	0.002705	0.05289	1.75		K.KLLEDRIAEFTTNLTEEEEK.S	[995-1014]	Not Used
	FALSE	High	[K].SKKDQGELER.[Q]	2xTMT6plex [K2; K3]; 1xTMT6plex [N-Term]	0.100966	0.00534676	1	1	1	P35579	P35579 [200-209]		2	1877.11	106.7	117.5	90.9	84.9	4.4	137.49		99.06		High	High	High	High	High	Not Found	High	High	High	0.003617	0.06543	2.11	88	K.SKKDQGELER.Q	[200-209]	Used
	FALSE	High	[K].LQEMEGTVK.[S]	1xOxidation [M4]; 1xTMT6plex [K9]; 1xTMT6plex [N-Term]	0.112448	0.0058271	1	1	1	P35579	P35579 [1794-1802]		0	1508.84	69.6	147.3	92.9	90.2	10.59	35	2.71	21.11		High	High	High	High	High	High	High	High	High	0.003853	0.07386	1.63	100	K.LQEMEGTVK.S	[1794-1802]	Used
	FALSE	High	[K].TLEEEAK.[T]	1xTMT6plex [K7]; 1xTMT6plex [N-Term]	0.114316	0.00617088	1	1	2	P35579	P35579 [1175-1181]		0	1277.74	142.7	102.7	60.3	94.2	6.28	8.63	26.93	4.5		High	High	High	High	High	High	High	High	High	0.004116	0.07564	2.65	100	K.TLEEEAK.T	[1175-1181]	Used
	FALSE	High	[R].ASREEILAQAK.[E]	1xTMT6plex [K11]; 1xTMT6plex [N-Term]	0.116212	0.00633871	1	1	1	P35579	P35579 [1659-1669]		1	1674	110.2	73.2	119	97.6	4.42	27.03	23.84	12.96		High	High	High	High	High	High	High	High	High	0.004269	0.07698	1.5	100	R.ASREEILAQAK.E	[1659-1669]	Used
	FALSE	High	[R].KKLEMDLK.[D]	3xTMT6plex [K1; K2; K8]; 1xTMT6plex [N-Term]	0.11911	0.00676593	1	1	1	P35579	P35579 [1613-1620]		2	1921.23	95.2	147.7	71	86	14	88.33	23.81	61.64		High	High	High	High	High	High	High	High	High	0.004474	0.07929	2.95	100	R.KKLEMDLK.D	[1613-1620]	Used
	FALSE	High	[K].FVSELWK.[D]	1xTMT6plex [K7]; 1xTMT6plex [N-Term]	0.137891	0.00856733	1	1	1	P35579	P35579 [607-613]		0	1366.81	211.7	73.5	51.9	62.9	1.69	76.41	36.54	16.29		High	High	High	High	High	High	High	High	High	0.005558	0.0938	2.62	100	K.FVSELWK.D	[607-613]	Used
	FALSE	High	[R].TELADK.[V]	1xTMT6plex [K6]; 1xTMT6plex [N-Term]	0.149416	0.00968347	1	1	1	P35579	P35579 [1269-1274]		0	1134.68	148.1	96.2	77	78.6	3.36	30.2	56.57	21.01		High	High	High	High	High	High	High	High	High	0.006437	0.103	1.21	100	R.TELADK.V	[1269-1274]	Used
FALSE	High	Master Protein	P04264	Keratin, type II cytoskeletal 1 OS=Homo sapiens OX=9606 GN=KRT1 PE=1 SV=6	0	463.763	55	61	414	52	644	66	8.12	1265.67	61	cell death;defense response;metabolic process;regulation of biological process;response to stimulus;transport	cytoskeleton;cytosol;extracellular;membrane;nucleus	catalytic activity;motor activity;protein binding;receptor activity;structural molecule activity	Pf00038, Pf01576, Pf05103, Pf05957, Pf12128, Pf13166, Pf13514	3848	ENSG00000167768.4	12	Corticotropin-releasing hormone signaling pathway	KRT1	Formation of the cornified envelope; Neutrophil degranulation	7	9	40.8	59	198.8	101.3	2.93	56.72	8.89	48.36	High	High	High	High	High	High	High	High	1
	Checked	Confidence	Annotated Sequence	Modifications	Qvality PEP	Qvality q-value	# Protein Groups	# Proteins	# PSMs	Master Protein Accessions	Positions in Master Proteins	Modifications in Master Proteins	# Missed Cleavages	Theo. MH+ [Da]	Abundances (Grouped): Epithelial	Abundances (Grouped): Fibroblast	Abundances (Grouped): Keratocyte	Abundances (Grouped): Myofibroblast	Abundances (Grouped) CV [%]: Epithelial	Abundances (Grouped) CV [%]: Fibroblast	Abundances (Grouped) CV [%]: Keratocyte	Abundances (Grouped) CV [%]: Myofibroblast	Quan Info	Found in Sample: [S7] F1: 129C, Sample, hCE_EV_7, hCE_rep1, Epithelial	Found in Sample: [S8] F1: 130N, Sample, hCE_EV_8, hCE_rep2, Epithelial	Found in Sample: [S3] F1: 127C, Sample, hCF_EV_3, hCF_rep1, Fibroblast	Found in Sample: [S4] F1: 128N, Sample, hCF_EV_4, hCF_rep2, Fibroblast	Found in Sample: [S1] F1: 126, Sample, hCK_EV_1, hCK_rep1, Keratocyte	Found in Sample: [S2] F1: 127N, Sample, hCK_EV_2, hCK_rep2, Keratocyte	Found in Sample: [S5] F1: 128C, Sample, hCM_EV_5, hCM_rep1, Myofibroblast	Found in Sample: [S6] F1: 129N, Sample, hCM_EV_6, hCM_rep2, Myofibroblast	Confidence (by Search Engine): Sequest HT	Percolator q-Value (by Search Engine): Sequest HT	Percolator PEP (by Search Engine): Sequest HT	XCorr (by Search Engine): Sequest HT	Channel Occupancy [%]	Sequence in Protein	Positions in Proteins	Quan Usage
	FALSE	High	[K].NMQDMVEDYRNKYEDEINK.[R]	1xOxidation [M5]; 2xTMT6plex [K12; K19]; 1xTMT6plex [N-Term]	0.000221718	0.000201698	1	1	6	P04264	P04264 [258-276]		2	3137.55	58.9	39.3	203.7	98.1	10.76	35.16	29.85	52.75		High	High	High	High	High	High	High	High	High	0.0001565	7.097e-05	2.87	100	K.NMQDMVEDYRNKYEDEINK.R	[258-276]	Used
	FALSE	High	[K].NMQDMVEDYRNK.[Y]	1xTMT6plex [K12]; 1xTMT6plex [N-Term]	9.36451e-07	0.000201698	1	1	3	P04264	P04264 [258-269]		1	2000.99	51.8	27.5	233.5	87.2	6.75	76.27	32.13	44.92		High	High	High	High	High	High	High	High	High	0.0001565	1.649e-07	4.97	100	K.NMQDMVEDYRNK.Y	[258-269]	Used
	FALSE	High	[K].NMQDMVEDYR.[N]	1xTMT6plex [N-Term]	0.000121497	0.000201698	1	1	5	P04264	P04264 [258-267]		0	1529.69	55	54.9	201.4	88.7	2.64	83.26	5.7	18.85		High	High	High	High	High	High	High	High	High	0.0001565	3.651e-05	3.4	100	K.NMQDMVEDYR.N	[258-267]	Used
	FALSE	High	[R].NSKIEISELNR.[V]	1xTMT6plex [K3]; 1xTMT6plex [N-Term]	6.20276e-05	0.000201698	1	1	7	P04264	P04264 [393-403]		1	1761.03	32.9	87.8	134.1	145.2	3.78	44.31	15.42	77.77		High	High	High	High	High	High	High	High	High	0.0001565	1.731e-05	4.18	100	R.NSKIEISELNR.V	[393-403]	Used
	FALSE	High	[R].NSKIEISELNRVIQR.[L]	1xTMT6plex [K3]; 1xTMT6plex [N-Term]	0.000246547	0.000201698	1	1	1	P04264	P04264 [393-407]		2	2257.34	21.2	58.1	181.6	139.1	4.8	2.98	0.02	52.29		High	High	High	High	High	High	High	High	High	0.0001565	8.044e-05	4.83	100	R.NSKIEISELNRVIQR.L	[393-407]	Used
	FALSE	High	[K].NKLNDLEDALQQAK.[E]	2xTMT6plex [K2; K14]; 1xTMT6plex [N-Term]	2.67301e-08	0.000201698	1	1	3	P04264	P04264 [442-455]		1	2287.32	40.7	35.3	227.8	96.2	10.56	26.86	12.85	34.79		High	High	High	High	High	High	High	High	High	0.0001565	3.167e-09	6.99	100	K.NKLNDLEDALQQAK.E	[442-455]	Used
	FALSE	High	[K].NKLNDLEDALQQAKEDLAR.[L]	2xTMT6plex [K2; K14]; 1xTMT6plex [N-Term]	6.46544e-11	0.000201698	1	1	4	P04264	P04264 [442-460]		2	2871.61	46.8	57.8	218.5	76.9	1.07	27.12	9.19	16.49		High	High	High	High	High	High	High	High	High	0.0001565	3.948e-12	7.51	100	K.NKLNDLEDALQQAKEDLAR.L	[442-460]	Used
	FALSE	High	[R].FLEQQNQVLQTKWELLQQVDTSTR.[T]	1xTMT6plex [K12]; 1xTMT6plex [N-Term]	5.34265e-09	0.000201698	1	1	2	P04264	P04264 [200-223]		1	3390.84	18.3	112.1	130.4	139.2	18.32	73.69	45.32	73.37		High	High	High	High	High	High	High	High	High	0.0001565	5.305e-10	8.81	100	R.FLEQQNQVLQTKWELLQQVDTSTR.T	[200-223]	Used
	FALSE	High	[R].FLEQQNQVLQTK.[W]	1xTMT6plex [K12]; 1xTMT6plex [N-Term]	9.59247e-06	0.000201698	3	3	4	Q7Z794; P35908; P04264	Q7Z794 [184-195]; P35908 [198-209]; P04264 [200-211]		0	1934.11	29.6	100.2	122.1	148.2	8.22	116.45	28.78	60.31	Shared	High	High	High	High	High	High	High	High	High	0.0001565	2.178e-06	5.13	100	R.FLEQQNQVLQTK.W	[200-211]	Used
	FALSE	High	[K].QISNLQQSISDAEQR.[G]	1xTMT6plex [N-Term]	4.43192e-05	0.000201698	1	1	1	P04264	P04264 [418-432]		0	1946.01	13.4	64.5	75.3	246.9	16.53	108.78	14.8	15.49		High	High	High	High	High	High	High	High	High	0.0001565	1.195e-05	5.26	100	K.QISNLQQSISDAEQR.G	[418-432]	Used
	FALSE	High	[K].IEISELNRVIQR.[L]	1xTMT6plex [N-Term]	0.00021783	0.000201698	2	2	1	P35908; P04264	P35908 [394-405]; P04264 [396-407]		1	1699.01	22.7	103.7	95.8	177.8	4.84	13.08	27.24	85.66	Shared	High	High	High	High	High	High	High	High	High	0.0001565	6.996e-05	4.05	100	K.IEISELNRVIQR.L	[396-407]	Used
	FALSE	High	[K].KDVDGAYMTK.[V]	1xOxidation [M8]; 2xTMT6plex [K1; K10]; 1xTMT6plex [N-Term]	0.000229703	0.000201698	1	1	4	P04264	P04264 [289-298]		1	1831.02	38.8	62.4	200	98.7	13.82	59.24	9.93	60.86		High	High	High	High	High	High	High	High	High	0.0001565	7.429e-05	3.32	100	K.KDVDGAYMTK.V	[289-298]	Used
	FALSE	High	[K].LALDIEIATYR.[KT]	1xTMT6plex [N-Term]	1.96396e-05	0.000201698	5	14	16	P08729; P04264; Q6KB66; P05787; P19013	P08729 [383-393]; P04264 [473-483]; Q6KB66 [374-384]; P05787 [382-392]; P19013 [430-440]		0	1506.87	44.9	47.2	216.7	91.2	5.54	15.65	10.22	23.25	Shared	High	High	High	High	High	High	High	High	High	0.0001565	4.841e-06	4.48	100	K.LALDLEIATYR.T	[473-483]	Used
	FALSE	High	[K].KQISNLQQSISDAEQR.[G]	1xTMT6plex [K1]; 1xTMT6plex [N-Term]	4.58525e-08	0.000201698	1	1	3	P04264	P04264 [417-432]		1	2303.27	40.5	119.3	72.5	167.7	12.33	78.41	24.51	90.24		High	High	High	High	High	High	High	High	High	0.0001565	5.796e-09	6.65	100	K.KQISNLQQSISDAEQR.G	[417-432]	Used
	FALSE	High	[R].GGGGGGYGSGGSSYGSGGGSYGSGGGGGGGR.[G]	1xTMT6plex [N-Term]	1.74575e-11	0.000201698	1	1	10	P04264	P04264 [519-549]		0	2613.11	32.2	59.1	193	115.7	14.5	46.62	1.07	68.73		High	High	High	High	High	High	High	High	High	0.0001565	9.308e-13	7.22	100	R.GGGGGGYGSGGSSYGSGGGSYGSGGGGGGGR.G	[519-549]	Used
	FALSE	High	[R].GGSGGGGGGSSGGRGSGGGSSGGSIGGR.[G]	1xTMT6plex [N-Term]	0.000154274	0.000201698	1	1	5	P04264	P04264 [589-616]		1	2309.08									No Quan Values	Not Found	Not Found	Not Found	Not Found	Not Found	Not Found	High	Not Found	High	0.0001565	4.785e-05	2.94		R.GGSGGGGGGSSGGRGSGGGSSGGSIGGR.G	[589-616]	Not Used
	FALSE	High	[R].GSSSGGVKSSGGSSSVK.[F]	2xTMT6plex [K8; K17]; 1xTMT6plex [N-Term]	2.93159e-06	0.000201698	1	1	1	P04264	P04264 [617-633]		1	2142.2	21.2	33.9	264.8	80.1	55.09	61.39	91.34	0.73		High	High	High	High	High	High	High	High	High	0.0001565	5.849e-07	4.71	100	R.GSSSGGVKSSGGSSSVK.F	[617-633]	Used
	FALSE	High	[R].GSGGGSSGGSIGGR.[G]	1xTMT6plex [N-Term]	1.0652e-08	0.000201698	1	1	14	P04264	P04264 [603-616]		0	1321.67	32.1	56.1	242.7	69	30.98	56.28	49.48	37.6		High	High	High	High	High	High	High	High	High	0.0001565	1.15e-09	4.11	100	R.GSGGGSSGGSIGGR.G	[603-616]	Used
	FALSE	High	[R].LLRDYQELMNTK.[L]	1xTMT6plex [K12]; 1xTMT6plex [N-Term]	5.96407e-07	0.000201698	1	1	6	P04264	P04264 [461-472]		1	1982.11	48.5	31	223.3	97.2	0.16	61.89	19.38	54.25		High	High	High	High	High	High	High	High	High	0.0001565	9.997e-08	5.54	100	R.LLRDYQELMNTK.L	[461-472]	Used
	FALSE	High	[K].LNDLEDALQQAK.[E]	1xTMT6plex [K12]; 1xTMT6plex [N-Term]	1.60238e-05	0.000201698	1	1	8	P04264	P04264 [444-455]		0	1816.02	38.4	26.8	217.4	117.4	13.21	103.35	18.34	30.19		High	High	High	High	High	High	High	High	High	0.0001565	3.85e-06	4.33	100	K.LNDLEDALQQAK.E	[444-455]	Used
	FALSE	High	[K].LNDLEDALQQAKEDLAR.[L]	1xTMT6plex [K12]; 1xTMT6plex [N-Term]	4.0612e-09	0.000201698	1	1	7	P04264	P04264 [444-460]		1	2400.31	45.1	28.3	235.8	90.8	6.64	39.73	14.4	19.23		High	High	High	High	High	High	High	High	High	0.0001565	3.924e-10	7.59	100	K.LNDLEDALQQAKEDLAR.L	[444-460]	Used
	FALSE	High	[K].AQYEDIAQK.[S]	1xTMT6plex [K9]; 1xTMT6plex [N-Term]	0.000304855	0.000201698	1	1	14	P04264	P04264 [356-364]		0	1523.85	38.6	77.8	184	99.7	13.4	11.66	14.25	39.46		High	High	High	High	High	High	High	High	High	0.0001565	0.0001011	2.72	100	K.AQYEDIAQK.S	[356-364]	Used
	FALSE	High	[R].TNAENEFVTIK.[K]	1xTMT6plex [K11]; 1xTMT6plex [N-Term]	1.50616e-05	0.000201698	1	1	8	P04264	P04264 [278-288]		0	1723.96	48.2	36.4	229.2	86.2	4.95	55.42	19.33	7.13		High	High	High	High	High	High	High	High	High	0.0001565	3.602e-06	3.8	100	R.TNAENEFVTIK.K	[278-288]	Used
	FALSE	High	[R].TNAENEFVTIKK.[D]	2xTMT6plex [K11; K12]; 1xTMT6plex [N-Term]	1.40131e-08	0.000201698	1	1	9	P04264	P04264 [278-289]		1	2081.22	39.5	56.9	220.4	83.2	4.79	20.82	7.43	40.03		High	High	High	High	High	High	High	High	High	0.0001565	1.553e-09	6	100	R.TNAENEFVTIKK.D	[278-289]	Used
	FALSE	High	[R].TLLEGEESR.[M]	1xTMT6plex [N-Term]	0.000255426	0.000201698	1	1	25	P04264	P04264 [484-492]		0	1262.68	48.9	48.2	211.6	91.2	0.81	29.16	3.47	24.85		High	High	High	High	High	High	High	High	High	0.0001565	8.35e-05	3.28	100	R.TLLEGEESR.M	[484-492]	Used
	FALSE	High	[K].AEAESLYQSKYEELQITAGR.[H]	1xTMT6plex [K10]; 1xTMT6plex [N-Term]	2.90174e-09	0.000201698	1	1	4	P04264	P04264 [367-386]		1	2744.45	48.9	57.6	191.4	102	6.64	11	18.45	0.44		High	High	High	High	High	High	High	High	High	0.0001565	2.702e-10	6.97	100	K.AEAESLYQSKYEELQITAGR.H	[367-386]	Used
	FALSE	High	[K].AEAESLYQSK.[Y]	1xTMT6plex [K10]; 1xTMT6plex [N-Term]	1.13482e-05	0.000201698	1	1	6	P04264	P04264 [367-376]		0	1583.87	48.6	17.8	245.8	87.8	3.44	105.07	3.45	3.39		High	High	High	High	High	High	High	High	High	0.0001565	2.624e-06	4.05	100	K.AEAESLYQSK.Y	[367-376]	Used
	FALSE	High	[K].YEELQITAGR.[H]	1xTMT6plex [N-Term]	4.51103e-05	0.000201698	2	2	14	P04264; P04259	P04264 [377-386]; P04259 [360-369]		0	1408.76	40.3	40	225.5	94.2	2.28	63.79	5.89	23	Shared	High	High	High	High	High	High	High	High	High	0.0001565	1.223e-05	2.72	100	K.YEELQITAGR.H	[377-386]	Used
	FALSE	High	[K].DVDGAYMTK.[V]	1xTMT6plex [K9]; 1xTMT6plex [N-Term]	8.45379e-05	0.000201698	1	1	7	P04264	P04264 [290-298]		0	1457.77	39.1	58.3	223.8	78.9	5.7	43.29	26.9	68.52		High	High	High	High	High	High	High	High	High	0.0001565	2.447e-05	3.44	100	K.DVDGAYMTK.V	[290-298]	Used
	FALSE	High	[K].SDQSRLDSELK.[N]	1xTMT6plex [K11]; 1xTMT6plex [N-Term]	1.4538e-05	0.000201698	1	1	15	P04264	P04264 [247-257]		1	1735.96	41.9	37.1	210.9	110	2.9	93.84	16.33	63.14		High	High	High	High	High	High	High	High	High	0.0001565	3.449e-06	4.07	100	K.SDQSRLDSELK.N	[247-257]	Used
	FALSE	High	[K].SLNNQFASFIDKVR.[F]	1xTMT6plex [K12]; 1xTMT6plex [N-Term]	2.14265e-08	0.000201698	1	1	3	P04264	P04264 [186-199]		1	2097.19	27.5	129.8	125.6	117.2	1.56	40.33	21.83	46.52		High	High	High	High	High	High	High	High	High	0.0001565	2.486e-09	6.95	100	K.SLNNQFASFIDKVR.F	[186-199]	Used
	FALSE	High	[K].SLNNQFASFIDK.[V]	1xTMT6plex [K12]; 1xTMT6plex [N-Term]	1.15508e-05	0.000201698	1	1	5	P04264	P04264 [186-197]		0	1842.02	29.4	93.1	132.5	145	4.21	102.33	12.84	78.06		High	High	High	High	High	High	High	High	High	0.0001565	2.688e-06	4.88	100	K.SLNNQFASFIDK.V	[186-197]	Used
	FALSE	High	[K].SKAEAESLYQSK.[Y]	2xTMT6plex [K2; K12]; 1xTMT6plex [N-Term]	1.97867e-08	0.000201698	1	1	10	P04264	P04264 [365-376]		1	2028.16	41.6	45.8	220.1	92.5	0.06	67.9	28.91	49.19		High	High	High	High	High	High	High	High	High	0.0001565	2.289e-09	6.85	100	K.SKAEAESLYQSK.Y	[365-376]	Used
	FALSE	High	[K].SKAEAESLYQSKYEELQITAGR.[H]	2xTMT6plex [K2; K12]; 1xTMT6plex [N-Term]	3.47199e-10	0.000201698	1	1	2	P04264	P04264 [365-386]		2	3188.74	33.5	126.8	150	89.7	16.75	32.66	8.84	53.97		High	High	High	High	High	High	High	High	High	0.0001565	2.572e-11	6.99	100	K.SKAEAESLYQSKYEELQITAGR.H	[365-386]	Used
	FALSE	High	[R].SLDLDSIIAEVK.[A]	1xTMT6plex [K12]; 1xTMT6plex [N-Term]	1.33403e-06	0.000201698	1	1	24	P04264	P04264 [344-355]		0	1761.04	40.2	57	222.5	80.3	5.47	23.05	8.26	38.51		High	High	High	High	High	High	High	High	High	0.0001565	2.445e-07	4.74	100	R.SLDLDSIIAEVK.A	[344-355]	Used
	FALSE	High	[R].RVDQLKSDQSR.[L]	1xTMT6plex [K6]; 1xTMT6plex [N-Term]	0.000271741	0.000201698	1	1	7	P04264	P04264 [241-251]		2	1790.03	30.7	62.4	229.2	77.7	6.37	18.5	40.23	2.47		High	High	High	High	High	High	High	High	High	0.0001565	8.895e-05	2.75	100	R.RVDQLKSDQSR.L	[241-251]	Used
	FALSE	High	[K].RTNAENEFVTIK.[K]	1xTMT6plex [K12]; 1xTMT6plex [N-Term]	8.72467e-07	0.000201698	1	1	2	P04264	P04264 [277-288]		1	1880.06	55.2	25.8	229.7	89.3	13.6	71.64	14.54	25.63		High	High	High	High	High	High	High	High	High	0.0001565	1.52e-07	5.4	100	K.RTNAENEFVTIK.K	[277-288]	Used
	FALSE	High	[R].THNLEPYFESFINNLR.[R]	1xTMT6plex [N-Term]	1.03874e-05	0.000201698	1	1	2	P04264	P04264 [224-239]		0	2223.14	113.4	111	59.3	116.3	2.47	10.95	23.48	27.93		High	High	High	High	High	High	High	High	High	0.0001565	2.381e-06	5.68	100	R.THNLEPYFESFINNLR.R	[224-239]	Used
	FALSE	High	[K].RTNAENEFVTIKK.[D]	2xTMT6plex [K12; K13]; 1xTMT6plex [N-Term]	1.0981e-06	0.000201698	1	1	4	P04264	P04264 [277-289]		2	2237.32	56.7	44.4	211.4	87.6	11.92	29.64	30.93	50.44		High	High	High	High	High	High	High	High	High	0.0001565	1.965e-07	7.05	100	K.RTNAENEFVTIKK.D	[277-289]	Used
	FALSE	High	[R].DYQELMNTK.[L]	1xTMT6plex [K9]; 1xTMT6plex [N-Term]	6.48328e-05	0.000201698	1	1	3	P04264	P04264 [464-472]		0	1599.85	37	46.3	219.3	97.4	6.55	85.17	4.89	4.83		High	High	High	High	High	High	High	High	High	0.0001565	1.825e-05	3.45	100	R.DYQELMNTK.L	[464-472]	Used
	FALSE	High	[K].WELLQQVDTSTR.[T]	1xTMT6plex [N-Term]	0.000376951	0.000338542	1	1	3	P04264	P04264 [212-223]		0	1704.91	35.4	152	86	126.5	0.52	70.39	34.15	55.84		High	High	High	High	High	High	High	High	High	0.0002356	0.0001284	4.05	100	K.WELLQQVDTSTR.T	[212-223]	Used
	FALSE	High	[K].NMQDMVEDYR.[N]	1xOxidation [M]; 1xTMT6plex [N-Term]	0.0003512	0.000338542	1	1	9	P04264	P04264 [258-267]		0	1545.69	49.6	61.6	185.3	103.5	4.69	63	7.67	13.1		High	High	High	High	High	High	High	High	High	0.0002356	0.0001187	3.69	100	K.NMQDMVEDYR.N	[258-267]	Used
	FALSE	High	[K].NMQDMVEDYRNKYEDEINK.[R]	2xTMT6plex [K12; K19]; 1xTMT6plex [N-Term]	0.000387087	0.000338542	1	1	2	P04264	P04264 [258-276]		2	3121.55	56.2	89	165.3	89.6	15.07	24.92	15.86	36.74		High	High	High	High	High	High	High	High	High	0.0002356	0.0001327	4.69	100	K.NMQDMVEDYRNKYEDEINK.R	[258-276]	Used
	FALSE	High	[R].LRSEIDNVK.[K]	1xTMT6plex [K9]; 1xTMT6plex [N-Term]	0.00104249	0.000338542	1	1	1	P04264	P04264 [408-416]		1	1531.92									No Quan Values	High	High	High	High	High	High	High	High	High	0.0002356	0.0003975	4.23		R.LRSEIDNVK.K	[408-416]	Not Used
	FALSE	High	[KR].NKYEDEINK.[HR]	2xTMT6plex [K2; K9]; 1xTMT6plex [N-Term]	0.000561235	0.000338542	6	11	5	Q5XKE5; P04264; P04259; P02538; P05787; P13647	Q5XKE5 [232-240]; P04264 [268-276]; P04259 [251-259]; P02538 [251-259]; P05787 [177-185]; P13647 [256-264]		1	1840.04	72.8	34.7	199.2	93.3	8.88	81.99	17.74	41.24	Shared	High	High	High	High	High	High	High	High	High	0.0002356	0.0001997	4.28	100	R.NKYEDEINK.R	[268-276]	Used
	FALSE	High	[KR].NKYEDEINKR.[T]	2xTMT6plex [K2; K9]; 1xTMT6plex [N-Term]	0.000858116	0.000338542	5	10	3	P04264; P04259; P02538; P05787; P13647	P04264 [268-277]; P04259 [251-260]; P02538 [251-260]; P05787 [177-186]; P13647 [256-265]		2	1996.14	40.4	46.8	217.1	95.7	8.19	81.08	0.67	43.18	Shared	High	High	High	High	High	High	High	High	High	0.0002356	0.0003214	3.57	100	R.NKYEDEINKR.T	[268-277]	Used
	FALSE	High	[R].SLVNLGGSK.[S]	1xTMT6plex [K9]; 1xTMT6plex [N-Term]	0.000954224	0.000338542	1	1	6	P04264	P04264 [66-74]		0	1332.83	39.7	62	218	80.3	7.89	20.05	0.9	45.8		High	High	High	High	High	High	High	High	High	0.0002356	0.0003611	3.06	100	R.SLVNLGGSK.S	[66-74]	Used
	FALSE	High	[R].LLRDYQELMNTK.[L]	1xOxidation [M9]; 1xTMT6plex [K12]; 1xTMT6plex [N-Term]	0.000618588	0.000338542	1	1	6	P04264	P04264 [461-472]		1	1998.11	45.6	50.8	196.6	107	6.39	10.37	10.1	25.96		High	High	High	High	High	High	High	High	High	0.0002356	0.0002225	4.05	100	R.LLRDYQELMNTK.L	[461-472]	Used
	FALSE	High	[R].GGSGGGGGGSSGGRGSGGGSSGGSIGGRGSSSGGVK.[S]	1xTMT6plex [K36]; 1xTMT6plex [N-Term]	0.000624084	0.000338542	1	1	1	P04264	P04264 [589-624]		2	3197.56									No Quan Values	High	High	High	Not Found	Not Found	High	High	Not Found	High	0.0002356	0.0002251	3.02		R.GGSGGGGGGSSGGRGSGGGSSGGSIGGRGSSSGGVK.S	[589-624]	Not Used
	FALSE	High	[K].DVDGAYMTKVDLQAK.[L]	1xOxidation [M7]; 2xTMT6plex [K9; K15]; 1xTMT6plex [N-Term]	0.000904894	0.000338542	1	1	2	P04264	P04264 [290-304]		1	2357.3	42.3	132.5	118	107.1	25.27	37.11	44.46	33.77		High	High	High	High	High	High	High	High	High	0.0002356	0.0003391	2.17	100	K.DVDGAYMTKVDLQAK.L	[290-304]	Used
	FALSE	High	[K].NMQDMVEDYRNK.[Y]	2xOxidation [M2; M5]; 1xTMT6plex [K12]; 1xTMT6plex [N-Term]	0.00172627	0.000465665	1	1	7	P04264	P04264 [258-269]		1	2032.98	42.9	31.5	222.1	103.4	10.64	65.05	21.01	21.55		High	High	High	High	High	High	High	High	High	0.0003124	0.0006942	2.89	100	K.NMQDMVEDYRNK.Y	[258-269]	Used
	FALSE	High	[K].NMQDMVEDYRNK.[Y]	1xOxidation [M]; 1xTMT6plex [K12]; 1xTMT6plex [N-Term]	0.0060696	0.0005261	1	1	10	P04264	P04264 [258-269]		1	2016.99	46.3	26.9	228.8	98.1	0.25	71.66	27.21	36.75		High	High	High	High	High	High	High	High	High	0.000343	0.002812	3.04	100	K.NMQDMVEDYRNK.Y	[258-269]	Used
	FALSE	High	[K].NMQDMVEDYR.[N]	2xOxidation [M2; M5]; 1xTMT6plex [N-Term]	0.00261682	0.0005261	1	1	10	P04264	P04264 [258-267]		0	1561.68	33	33.8	240.4	92.7	21.21	92.93	3.89	37.13		High	High	High	High	High	High	High	High	High	0.000343	0.001108	2.91	100	K.NMQDMVEDYR.N	[258-267]	Used
	FALSE	High	[KR].YEDEINKR.[T]	1xTMT6plex [K7]; 1xTMT6plex [N-Term]	0.0030962	0.0005261	7	16	7	Q7Z794; P35908; P04264; P04259; P02538; P05787; P13647	Q7Z794 [254-261]; P35908 [268-275]; P04264 [270-277]; P04259 [253-260]; P02538 [253-260]; P05787 [179-186]; P13647 [258-265]		1	1524.84	48.3	27.7	230.1	93.9	0.19	82.76	16.29	29.12	Shared	High	High	High	High	High	High	High	High	High	0.000343	0.001338	3.35	100	K.YEDEINKR.T	[270-277]	Used
	FALSE	High	[R].DYQELMNTK.[L]	1xOxidation [M6]; 1xTMT6plex [K9]; 1xTMT6plex [N-Term]	0.003536	0.0005261	1	1	4	P04264	P04264 [464-472]		0	1615.84	44.9	53	204.4	97.6	0.05	65.24	13.95	11.32		High	High	High	High	High	High	High	High	High	0.000343	0.001541	2.26	100	R.DYQELMNTK.L	[464-472]	Used
	FALSE	High	[R].SEIDNVKK.[Q]	2xTMT6plex [K7; K8]; 1xTMT6plex [N-Term]	0.00433487	0.0005261	1	1	3	P04264	P04264 [410-417]		1	1619.99	13.5	139.5	68.7	178.4	25.58	125.41	1.2	97.93		High	High	High	High	High	High	High	High	High	0.000343	0.001937	2.58	100	R.SEIDNVKK.Q	[410-417]	Used
	FALSE	High	[R].GSSSGGVK.[S]	1xTMT6plex [K8]; 1xTMT6plex [N-Term]	0.00288448	0.0005261	1	1	4	P04264	P04264 [617-624]		0	1136.67	37.4	122	171.4	69.2	2.89	7.89	5.78	33.71		High	High	High	High	High	High	High	High	High	0.000343	0.001231	2.41	100	R.GSSSGGVK.S	[617-624]	Used
	FALSE	High	[K].IEISELNR.[V]	1xTMT6plex [N-Term]	0.00341295	0.0005261	2	2	8	P35908; P04264	P35908 [394-401]; P04264 [396-403]		0	1202.69	22.1	84	101.3	192.6	3.79	99.4	23.06	79.69	Shared	High	High	High	High	High	High	High	High	High	0.000343	0.001482	2.28	100	K.IEISELNR.V	[396-403]	Used
	FALSE	High	[R].LRSEIDNVKK.[Q]	2xTMT6plex [K9; K10]; 1xTMT6plex [N-Term]	0.0135868	0.000560454	1	1	2	P04264	P04264 [408-417]		2	1889.18	15.9	96.2	55.8	232.1	52.33	106.39	7.26	115.97		High	High	High	High	High	High	High	High	High	0.0003589	0.006937	4.37	100	R.LRSEIDNVKK.Q	[408-417]	Used
	FALSE	High	[K].SISISVAR.[G]	1xTMT6plex [N-Term]	0.014583	0.000560454	1	1	7	P04264	P04264 [75-82]		0	1061.65	45	60.8	208.1	86.1	4.91	23.59	5.41	37.4		High	High	High	High	High	High	High	High	High	0.0003589	0.007475	2.93	100	K.SISISVAR.G	[75-82]	Used
	FALSE	High	[K].DVDGAYMTK.[V]	1xOxidation [M7]; 1xTMT6plex [K9]; 1xTMT6plex [N-Term]	0.0077782	0.000560454	1	1	33	P04264	P04264 [290-298]		0	1473.77	43.8	69.3	185.6	101.3	8.46	29.67	20.93	45.83		High	High	High	High	High	High	High	High	High	0.0003589	0.003722	1.62	100	K.DVDGAYMTK.V	[290-298]	Used
	FALSE	High	[K].SSGGSSSVK.[F]	1xTMT6plex [K9]; 1xTMT6plex [N-Term]	0.00628853	0.000560454	1	1	1	P04264	P04264 [625-633]		0	1253.71	18.9	95.6	127	158.5	54.55	36.88	3.84	37.11		High	High	High	High	High	High	High	High	High	0.0003589	0.00294	2.63	100	K.SSGGSSSVK.F	[625-633]	Used
	FALSE	High	[KR].YEDEINK.[HR]	1xTMT6plex [K7]; 1xTMT6plex [N-Term]	0.00896242	0.000560454	8	17	3	Q5XKE5; Q7Z794; P35908; P04264; P04259; P02538; P05787; P13647	Q5XKE5 [234-240]; Q7Z794 [254-260]; P35908 [268-274]; P04264 [270-276]; P04259 [253-259]; P02538 [253-259]; P05787 [179-185]; P13647 [258-264]		0	1368.74	57.5	31.9	203.2	107.5	9.35	92.41	24.31	39.95	Shared	High	High	High	High	High	High	High	High	High	0.0003589	0.004362	2.7	100	K.YEDEINK.R	[270-276]	Used
	FALSE	High	[K].NMQDMVEDYRNKYEDEINK.[R]	2xOxidation [M2; M5]; 2xTMT6plex [K12; K19]; 1xTMT6plex [N-Term]	0.024545	0.00127999	1	1	3	P04264	P04264 [258-276]		2	3153.54	54.5	36.2	218.3	91	24.05	29.11	24.27	53.8		High	High	High	High	High	High	High	High	High	0.0007583	0.0134	1.77	100	K.NMQDMVEDYRNKYEDEINK.R	[258-276]	Used
	FALSE	High	[R].VDQLKSDQSR.[L]	1xTMT6plex [K5]; 1xTMT6plex [N-Term]	0.0415121	0.00173842	1	1	1	P04264	P04264 [242-251]		1	1633.93	21.2	107.1	172.8	98.9	0.01	47.41	24.55	15.11		High	High	High	High	High	High	High	High	High	0.001081	0.02398	2.2	100	R.VDQLKSDQSR.L	[242-251]	Used
	FALSE	High	[R].TTSSSTR.[R]	1xTMT6plex [N-Term]	0.0839618	0.00424358	1	1	1	P04264	P04264 [31-37]		0	968.521	25.8	44.1	260.3	69.8	29.11	36.82	68.67	11.12		High	High	High	High	High	High	High	High	High	0.002815	0.05327	2.6	100	R.TTSSSTR.R	[31-37]	Used
	FALSE	High	[R].SEIDNVK.[K]	1xTMT6plex [K7]; 1xTMT6plex [N-Term]	0.0853901	0.00424358	1	1	2	P04264	P04264 [410-416]		0	1262.74	14.3	117.4	87.2	181.1	4.1	125.34	33	92.35		High	High	High	High	High	High	High	High	High	0.002848	0.05413	2.8	100	R.SEIDNVK.K	[410-416]	Used
	FALSE	High	[KR].IDSEIK.[KNE]	1xTMT6plex [K6]; 1xTMT6plex [N-Term]	0.0936577	0.00477565	1	6	2	P04264	P04264 [252-257]		0	1162.71	28.6	53.9	206.1	111.3	1.96	88.3	9.96	48.65		High	High	High	High	High	High	High	High	High	0.003278	0.06046	1.85	100	R.LDSELK.N	[252-257]	Used
	FALSE	High	[R].GSGGGSSGGSIGGRGSSSGGVK.[S]	1xTMT6plex [K22]; 1xTMT6plex [N-Term]	0.111525	0.00574761	1	1	1	P04264	P04264 [603-624]		1	2210.15	39	64.2	196.7	100.2	4.26	21.78	7.08	67.27		High	High	High	High	High	High	High	High	High	0.003805	0.07333	1.18	100	R.GSGGGSSGGSIGGRGSSSGGVK.S	[603-624]	Used
	FALSE	High	[R].GGSGGGGGGSSGGR.[G]	1xTMT6plex [N-Term]	0.121077	0.00692945	1	1	1	P04264	P04264 [589-602]		0	1235.59									No Quan Values	Not Found	Not Found	Not Found	Not Found	Not Found	Not Found	Not Found	Not Found	High	0.004624	0.08047	1.12		R.GGSGGGGGGSSGGR.G	[589-602]	Not Used
FALSE	High	Master Protein	P35908	Keratin, type II cytoskeletal 2 epidermal OS=Homo sapiens OX=9606 GN=KRT2 PE=1 SV=2	0	438.813	73	58	231	43	639	65.4	8	803.96	58	cell death;cell organization and biogenesis;cell proliferation;cellular component movement;metabolic process	cytoskeleton;cytosol;membrane;nucleus	protein binding;structural molecule activity	Pf00038, Pf08614, Pf12128, Pf13166	3849	ENSG00000172867.3	12		KRT2	Formation of the cornified envelope	3	12	41.5	47.2	208.4	102.9	17.2	28.99	6.57	39.84	High	High	High	High	High	High	High	High	1
	Checked	Confidence	Annotated Sequence	Modifications	Qvality PEP	Qvality q-value	# Protein Groups	# Proteins	# PSMs	Master Protein Accessions	Positions in Master Proteins	Modifications in Master Proteins	# Missed Cleavages	Theo. MH+ [Da]	Abundances (Grouped): Epithelial	Abundances (Grouped): Fibroblast	Abundances (Grouped): Keratocyte	Abundances (Grouped): Myofibroblast	Abundances (Grouped) CV [%]: Epithelial	Abundances (Grouped) CV [%]: Fibroblast	Abundances (Grouped) CV [%]: Keratocyte	Abundances (Grouped) CV [%]: Myofibroblast	Quan Info	Found in Sample: [S7] F1: 129C, Sample, hCE_EV_7, hCE_rep1, Epithelial	Found in Sample: [S8] F1: 130N, Sample, hCE_EV_8, hCE_rep2, Epithelial	Found in Sample: [S3] F1: 127C, Sample, hCF_EV_3, hCF_rep1, Fibroblast	Found in Sample: [S4] F1: 128N, Sample, hCF_EV_4, hCF_rep2, Fibroblast	Found in Sample: [S1] F1: 126, Sample, hCK_EV_1, hCK_rep1, Keratocyte	Found in Sample: [S2] F1: 127N, Sample, hCK_EV_2, hCK_rep2, Keratocyte	Found in Sample: [S5] F1: 128C, Sample, hCM_EV_5, hCM_rep1, Myofibroblast	Found in Sample: [S6] F1: 129N, Sample, hCM_EV_6, hCM_rep2, Myofibroblast	Confidence (by Search Engine): Sequest HT	Percolator q-Value (by Search Engine): Sequest HT	Percolator PEP (by Search Engine): Sequest HT	XCorr (by Search Engine): Sequest HT	Channel Occupancy [%]	Sequence in Protein	Positions in Proteins	Quan Usage
	FALSE	High	[K].NVQDAIADAEQR.[G]	1xTMT6plex [N-Term]	0.000264625	0.000201698	1	1	2	P35908	P35908 [419-430]		0	1558.8	40.6	42.5	226.4	90.5	16.07	71.61	21.21	8.68		High	High	High	High	High	High	High	High	High	0.0001565	8.715e-05	3.95	100	K.NVQDAIADAEQR.G	[419-430]	Used
	FALSE	High	[K].NVQDAIADAEQRGEHALK.[D]	1xTMT6plex [K18]; 1xTMT6plex [N-Term]	7.30986e-07	0.000201698	1	1	3	P35908	P35908 [419-436]		1	2423.3	44.8	36.3	227.3	91.6	21.85	9.19	9.85	9.85		High	High	High	High	High	High	High	High	High	0.0001565	1.25e-07	6.61	100	K.NVQDAIADAEQRGEHALK.D	[419-436]	Used
	FALSE	High	[R].MSGDLSSNVTVSVTSSTISSNVASK.[A]	1xOxidation [M1]; 1xTMT6plex [K25]; 1xTMT6plex [N-Term]	1.24908e-08	0.000201698	1	1	3	P35908	P35908 [491-515]		0	2932.52	53.8	57.3	197	91.8	19.6	23.28	7.34	25.07		High	High	High	High	High	High	High	High	High	0.0001565	1.366e-09	7.39	100	R.MSGDLSSNVTVSVTSSTISSNVASK.A	[491-515]	Used
	FALSE	High	[R].NLDLDSIIAEVK.[A]	1xTMT6plex [K12]; 1xTMT6plex [N-Term]	3.17454e-06	0.000201698	5	9	15	Q5XKE5; P35908; P04259; P02538; P13647	Q5XKE5 [308-319]; P35908 [342-353]; P04259 [327-338]; P02538 [327-338]; P13647 [332-343]		0	1788.05	44.4	34.8	230.9	89.8	19.4	37.59	14.72	31.14	Shared	High	High	High	High	High	High	High	High	High	0.0001565	6.375e-07	4.7	100	R.NLDLDSIIAEVK.A	[342-353]	Used
	FALSE	High	[R].NLDLDSIIAEVKAQYEEIAQR.[S]	1xTMT6plex [K12]; 1xTMT6plex [N-Term]	1.39436e-06	0.000201698	3	4	1	P35908; P04259; P02538	P35908 [342-362]; P04259 [327-347]; P02538 [327-347]		1	2876.58	105.8	105.6	70.9	117.7	13.34	39.78	6.02	24.78	Shared	High	High	High	High	High	High	High	High	High	0.0001565	2.576e-07	4.83	100	R.NLDLDSIIAEVKAQYEEIAQR.S	[342-362]	Used
	FALSE	High	[R].NKLNDLEEALQQAKEDLAR.[L]	2xTMT6plex [K2; K14]; 1xTMT6plex [N-Term]	5.6199e-08	0.000201698	1	1	3	P35908	P35908 [440-458]		2	2885.63	38.6	86.7	200.4	74.4	10.97	49.49	35	24.44		High	High	High	High	High	High	High	High	High	0.0001565	7.278e-09	5.84	100	R.NKLNDLEEALQQAKEDLAR.L	[440-458]	Used
	FALSE	High	[R].FLEQQNQVLQTK.[W]	1xTMT6plex [K12]; 1xTMT6plex [N-Term]	9.59247e-06	0.000201698	3	3	4	Q7Z794; P35908; P04264	Q7Z794 [184-195]; P35908 [198-209]; P04264 [200-211]		0	1934.11	29.6	100.2	122.1	148.2	8.22	116.45	28.78	60.31	Shared	High	High	High	High	High	High	High	High	High	0.0001565	2.178e-06	5.13	100	R.FLEQQNQVLQTK.W	[198-209]	Not Used
	FALSE	High	[K].IEISELNRVIQR.[L]	1xTMT6plex [N-Term]	0.00021783	0.000201698	2	2	1	P35908; P04264	P35908 [394-405]; P04264 [396-407]		1	1699.01	22.7	103.7	95.8	177.8	4.84	13.08	27.24	85.66	Shared	High	High	High	High	High	High	High	High	High	0.0001565	6.996e-05	4.05	100	K.IEISELNRVIQR.L	[394-405]	Not Used
	FALSE	High	[K].KDVDNAYMIK.[V]	2xTMT6plex [K1; K10]; 1xTMT6plex [N-Term]	1.31063e-06	0.000201698	1	1	2	P35908	P35908 [287-296]		1	1884.09	46.2	42.4	222.6	88.8	16.64	65.58	5.42	59.94		High	High	High	High	High	High	High	High	High	0.0001565	2.394e-07	6.03	100	K.KDVDNAYMIK.V	[287-296]	Used
	FALSE	High	[K].LALDVEIATYRK.[L]	1xTMT6plex [K12]; 1xTMT6plex [N-Term]	8.00588e-08	0.000201698	5	11	3	Q5XKE5; P35908; P04259; P02538; P13647	Q5XKE5 [437-448]; P35908 [471-482]; P04259 [456-467]; P02538 [456-467]; P13647 [461-472]		1	1850.12	47.9	36.1	205	111	21.92	18.14	5.04	39.81	Shared	High	High	High	High	High	High	High	High	High	0.0001565	1.075e-08	5.76	100	K.LALDVEIATYRK.L	[471-482]	Used
	FALSE	High	[K].KYEDEINKR.[T]	2xTMT6plex [K1; K8]; 1xTMT6plex [N-Term]	2.06302e-07	0.000201698	1	3	9	P35908	P35908 [267-275]		2	1882.1	40.6	54.3	211.4	93.7	17.67	36.05	1.04	51.16		High	High	High	High	High	High	High	High	High	0.0001565	3.079e-08	4.49	100	K.KYEDEINKR.T	[267-275]	Used
	FALSE	High	[R].GGSSSGGGYGSGGGGSSSVK.[G]	1xTMT6plex [K20]; 1xTMT6plex [N-Term]	1.38016e-09	0.000201698	1	1	6	P35908	P35908 [604-623]		0	2047.01	40.8	71.1	176.7	111.3	10.23	75.41	19.48	67.6		High	High	High	High	High	High	High	High	High	0.0001565	1.191e-10	4.65	100	R.GGSSSGGGYGSGGGGSSSVK.G	[604-623]	Used
	FALSE	High	[R].GGGGGGFRGFSSGSAVVSGGSR.[R]	1xTMT6plex [N-Term]	0.000110232	0.000201698	1	1	1	P35908	P35908 [13-34]		1	2129.07	45.8	45.8	203.2	105.2	4.92	21.72	21.52	46.82		High	High	High	High	High	High	High	High	High	0.0001565	3.281e-05	3.68	100	R.GGGGGGFRGFSSGSAVVSGGSR.R	[13-34]	Used
	FALSE	High	[R].GGGFGGGSSFGGGSGFSGGGFGGGGFGGGR.[F]	1xTMT6plex [N-Term]	2.38524e-12	0.000201698	1	1	4	P35908	P35908 [93-122]		0	2628.18	34.7	82.5	168.1	114.7	8.14	18.2	25.62	38.33		High	High	High	High	High	High	High	High	High	0.0001565	1.016e-13	11.67	100	R.GGGFGGGSSFGGGSGFSGGGFGGGGFGGGR.F	[93-122]	Used
	FALSE	High	[K].GGSISGGGYGSGGGK.[H]	1xTMT6plex [K15]; 1xTMT6plex [N-Term]	1.37332e-07	0.000201698	1	1	8	P35908	P35908 [581-595]		0	1655.88	36.4	61.6	180.3	121.8	13.75	70.55	17.85	86.36		High	High	High	High	High	High	High	High	High	0.0001565	1.957e-08	4.5	100	K.GGSISGGGYGSGGGK.H	[581-595]	Used
	FALSE	High	[R].GGSGGGGSISGGGYGSGGGSGGR.[Y]	1xTMT6plex [N-Term]	8.62634e-06	0.000201698	1	1	1	P35908	P35908 [550-572]		0	1970.91									No Quan Values	High	High	High	High	Not Found	Not Found	Not Found	High	High	0.0001565	1.94e-06	3.83		R.GGSGGGGSISGGGYGSGGGSGGR.Y	[550-572]	Not Used
	FALSE	High	[R].GFSSGSAVVSGGSR.[R]	1xTMT6plex [N-Term]	1.08153e-07	0.000201698	1	1	6	P35908	P35908 [21-34]		0	1483.77	38.9	58.4	201.1	101.6	13.8	70.54	16.61	67.48		High	High	High	High	High	High	High	High	High	0.0001565	1.496e-08	4.67	100	R.GFSSGSAVVSGGSR.R	[21-34]	Used
	FALSE	High	[R].LLRDYQELMNVK.[L]	1xTMT6plex [K12]; 1xTMT6plex [N-Term]	1.85524e-07	0.000201698	2	5	5	Q5XKE5; P35908	Q5XKE5 [425-436]; P35908 [459-470]		1	1980.14	46.3	30.9	207.1	115.7	15.53	23.69	8.44	38.29	Shared	High	High	High	High	High	High	High	High	High	0.0001565	2.742e-08	5.93	100	R.LLRDYQELMNVK.L	[459-470]	Used
	FALSE	High	[R].LLRDYQELMNVK.[L]	1xOxidation [M9]; 1xTMT6plex [K12]; 1xTMT6plex [N-Term]	0.000119367	0.000201698	2	5	1	Q5XKE5; P35908	Q5XKE5 [425-436]; P35908 [459-470]		1	1996.13	37.3	34.5	228.3	99.9	28.66	7.37	8.87	47.99	Shared	High	High	High	High	High	High	High	High	High	0.0001565	3.576e-05	4.42	100	R.LLRDYQELMNVK.L	[459-470]	Used
	FALSE	High	[R].LQGEIAHVK.[K]	1xTMT6plex [K9]; 1xTMT6plex [N-Term]	0.000269348	0.000201698	1	1	2	P35908	P35908 [406-414]		0	1452.89	32.4	56.5	171.6	139.5	0.58	30.49	26.64	54.11		High	High	High	High	High	High	High	High	High	0.0001565	8.853e-05	3.88	100	R.LQGEIAHVK.K	[406-414]	Used
	FALSE	High	[R].LQGEIAHVKK.[Q]	2xTMT6plex [K9; K10]; 1xTMT6plex [N-Term]	2.34407e-05	0.000201698	1	1	1	P35908	P35908 [406-415]		1	1810.15	23.2	59.2	144.8	172.8	2.21	19.31	35.25	35.81		High	High	High	High	High	High	High	High	High	0.0001565	5.858e-06	4.53	100	R.LQGEIAHVKK.Q	[406-415]	Used
	FALSE	High	[R].LQGEIAHVKKQCK.[N]	1xCarbamidomethyl [C12]; 3xTMT6plex [K9; K10; K13]; 1xTMT6plex [N-Term]	0.000152916	0.000201698	1	1	1	P35908	P35908 [406-418]		2	2455.5	22.2	133.7	116.8	127.2	16.28	116.05	52.27	26.25		High	High	High	High	High	High	High	High	High	0.0001565	4.705e-05	4.86	100	R.LQGEIAHVKKQCK.N	[406-418]	Used
	FALSE	High	[K].LNDLEEALQQAK.[E]	1xTMT6plex [K12]; 1xTMT6plex [N-Term]	6.32932e-06	0.000201698	1	1	5	P35908	P35908 [442-453]		0	1830.04	40.4	24.8	199.8	135	3	68.48	0.35	14.21		High	High	High	High	High	High	High	High	High	0.0001565	1.373e-06	4.35	100	K.LNDLEEALQQAK.E	[442-453]	Used
	FALSE	High	[KR].AQYEEIAQR.[S]	1xTMT6plex [N-Term]	0.00020657	0.000201698	4	6	9	P35908; P04259; P02538; P19013	P35908 [354-362]; P04259 [339-347]; P02538 [339-347]; P19013 [313-321]		0	1336.71	39.6	59.6	196.7	104.1	20.94	18.45	15.08	36.64	Shared	High	High	High	High	High	High	High	High	High	0.0001565	6.566e-05	3.41	100	K.AQYEEIAQR.S	[354-362]	Used
	FALSE	High	[K].VELQSKVDLLNQEIEFLK.[V]	2xTMT6plex [K6; K18]; 1xTMT6plex [N-Term]	1.55053e-06	0.000201698	1	1	3	P35908	P35908 [297-314]		1	2832.67	48.2	68.5	187	96.3	23.88	15.45	2.91	69.45		High	High	High	High	High	High	High	High	High	0.0001565	2.877e-07	5.37	100	K.VELQSKVDLLNQEIEFLK.V	[297-314]	Used
	FALSE	High	[K].VDLLNQEIEFLK.[V]	1xTMT6plex [K12]; 1xTMT6plex [N-Term]	4.98452e-06	0.000201698	1	1	4	P35908	P35908 [303-314]		0	1919.13	41.5	32.7	240.1	85.8	23.21	37.89	10.27	29.06		High	High	High	High	High	High	High	High	High	0.0001565	1.057e-06	4.76	100	K.VDLLNQEIEFLK.V	[303-314]	Used
	FALSE	High	[R].TSQNSELNNMQDLVEDYKK.[K]	1xOxidation [M10]; 2xTMT6plex [K18; K19]; 1xTMT6plex [N-Term]	5.96407e-07	0.000201698	1	1	6	P35908	P35908 [248-266]		1	2959.53	32.2	44.6	218.4	104.7	17	42.79	8.22	40.02		High	High	High	High	High	High	High	High	High	0.0001565	9.954e-08	6.43	100	R.TSQNSELNNMQDLVEDYKK.K	[248-266]	Used
	FALSE	High	[R].TSQNSELNNMQDLVEDYKK.[K]	2xTMT6plex [K18; K19]; 1xTMT6plex [N-Term]	7.61091e-09	0.000201698	1	1	3	P35908	P35908 [248-266]		1	2943.53	35	36.1	233.2	95.7	15.17	76.92	5.31	41.15		High	High	High	High	High	High	High	High	High	0.0001565	7.885e-10	8.43	100	R.TSQNSELNNMQDLVEDYKK.K	[248-266]	Used
	FALSE	High	[R].TSQNSELNNMQDLVEDYK.[K]	1xOxidation [M10]; 1xTMT6plex [K18]; 1xTMT6plex [N-Term]	2.50004e-06	0.000201698	1	1	3	P35908	P35908 [248-265]		0	2602.27	36	35.5	229.7	98.9	23.24	65.39	16.07	28.27		High	High	High	High	High	High	High	High	High	0.0001565	4.884e-07	3.75	100	R.TSQNSELNNMQDLVEDYK.K	[248-265]	Used
	FALSE	High	[R].TSQNSELNNMQDLVEDYK.[K]	1xTMT6plex [K18]; 1xTMT6plex [N-Term]	8.64783e-07	0.000201698	1	1	2	P35908	P35908 [248-265]		0	2586.28	42.7	44	210.4	103	13.08	55.68	20.82	22.63		High	High	High	High	High	High	High	High	High	0.0001565	1.508e-07	5.52	100	R.TSQNSELNNMQDLVEDYK.K	[248-265]	Used
	FALSE	High	[R].YLDGLTAER.[T]	1xTMT6plex [N-Term]	0.000108299	0.000201698	1	1	2	P35908	P35908 [239-247]		0	1266.69	27.2	73.2	170.6	129	30.25	89.7	28.73	46.72		High	High	High	High	High	High	High	High	High	0.0001565	3.219e-05	2.87	100	R.YLDGLTAER.T	[239-247]	Used
	FALSE	High	[K].YEELQVTVGR.[H]	1xTMT6plex [N-Term]	8.01678e-05	0.000201698	1	1	10	P35908	P35908 [375-384]		0	1422.78	37.3	44.1	199.9	118.6	9.6	53.75	11.01	13.08		High	High	High	High	High	High	High	High	High	0.0001565	2.307e-05	3.33	100	K.YEELQVTVGR.H	[375-384]	Used
	FALSE	High	[K].DVDNAYMIKVELQSKVDLLNQEIEFLK.[V]	1xOxidation [M7]; 3xTMT6plex [K9; K15; K27]; 1xTMT6plex [N-Term]	0.000103613	0.000201698	1	1	2	P35908	P35908 [288-314]		2	4127.31	55.1	149.7	96.2	99.1	47.65	60.48	28.3	69.37		High	High	High	High	High	High	High	High	High	0.0001565	3.049e-05	3.7	100	K.DVDNAYMIKVELQSKVDLLNQEIEFLK.V	[288-314]	Used
	FALSE	High	[K].DVDNAYMIK.[V]	1xTMT6plex [K9]; 1xTMT6plex [N-Term]	0.000248737	0.000201698	1	1	7	P35908	P35908 [288-296]		0	1526.83	42.7	40.8	225.9	90.7	21.3	40.52	7.12	46.31		High	High	High	High	High	High	High	High	High	0.0001565	8.116e-05	3.13	100	K.DVDNAYMIK.V	[288-296]	Used
	FALSE	High	[R].STSSFSCLSR.[H]	1xCarbamidomethyl [C7]; 1xTMT6plex [N-Term]	6.48328e-05	0.000201698	1	1	7	P35908	P35908 [36-45]		0	1360.67	46.5	50.2	201.2	102.1	27.82	14.22	15.4	37.38		High	High	High	High	High	High	High	High	High	0.0001565	1.82e-05	3.25	100	R.STSSFSCLSR.H	[36-45]	Used
	FALSE	High	[R].SKEEAEALYHSK.[Y]	2xTMT6plex [K2; K12]; 1xTMT6plex [N-Term]	1.00263e-05	0.000201698	1	1	2	P35908	P35908 [363-374]		1	2079.17	40.4	46.8	194.8	118	9.61	46.52	5.57	41.55		High	High	High	High	High	High	High	High	High	0.0001565	2.285e-06	4.18	100	R.SKEEAEALYHSK.Y	[363-374]	Used
	FALSE	High	[K].RYLDGLTAER.[T]	1xTMT6plex [N-Term]	0.00018251	0.000201698	1	1	2	P35908	P35908 [238-247]		1	1422.79	60.5	127.6	54.3	157.6	9.02	5.15	64.04	29.47		High	High	High	High	High	High	High	High	High	0.0001565	5.733e-05	3.09	100	K.RYLDGLTAER.T	[238-247]	Used
	FALSE	High	[K].RTAAENDFVTLKK.[D]	2xTMT6plex [K12; K13]; 1xTMT6plex [N-Term]	1.12483e-05	0.000201698	1	1	1	P35908	P35908 [275-287]		2	2180.3	47.8	44	217.8	90.4	26.82	5.69	17.52	47.16		High	High	High	High	High	High	High	High	High	0.0001565	2.604e-06	6.41	100	K.RTAAENDFVTLKK.D	[275-287]	Used
	FALSE	High	[K].RTAAENDFVTLK.[K]	1xTMT6plex [K12]; 1xTMT6plex [N-Term]	4.20282e-05	0.000201698	1	1	1	P35908	P35908 [275-286]		1	1823.04	47.6	53.1	199.1	100.2	18.36	14.66	1.68	16.82		High	High	High	High	High	High	High	High	High	0.0001565	1.126e-05	3.37	100	K.RTAAENDFVTLK.K	[275-286]	Used
	FALSE	High	[R].DYQELMNVK.[L]	1xTMT6plex [K9]; 1xTMT6plex [N-Term]	0.000255426	0.000201698	2	5	2	Q5XKE5; P35908	Q5XKE5 [428-436]; P35908 [462-470]		0	1597.87	37.2	57.2	184.2	121.4	8.11	25.38	25.2	18.22	Shared	High	High	High	High	High	High	High	High	High	0.0001565	8.321e-05	3.52	100	R.DYQELMNVK.L	[462-470]	Used
	FALSE	High	[R].TAAENDFVTLKK.[D]	2xTMT6plex [K11; K12]; 1xTMT6plex [N-Term]	1.37332e-07	0.000201698	1	1	4	P35908	P35908 [276-287]		1	2024.2	39.6	51.7	222.1	86.6	19.9	12.87	6.2	57.45		High	High	High	High	High	High	High	High	High	0.0001565	1.967e-08	6.09	100	R.TAAENDFVTLKK.D	[276-287]	Used
	FALSE	High	[R].TAAENDFVTLK.[K]	1xTMT6plex [K11]; 1xTMT6plex [N-Term]	7.89599e-06	0.000201698	1	1	4	P35908	P35908 [276-286]		0	1666.94	43.1	32.4	232.8	91.6	20.88	57.97	15.92	20.6		High	High	High	High	High	High	High	High	High	0.0001565	1.764e-06	4.69	100	R.TAAENDFVTLK.K	[276-286]	Used
	FALSE	High	[K].LALDVEIATYR.[K]	1xTMT6plex [N-Term]	0.000954224	0.000338542	5	11	1	Q5XKE5; P35908; P04259; P02538; P13647	Q5XKE5 [437-447]; P35908 [471-481]; P04259 [456-466]; P02538 [456-466]; P13647 [461-471]		0	1492.86	45	93.7	152.7	108.6	16.69	22.31	32.63	17.44	Shared	High	High	High	High	High	High	High	High	High	0.0002356	0.000362	3.15	100	K.LALDVEIATYR.K	[471-481]	Used
	FALSE	High	[R].SLVGLGGTK.[S]	1xTMT6plex [K9]; 1xTMT6plex [N-Term]	0.000457924	0.000338542	1	1	6	P35908	P35908 [62-70]		0	1289.82	43.2	48.4	211.2	97.2	16.37	24.3	9.61	46.75		High	High	High	High	High	High	High	High	High	0.0002356	0.0001599	2.91	100	R.SLVGLGGTK.S	[62-70]	Used
	FALSE	High	[K].VDPEIQNVK.[A]	1xTMT6plex [K9]; 1xTMT6plex [N-Term]	0.000799486	0.000338542	1	1	1	P35908	P35908 [167-175]		0	1499.88	33.3	42.7	226.1	97.9	19.01	68.87	14.03	44.61		High	High	High	High	High	High	High	High	High	0.0002356	0.0002974	2.97	100	K.VDPEIQNVK.A	[167-175]	Used
	FALSE	High	[K].EEAEALYHSK.[Y]	1xTMT6plex [K10]; 1xTMT6plex [N-Term]	0.000937489	0.000338542	1	1	1	P35908	P35908 [365-374]		0	1634.88	55.6	29.3	177	138	9.47	77.13	30.81	0.76		High	High	High	High	High	High	High	High	High	0.0002356	0.0003542	3.17	100	K.EEAEALYHSK.Y	[365-374]	Used
	FALSE	High	[K].EIKIEISELNR.[V]	1xTMT6plex [K3]; 1xTMT6plex [N-Term]	0.000954224	0.000338542	1	1	1	P35908	P35908 [391-401]		1	1802.08	29.7	47.4	183.4	139.4	10.74	4.2	32.43	14.8		High	High	High	High	High	High	High	High	High	0.0002356	0.0003595	4.17	100	K.EIKIEISELNR.V	[391-401]	Used
	FALSE	High	[K].DVDNAYMIK.[V]	1xOxidation [M7]; 1xTMT6plex [K9]; 1xTMT6plex [N-Term]	0.00198886	0.000465665	1	1	9	P35908	P35908 [288-296]		0	1542.82	38.5	45.1	208.8	107.5	18.1	36.36	9.34	50.72		High	High	High	High	High	High	High	High	High	0.0003124	0.0008113	2.86	100	K.DVDNAYMIK.V	[288-296]	Used
	FALSE	High	[R].KLLEGEECR.[MLI]	1xCarbamidomethyl [C8]; 1xTMT6plex [K1]; 1xTMT6plex [N-Term]	0.00155235	0.000465665	4	13	1	P35908; P04259; P02538; P13647	P35908 [482-490]; P04259 [467-475]; P02538 [467-475]; P13647 [472-480]		1	1591.89	39.8	35.6	242.7	81.9	37.56	29.17	7.81	45.51	Shared	High	High	High	High	High	High	High	High	High	0.0003124	0.0006194	3.63	100	R.KLLEGEECR.M	[482-490]	Used
	FALSE	High	[R].YGSGGGSK.[G]	1xTMT6plex [K8]; 1xTMT6plex [N-Term]	0.00526752	0.0005261	1	1	2	P35908	P35908 [573-580]		0	1170.65	49	120	149.5	81.6	32.06	25.93	29.77	62.01		High	High	High	High	High	High	High	High	High	0.000343	0.002407	2.15	100	R.YGSGGGSK.G	[573-580]	Used
	FALSE	High	[KR].YEDEINKR.[T]	1xTMT6plex [K7]; 1xTMT6plex [N-Term]	0.0030962	0.0005261	7	16	7	Q7Z794; P35908; P04264; P04259; P02538; P05787; P13647	Q7Z794 [254-261]; P35908 [268-275]; P04264 [270-277]; P04259 [253-260]; P02538 [253-260]; P05787 [179-186]; P13647 [258-265]		1	1524.84	48.3	27.7	230.1	93.9	0.19	82.76	16.29	29.12	Shared	High	High	High	High	High	High	High	High	High	0.000343	0.001338	3.35	100	K.YEDEINKR.T	[268-275]	Not Used
	FALSE	High	[KR].LLEGEECR.[MLI]	1xCarbamidomethyl [C7]; 1xTMT6plex [N-Term]	0.00335304	0.0005261	5	14	7	P35908; P04259; P02538; Q8N1N4; P13647	P35908 [483-490]; P04259 [468-475]; P02538 [468-475]; Q8N1N4 [416-423]; P13647 [473-480]		0	1234.63	50.3	41	211.4	97.4	21.12	14.55	10.67	26.18	Shared	High	High	High	High	High	High	High	High	High	0.000343	0.001456	2.7	100	K.LLEGEECR.M	[483-490]	Used
	FALSE	High	[K].KDVDNAYMIK.[V]	1xOxidation [M8]; 2xTMT6plex [K1; K10]; 1xTMT6plex [N-Term]	0.00575542	0.0005261	1	1	1	P35908	P35908 [287-296]		1	1900.08	44.9	49.2	188.7	117.2	20.26	32.56	5.57	41.59		High	High	High	High	High	High	High	High	High	0.000343	0.002663	3.6	100	K.KDVDNAYMIK.V	[287-296]	Used
	FALSE	High	[K].KYEDEINK.[R]	2xTMT6plex [K1; K8]; 1xTMT6plex [N-Term]	0.00235309	0.0005261	1	3	3	P35908	P35908 [267-274]		1	1726	48.1	42.7	215.2	94.1	20.88	48.66	31.82	48.44		High	High	High	High	High	High	High	High	High	0.000343	0.0009803	3.85	100	K.KYEDEINK.R	[267-274]	Used
	FALSE	High	[K].IEISELNR.[V]	1xTMT6plex [N-Term]	0.00341295	0.0005261	2	2	8	P35908; P04264	P35908 [394-401]; P04264 [396-403]		0	1202.69	22.1	84	101.3	192.6	3.79	99.4	23.06	79.69	Shared	High	High	High	High	High	High	High	High	High	0.000343	0.001482	2.28	100	K.IEISELNR.V	[394-401]	Not Used
	FALSE	High	[R].HGDSLKEIKIEISELNR.[V]	2xTMT6plex [K6; K9]; 1xTMT6plex [N-Term]	0.0170978	0.000560454	1	1	1	P35908	P35908 [385-401]		2	2668.56	50.7	117.6	117.1	114.6	11.16	40.58	20.98	2.26		High	High	High	High	High	High	High	High	High	0.0003589	0.008962	1.7	100	R.HGDSLKEIKIEISELNR.V	[385-401]	Used
	FALSE	High	[K].DVDNAYMIKVELQSK.[V]	2xTMT6plex [K9; K15]; 1xTMT6plex [N-Term]	0.00645789	0.000560454	1	1	1	P35908	P35908 [288-302]		1	2440.37	30.1	155.3	73	141.5	24.09	39.41	34.48	10.1		High	High	High	High	High	High	High	High	High	0.0003589	0.003005	2.27	100	K.DVDNAYMIKVELQSK.V	[288-302]	Used
	FALSE	High	[KR].YEDEINK.[HR]	1xTMT6plex [K7]; 1xTMT6plex [N-Term]	0.00896242	0.000560454	8	17	3	Q5XKE5; Q7Z794; P35908; P04264; P04259; P02538; P05787; P13647	Q5XKE5 [234-240]; Q7Z794 [254-260]; P35908 [268-274]; P04264 [270-276]; P04259 [253-259]; P02538 [253-259]; P05787 [179-185]; P13647 [258-264]		0	1368.74	57.5	31.9	203.2	107.5	9.35	92.41	24.31	39.95	Shared	High	High	High	High	High	High	High	High	High	0.0003589	0.004362	2.7	100	K.YEDEINK.R	[268-274]	Not Used
	FALSE	High	[RK].AQEREQIK.[VTA]	1xTMT6plex [K8]; 1xTMT6plex [N-Term]	0.00669082	0.000560454	1	9	10	P35908	P35908 [176-183]		1	1459.86	44	38.6	215.3	102.1	17.14	44.33	1.94	53.27		High	High	High	High	High	High	High	High	High	0.0003589	0.003151	2.45	100	K.AQEREQIK.T	[176-183]	Used
	FALSE	High	[R].DYQELMNVK.[L]	1xOxidation [M6]; 1xTMT6plex [K9]; 1xTMT6plex [N-Term]	0.0186763	0.00066154	2	5	2	Q5XKE5; P35908	Q5XKE5 [428-436]; P35908 [462-470]		0	1613.86	32.4	77.9	176	113.7	26.37	0.16	18.29	2.68	Shared	High	High	High	High	High	High	High	High	High	0.0003589	0.009859	2.6	100	R.DYQELMNVK.L	[462-470]	Used
	FALSE	High	[K].AAFGGSGGR.[G]	1xTMT6plex [N-Term]	0.0452832	0.00192171	1	1	1	P35908	P35908 [516-524]		0	1008.54	28	104.1	138.2	129.7	15.59	51.86	53.72	6.48		High	High	High	High	High	High	High	High	High	0.001192	0.02657	1.42	100	K.AAFGGSGGR.G	[516-524]	Used
	FALSE	High	[K].AAFGGSGGRGSSSGGGYSSGSSSYGSGGR.[Q]	1xTMT6plex [N-Term]	0.055257	0.00246293	1	1	1	P35908	P35908 [516-544]		1	2730.23									No Quan Values	High	High	High	Not Found	Not Found	High	High	Not Found	High	0.001585	0.03328	1.13		K.AAFGGSGGRGSSSGGGYSSGSSSYGSGGR.Q	[516-544]	Not Used
	FALSE	High	[K].FASFIDK.[VRK]	1xTMT6plex [K7]; 1xTMT6plex [N-Term]	0.131357	0.00790719	10	24	2	Q5XKE5; P08729; Q7Z794; P35908; P04259; P02538; Q9NSB2; P05787; P19013; P13647	Q5XKE5 [153-159]; P08729 [102-108]; Q7Z794 [175-181]; P35908 [189-195]; P04259 [174-180]; P02538 [174-180]; Q9NSB2 [176-182]; P05787 [102-108]; P19013 [148-154]; P13647 [179-185]		0	1285.76	51	108.7	110.8	129.6	0.33	5.07	1.76	24.89	Shared	High	High	High	High	High	High	High	High	High	0.005264	0.08881	2.9	100	K.FASFIDK.V	[189-195]	Used
	FALSE	High	[R].HGGGGGGFGGGGFGSR.[S]	1xTMT6plex [N-Term]	0.148227	0.00968347	1	1	1	P35908	P35908 [46-61]		0	1549.75	39.8	53	189	118.2	2.39	22.92	42.57	31.59		High	High	High	High	High	High	High	High	High	0.006343	0.1017	1.68	100	R.HGGGGGGFGGGGFGSR.S	[46-61]	Used
FALSE	High	Master Protein	Q15149	Plectin OS=Homo sapiens OX=9606 GN=PLEC PE=1 SV=3	0	434.664	23	114	160	110	4684	531.5	5.96	438.83	114	cell organization and biogenesis	cytoplasm;cytoskeleton;cytosol;membrane	protein binding;RNA binding;structural molecule activity	Pf00307, Pf00681, Pf03501, Pf07812	5339	ENSG00000178209.14	8		PLEC	Assembly of collagen fibrils and other multimeric structures; Caspase-mediated cleavage of cytoskeletal proteins; Type I hemidesmosome assembly	11	3	185.3	64.5	66.7	83.5	2.09	1.58	12.7	4.22	High	High	High	High	High	High	High	High	1
	Checked	Confidence	Annotated Sequence	Modifications	Qvality PEP	Qvality q-value	# Protein Groups	# Proteins	# PSMs	Master Protein Accessions	Positions in Master Proteins	Modifications in Master Proteins	# Missed Cleavages	Theo. MH+ [Da]	Abundances (Grouped): Epithelial	Abundances (Grouped): Fibroblast	Abundances (Grouped): Keratocyte	Abundances (Grouped): Myofibroblast	Abundances (Grouped) CV [%]: Epithelial	Abundances (Grouped) CV [%]: Fibroblast	Abundances (Grouped) CV [%]: Keratocyte	Abundances (Grouped) CV [%]: Myofibroblast	Quan Info	Found in Sample: [S7] F1: 129C, Sample, hCE_EV_7, hCE_rep1, Epithelial	Found in Sample: [S8] F1: 130N, Sample, hCE_EV_8, hCE_rep2, Epithelial	Found in Sample: [S3] F1: 127C, Sample, hCF_EV_3, hCF_rep1, Fibroblast	Found in Sample: [S4] F1: 128N, Sample, hCF_EV_4, hCF_rep2, Fibroblast	Found in Sample: [S1] F1: 126, Sample, hCK_EV_1, hCK_rep1, Keratocyte	Found in Sample: [S2] F1: 127N, Sample, hCK_EV_2, hCK_rep2, Keratocyte	Found in Sample: [S5] F1: 128C, Sample, hCM_EV_5, hCM_rep1, Myofibroblast	Found in Sample: [S6] F1: 129N, Sample, hCM_EV_6, hCM_rep2, Myofibroblast	Confidence (by Search Engine): Sequest HT	Percolator q-Value (by Search Engine): Sequest HT	Percolator PEP (by Search Engine): Sequest HT	XCorr (by Search Engine): Sequest HT	Channel Occupancy [%]	Sequence in Protein	Positions in Proteins	Quan Usage
	FALSE	High	[K].NLLDEELQR.[L]	1xTMT6plex [N-Term]	0.000195893	0.000201698	1	1	3	Q15149	Q15149 [2340-2348]		0	1358.75	235.3	44.6	53.1	67	4.5	17.76	39.26	38.52		High	High	High	High	High	High	High	High	High	0.0001565	6.19e-05	3.07	100	K.NLLDEELQR.L	[2340-2348]	Used
	FALSE	High	[R].QSSEAEIQAK.[A]	1xTMT6plex [K10]; 1xTMT6plex [N-Term]	0.000304855	0.000201698	1	1	1	Q15149	Q15149 [1564-1573]		0	1548.86	268.2	45.6	43.2	43	6.93	7.12		18.11		High	High	High	High	High	Not Found	High	High	High	0.0001565	0.0001012	2.88	88	R.QSSEAEIQAK.A	[1564-1573]	Used
	FALSE	High	[R].QVEEEILALK.[A]	1xTMT6plex [K10]; 1xTMT6plex [N-Term]	7.87619e-05	0.000201698	1	1	1	Q15149	Q15149 [2059-2068]		0	1629.98	288.1	43.8	17.8	50.3	8.1	47.84	14.27	4.02		High	High	High	High	High	High	High	High	High	0.0001565	2.264e-05	3.75	100	R.QVEEEILALK.A	[2059-2068]	Used
	FALSE	High	[R].QQEELLAEENQR.[L]	1xTMT6plex [N-Term]	9.56835e-05	0.000201698	1	2	1	Q15149	Q15149 [2719-2730]		0	1715.88	148.9	65.1	99.9	86	2.29	28.65	50.09	15.79		High	High	High	High	High	High	High	High	High	0.0001565	2.8e-05	4.53	100	R.QQEELLAEENQR.L	[2719-2730]	Used
	FALSE	High	[R].ELAEQELEK.[Q]	1xTMT6plex [K9]; 1xTMT6plex [N-Term]	0.000199389	0.000201698	1	1	2	Q15149	Q15149 [1825-1833]		0	1546.87	240.4	46.2	56.4	57	0.8	4.96	38.97	17.47		High	High	High	High	High	High	High	High	High	0.0001565	6.331e-05	3.51	100	R.ELAEQELEK.Q	[1825-1833]	Used
	FALSE	High	[R].QRELAEQELEK.[Q]	1xTMT6plex [K11]; 1xTMT6plex [N-Term]	6.25788e-05	0.000201698	1	1	2	Q15149	Q15149 [1823-1833]		1	1831.03	273.5	44.7	19.3	62.6	1.74	6.58	47.14	4.35		High	High	High	High	High	High	High	High	High	0.0001565	1.748e-05	4.16	100	R.QRELAEQELEK.Q	[1823-1833]	Used
	FALSE	High	[R].QVQVALETAQR.[S]	1xTMT6plex [N-Term]	7.62147e-06	0.000201698	1	1	1	Q15149	Q15149 [1699-1709]		0	1471.84	203.5	53.6	73.5	69.5	1.61	15.84	8.46	9.15		High	High	High	High	High	High	High	High	High	0.0001565	1.698e-06	3.23	100	R.QVQVALETAQR.S	[1699-1709]	Used
	FALSE	High	[R].QEELYSELQAR.[E]	1xTMT6plex [N-Term]	0.000126992	0.000201698	1	2	1	Q15149	Q15149 [3358-3368]		0	1594.83	143.3	73.7	91.2	91.8	8.21	29.84	17.15	48.96		High	High	High	High	High	High	High	High	High	0.0001565	3.843e-05	2.59	100	R.QEELYSELQAR.E	[3358-3368]	Used
	FALSE	High	[K].QAADAEMEK.[H]	1xTMT6plex [K9]; 1xTMT6plex [N-Term]	7.33806e-05	0.000201698	1	1	1	Q15149	Q15149 [2298-2306]		0	1450.76	216.5	71.6	42.8	69	7.95	17.37	29.18	0.21		High	High	High	High	High	High	High	High	High	0.0001565	2.083e-05	3.36	100	K.QAADAEMEK.H	[2298-2306]	Used
	FALSE	High	[K].EQMAQQLAEETQGFQR.[T]	1xTMT6plex [N-Term]	1.06934e-06	0.000201698	1	1	1	Q15149	Q15149 [2488-2503]		0	2123.04	77.9	108.4	87.6	126	5.28	5.74	47.94	19.45		High	High	High	High	High	High	High	High	High	0.0001565	1.908e-07	5.3	100	K.EQMAQQLAEETQGFQR.T	[2488-2503]	Used
	FALSE	High	[R].EQLRQEQALLEEIER.[H]	1xTMT6plex [N-Term]	3.42906e-05	0.000201698	1	2	1	Q15149	Q15149 [1383-1397]		1	2113.15	197.3	36.1	93.1	73.6	0.33	84.66	13.18			High	High	High	High	High	High	Not Found	High	High	0.0001565	8.949e-06	4.1	88	R.EQLRQEQALLEEIER.H	[1383-1397]	Used
	FALSE	High	[R].QLQLAQEAAQK.[R]	1xTMT6plex [K11]; 1xTMT6plex [N-Term]	5.62761e-05	0.000201698	1	1	1	Q15149	Q15149 [2172-2182]		0	1686									No Quan Values	High	High	High	High	High	High	High	High	High	0.0001565	1.561e-05	4		R.QLQLAQEAAQK.R	[2172-2182]	Not Used
	FALSE	High	[R].QLAAEEERR.[R]	1xTMT6plex [N-Term]	0.00013997	0.000201698	1	1	1	Q15149	Q15149 [2111-2119]		1	1330.73	161.9	44.2	81.7	112.2	2.97	21.57	39.17	39.34		High	High	High	High	High	High	High	High	High	0.0001565	4.257e-05	4.07	100	R.QLAAEEERR.R	[2111-2119]	Used
	FALSE	High	[R].QLAEAHAQAK.[A]	1xTMT6plex [K10]; 1xTMT6plex [N-Term]	1.73518e-05	0.000201698	1	1	1	Q15149	Q15149 [1511-1520]		0	1524.89	205	59.9	57.6	77.5	6.48	20.8	32.59	24.68		High	High	High	High	High	High	High	High	High	0.0001565	4.224e-06	4.53	100	R.QLAEAHAQAK.A	[1511-1520]	Used
	FALSE	High	[R].QLAEEDAARQR.[A]	1xTMT6plex [N-Term]	3.13874e-05	0.000201698	1	1	1	Q15149	Q15149 [1955-1965]		1	1515.81	198.7	81.2	44.6	75.5	10.64	16	31.69	4.73		High	High	High	High	High	High	High	High	High	0.0001565	8.157e-06	3.81	100	R.QLAEEDAARQR.A	[1955-1965]	Used
	FALSE	High	[R].QLAEEDLAQQR.[A]	1xTMT6plex [N-Term]	7.16382e-06	0.000201698	1	1	1	Q15149	Q15149 [2432-2442]		0	1529.81	183.7	53.7	67.3	95.3	4.42	21.28	0.74	2.47		High	High	High	High	High	High	High	High	High	0.0001565	1.575e-06	3.48	100	R.QLAEEDLAQQR.A	[2432-2442]	Used
	FALSE	High	[R].QLAEGTAQQR.[L]	1xTMT6plex [N-Term]	5.2897e-05	0.000201698	1	1	2	Q15149	Q15149 [1836-1845]		0	1330.73	299.8	32	34.4	33.8	0.1	28.89	4.08	16.99		High	High	High	High	High	High	High	High	High	0.0001565	1.452e-05	3.24	100	R.QLAEGTAQQR.L	[1836-1845]	Used
	FALSE	High	[R].LLDPEDVDVPQPDEK.[S]	1xTMT6plex [K15]; 1xTMT6plex [N-Term]	1.0296e-05	0.000201698	1	3	3	Q15149	Q15149 [372-386]		0	2167.15	227.3	68.6	43.3	60.9	3.57	2.8	13.87	8.03		High	High	High	High	High	High	High	High	High	0.0001565	2.363e-06	3.59	100	R.LLDPEDVDVPQPDEK.S	[372-386]	Used
	FALSE	High	[R].LSVAAQEAAR.[L]	1xTMT6plex [N-Term]	0.000176165	0.000201698	1	1	2	Q15149	Q15149 [2420-2429]		0	1244.72	268.4	51.7	35.6	44.2	3.26	17.8	6.23	7.18		High	High	High	High	High	High	High	High	High	0.0001565	5.544e-05	3.05	100	R.LSVAAQEAAR.L	[2420-2429]	Used
	FALSE	High	[R].LRAETEQGEQQR.[Q]	1xTMT6plex [N-Term]	2.65975e-06	0.000201698	1	1	2	Q15149	Q15149 [1855-1866]		1	1673.88	252.5	47.2	39.4	60.9	2.09	1.96	33.13	36.32		High	High	High	High	High	High	High	High	High	0.0001565	5.242e-07	5.16	100	R.LRAETEQGEQQR.Q	[1855-1866]	Used
	FALSE	High	[R].GLFDEEMNEILTDPSDDTK.[G]	1xTMT6plex [K19]; 1xTMT6plex [N-Term]	2.81173e-07	0.000201698	1	2	2	Q15149	Q15149 [4207-4225]		0	2627.28	114.2	74.9	125.6	85.4	9.56	20.3	8.19	53.62		High	High	High	High	High	High	High	High	High	0.0001565	4.336e-08	4.32	100	R.GLFDEEMNEILTDPSDDTK.G	[4207-4225]	Used
	FALSE	High	[R].GGAEGELQALR.[A]	1xTMT6plex [N-Term]	5.44557e-06	0.000201698	1	1	3	Q15149	Q15149 [1606-1616]		0	1329.73	187.5	62.1	78	72.4	1.16	25.17	2.75	39.21		High	High	High	High	High	High	High	High	High	0.0001565	1.16e-06	3.64	100	R.GGAEGELQALR.A	[1606-1616]	Used
	FALSE	High	[R].LLFNDVQTLK.[D]	1xTMT6plex [K10]; 1xTMT6plex [N-Term]	9.07374e-05	0.000201698	1	3	2	Q15149	Q15149 [588-597]		0	1649	215.3	71.8	39.8	73.2	1.14	25.72	11.82	9.87		High	High	High	High	High	High	High	High	High	0.0001565	2.638e-05	4.02	100	R.LLFNDVQTLK.D	[588-597]	Used
	FALSE	High	[R].LQAEEVAQQK.[S]	1xTMT6plex [K10]; 1xTMT6plex [N-Term]	9.7637e-06	0.000201698	1	1	1	Q15149	Q15149 [1783-1792]		0	1601.93	259.2	50.1	38.3	52.4	2.64	19.71	46.67	19.04		High	High	High	High	High	High	High	High	High	0.0001565	2.235e-06	3.92	100	R.LQAEEVAQQK.S	[1783-1792]	Used
	FALSE	High	[K].AQVEQELTTLR.[L]	1xTMT6plex [N-Term]	3.7556e-06	0.000201698	1	1	3	Q15149	Q15149 [2319-2329]		0	1516.85	162.6	69.6	71.4	96.5	10.53	3.74	15.05	42.61		High	High	High	High	High	High	High	High	High	0.0001565	7.729e-07	3.46	100	K.AQVEQELTTLR.L	[2319-2329]	Used
	FALSE	High	[R].AQAQAAAEK.[L]	1xTMT6plex [K9]; 1xTMT6plex [N-Term]	0.000264625	0.000201698	1	1	1	Q15149	Q15149 [2266-2274]		0	1345.78	148.9	105.9	75.1	70.1	27.71	57		0.15		High	High	High	High	High	Not Found	High	High	High	0.0001565	8.664e-05	2.82	88	R.AQAQAAAEK.L	[2266-2274]	Used
	FALSE	High	[K].AQLEPVASPAK.[K]	1xTMT6plex [K11]; 1xTMT6plex [N-Term]	2.58364e-05	0.000201698	1	2	1	Q15149	Q15149 [1428-1438]		0	1568.94	155.7	75.4	82.7	86.1	1.17	16.24	1.46	15.96		High	High	High	High	High	High	High	High	High	0.0001565	6.579e-06	4.28	100	K.AQLEPVASPAK.K	[1428-1438]	Used
	FALSE	High	[R].ALQALEELRLQAEEAER.[R]	1xTMT6plex [N-Term]	4.8232e-07	0.000201698	1	1	1	Q15149	Q15149 [1671-1687]		1	2198.2	84.7	66.3	141.7	107.3	4.63	32	12.4	19.55		High	High	High	High	High	High	High	High	High	0.0001565	7.911e-08	3.93	100	R.ALQALEELRLQAEEAER.R	[1671-1687]	Used
	FALSE	High	[R].AQAEAQQPTFDALRDELR.[G]	1xTMT6plex [N-Term]	2.54467e-06	0.000201698	1	2	2	Q15149	Q15149 [1274-1291]		1	2288.18	159.4	72.2	55.3	113.1	2.34	22.99	2.65	56.24		High	High	High	High	High	High	High	High	High	0.0001565	4.978e-07	6.13	100	R.AQAEAQQPTFDALRDELR.G	[1274-1291]	Used
	FALSE	High	[K].EAQAVPATLPELEATK.[A]	1xTMT6plex [K16]; 1xTMT6plex [N-Term]	7.57316e-07	0.000201698	1	2	1	Q15149	Q15149 [1251-1266]		0	2126.21	175.9	77.1	59.6	87.4	8.51	5.54	18.64	27.13		High	High	High	High	High	High	High	High	High	0.0001565	1.302e-07	5.45	100	K.EAQAVPATLPELEATK.A	[1251-1266]	Used
	FALSE	High	[R].AAEEAEEARVQAEREAAQSR.[R]	1xTMT6plex [N-Term]	2.61311e-06	0.000201698	1	1	1	Q15149	Q15149 [2226-2245]		2	2430.22	117.1	72.3	102.9	107.7	9.62	8.85	0.29	20.24		High	High	High	High	High	High	High	High	High	0.0001565	5.161e-07	3.27	100	R.AAEEAEEARVQAEREAAQSR.R	[2226-2245]	Used
	FALSE	High	[R].YASGSSASLGGPESAVA.[-]	1xTMT6plex [N-Term]	9.01647e-06	0.000201698	1	2	1	Q15149	Q15149 [4668-4684]		0	1739.86									No Quan Values	High	High	High	High	High	Not Found	Not Found	High	High	0.0001565	2.044e-06	3.05		R.YASGSSASLGGPESAVA.-	[4668-4684]	Not Used
	FALSE	High	[R].VQAEREAAQSR.[R]	1xTMT6plex [N-Term]	0.000225675	0.000201698	1	1	2	Q15149	Q15149 [2235-2245]		1	1473.8	124.3	76.8	68.2	130.7	6.5	5.45	39.92	20.71		High	High	High	High	High	High	High	High	High	0.0001565	7.271e-05	2.71	100	R.VQAEREAAQSR.R	[2235-2245]	Used
	FALSE	High	[R].AGLVGPEFHEK.[L]	1xTMT6plex [K11]; 1xTMT6plex [N-Term]	1.12483e-05	0.000201698	1	2	1	Q15149	Q15149 [3221-3231]		0	1641.94	130.6	78.8	65.4	125.2	4.86	15.04	20.27	35.45		High	High	High	High	High	High	High	High	High	0.0001565	2.595e-06	4.52	100	R.AGLVGPEFHEK.L	[3221-3231]	Used
	FALSE	High	[R].AGEVERDLDKADSMIR.[L]	1xTMT6plex [K10]; 1xTMT6plex [N-Term]	5.38412e-05	0.000201698	1	3	1	Q15149	Q15149 [572-587]		2	2263.21	263.2	36.9	46.1	53.8	2.94	99.34		3.06		High	High	High	High	High	Not Found	High	High	High	0.0001565	1.474e-05	3.82	88	R.AGEVERDLDKADSMIR.L	[572-587]	Used
	FALSE	High	[R].SQVEEELFSVR.[V]	1xTMT6plex [N-Term]	3.88117e-05	0.000201698	1	1	4	Q15149	Q15149 [2361-2371]		0	1551.82	247.7	53.4	42.1	56.7	3.3	25.28	16.35	11.95		High	High	High	High	High	High	High	High	High	0.0001565	1.034e-05	3.26	100	R.SQVEEELFSVR.V	[2361-2371]	Used
	FALSE	High	[K].SLAQAEAEK.[Q]	1xTMT6plex [K9]; 1xTMT6plex [N-Term]	7.40326e-05	0.000201698	1	1	2	Q15149	Q15149 [1793-1801]		0	1404.81	253.1	55.3	40.5	51.1	1.8	2.12	9.43	12.51		High	High	High	High	High	High	High	High	High	0.0001565	2.106e-05	3.45	100	K.SLAQAEAEK.Q	[1793-1801]	Used
	FALSE	High	[K].DTHDQLSEPSEVR.[S]	1xTMT6plex [N-Term]	0.000121497	0.000201698	1	2	1	Q15149	Q15149 [3969-3981]		0	1741.86									No Quan Values	High	High	High	High	High	High	High	High	High	0.0001565	3.671e-05	3.49		K.DTHDQLSEPSEVR.S	[3969-3981]	Not Used
	FALSE	High	[R].SMVEEGTGLR.[L]	1xTMT6plex [N-Term]	1.68973e-05	0.000201698	1	2	2	Q15149	Q15149 [4590-4599]		0	1307.68	167.3	78.3	82	72.4	8.71	11.78	5.68	25.66		High	High	High	High	High	High	High	High	High	0.0001565	4.103e-06	3.61	100	R.SMVEEGTGLR.L	[4590-4599]	Used
	FALSE	High	[R].SIQEELQQLR.[Q]	1xTMT6plex [N-Term]	0.00030217	0.000201698	1	1	1	Q15149	Q15149 [1554-1563]		0	1472.83	218.2	66.7	51	64.1	0.17	15.45	4.46	33.51		High	High	High	High	High	High	High	High	High	0.0001565	0.000101	3.92	100	R.SIQEELQQLR.Q	[1554-1563]	Used
	FALSE	High	[R].SAEAELQSK.[R]	1xTMT6plex [K9]; 1xTMT6plex [N-Term]	0.000123666	0.000201698	1	1	2	Q15149	Q15149 [1710-1718]		0	1420.8	210.7	67.3	53.6	68.5	0.66	9.24		52.47		High	High	High	High	High	Not Found	High	High	High	0.0001565	3.715e-05	3.15	88	R.SAEAELQSK.R	[1710-1718]	Used
	FALSE	High	[R].RQVEEAERLK.[Q]	1xTMT6plex [K10]; 1xTMT6plex [N-Term]	0.000119367	0.000201698	1	1	1	Q15149	Q15149 [2246-2255]		2	1716.02	250.4	45.9	37.1	66.6	4.89	9	4.99	21.67		High	High	High	High	High	High	High	High	High	0.0001565	3.593e-05	3.82	100	R.RQVEEAERLK.Q	[2246-2255]	Used
	FALSE	High	[R].CVEDPETGLR.[L]	1xCarbamidomethyl [C1]; 1xTMT6plex [N-Term]	6.7168e-05	0.000201698	1	2	2	Q15149	Q15149 [3667-3676]		0	1404.7	147.5	86.4	76.4	89.6	4.35	7.24	14.89	32.81		High	High	High	High	High	High	High	High	High	0.0001565	1.891e-05	3.66	100	R.CVEDPETGLR.L	[3667-3676]	Used
	FALSE	High	[K].LAAIGEATR.[L]	1xTMT6plex [N-Term]	0.000896924	0.000338542	1	1	1	Q15149	Q15149 [1976-1984]		0	1130.67	208	71	47.1	74	0.45	0.62	10.8	30.48		High	High	High	High	High	High	High	High	High	0.0002356	0.0003352	2.63	100	K.LAAIGEATR.L	[1976-1984]	Used
	FALSE	High	[R].RPELEDSTLR.[Y]	1xTMT6plex [N-Term]	0.000513725	0.000338542	1	3	1	Q15149	Q15149 [651-660]		0	1444.8	80.3	102.7	103.6	113.4	15.62	28.15	79.07	41.74		High	High	High	High	High	High	High	High	High	0.0002356	0.000181	3.92	100	R.RPELEDSTLR.Y	[651-660]	Used
	FALSE	High	[R].SDEGQLSPATR.[G]	1xTMT6plex [N-Term]	0.000675799	0.000338542	1	3	1	Q15149	Q15149 [714-724]		0	1389.72	187.1	53.5	77.6	81.8	7.47	23.99	29.02	43.21		High	High	High	High	High	High	High	High	High	0.0002356	0.0002461	3.11	100	R.SDEGQLSPATR.G	[714-724]	Used
	FALSE	High	[R].LEDLLQDAQDEK.[E]	1xTMT6plex [K12]; 1xTMT6plex [N-Term]	0.000597084	0.000338542	1	2	3	Q15149	Q15149 [897-908]		0	1875.01	228.1	31.7	63.8	76.5	11.27	113.82	46.94	29.22		High	High	High	High	High	High	High	High	High	0.0002356	0.0002135	3.27	100	R.LEDLLQDAQDEK.E	[897-908]	Used
	FALSE	High	[R].LEEQAAQHK.[A]	1xTMT6plex [K9]; 1xTMT6plex [N-Term]	0.000509201	0.000338542	1	1	1	Q15149	Q15149 [2017-2025]		0	1511.86	193.2	58.4	57.4	90.9	5.88	35.44	14.04	9.63		High	High	High	High	High	High	High	High	High	0.0002356	0.0001798	3.67	100	R.LEEQAAQHK.A	[2017-2025]	Used
	FALSE	High	[R].LAEDEAFQRR.[R]	1xTMT6plex [N-Term]	0.000370341	0.000338542	1	1	2	Q15149	Q15149 [2006-2015]		1	1463.78	181.1	72.6	60.7	85.7	1.56	45.1	11.83	24.05		High	High	High	High	High	High	High	High	High	0.0002356	0.0001256	3.46	100	R.LAEDEAFQRR.R	[2006-2015]	Used
	FALSE	High	[R].QQQQMEQERQR.[L]	1xTMT6plex [N-Term]	0.000792444	0.000338542	1	2	1	Q15149	Q15149 [2674-2684]		1	1717.86	195.5	35.8	113.5	55.1	0.13			14.11		High	High	High	Not Found	High	Not Found	High	High	High	0.0002356	0.0002946	2.88	75	R.QQQQMEQERQR.L	[2674-2684]	Used
	FALSE	High	[K].TPVEVPVGGFK.[G]	1xTMT6plex [K11]; 1xTMT6plex [N-Term]	0.000357468	0.000338542	1	2	1	Q15149	Q15149 [3374-3384]		0	1587.95	147.7	97.8	70.2	84.3	2.69	2.57	17.81	0.66		High	High	High	High	High	High	High	High	High	0.0002356	0.0001213	2.98	100	K.TPVEVPVGGFK.G	[3374-3384]	Used
	FALSE	High	[R].TELATQEK.[V]	1xTMT6plex [K8]; 1xTMT6plex [N-Term]	0.000411811	0.000338542	1	1	1	Q15149	Q15149 [2557-2564]		0	1377.8	252.5	58.3	46.5	42.6	3.21	18.35	39.65	41.53		High	High	High	High	High	High	High	High	High	0.0002356	0.0001418	3.06	100	R.TELATQEK.V	[2557-2564]	Used
	FALSE	High	[R].QLLEEELAR.[L]	1xTMT6plex [N-Term]	0.000397496	0.000338542	1	1	4	Q15149	Q15149 [1867-1875]		0	1329.76	240.7	46.6	48.1	64.6	7.46	26.79	34.72	12.27		High	High	High	High	High	High	High	High	High	0.0002356	0.0001362	2.83	100	R.QLLEEELAR.L	[1867-1875]	Used
	FALSE	High	[R].LQAEEAER.[R]	1xTMT6plex [N-Term]	0.000889025	0.000338542	1	1	1	Q15149	Q15149 [1680-1687]		0	1174.63	187.7	56.3	72.3	83.7	19.22	43.03	3.45	3.17		High	High	High	High	High	High	High	High	High	0.0002356	0.000332	2.52	100	R.LQAEEAER.R	[1680-1687]	Used
	FALSE	High	[R].HGEKVEECQR.[F]	1xCarbamidomethyl [C8]; 1xTMT6plex [K4]; 1xTMT6plex [N-Term]	0.000858116	0.000338542	1	2	2	Q15149	Q15149 [1398-1407]		1	1729.91									No Quan Values	High	High	High	High	High	Not Found	High	High	High	0.0002356	0.0003194	1.95		R.HGEKVEECQR.F	[1398-1407]	Not Used
	FALSE	High	[K].GFFDPNTHENLTYLQLLER.[C]	1xTMT6plex [N-Term]	0.00036708	0.000338542	2	4	1	P58107; Q15149	P58107 [766-784]; [1727-1745]; Q15149 [2989-3007]		0	2536.3									No Quan Values	High	High	High	Not Found	Not Found	Not Found	Not Found	High	High	0.0002356	0.0001252	3.64		K.GFFDPNTHENLTYLQLLER.C	[2989-3007]	Not Used
	FALSE	High	[R].AQAEQAALR.[Q]	1xTMT6plex [N-Term]	0.00102421	0.000338542	1	1	1	Q15149	Q15149 [2287-2295]		0	1186.67	276.4	41.3	38	44.3	2.15	1.27	20.72	1.69		High	High	High	High	High	High	High	High	High	0.0002356	0.0003894	2.9	100	R.AQAEQAALR.Q	[2287-2295]	Used
	FALSE	High	[R].LQAEEAERR.[L]	1xTMT6plex [N-Term]	0.00152512	0.000465665	1	1	1	Q15149	Q15149 [1680-1688]		1	1330.73	315.5	16	25.2	43.3	9.44	13.69	49.34	26.99		High	High	High	High	High	High	High	High	High	0.0003124	0.000605	3.27	100	R.LQAEEAERR.L	[1680-1688]	Used
	FALSE	High	[R].SSIAGLLLK.[A]	1xTMT6plex [K9]; 1xTMT6plex [N-Term]	0.00183659	0.000465665	1	2	1	Q15149	Q15149 [2833-2841]		0	1359.9	71	71.2	145.2	112.6	0.65	33.36	1.69	29.57		High	High	High	High	High	High	High	High	High	0.0003124	0.0007485	3.23	100	R.SSIAGLLLK.A	[2833-2841]	Used
	FALSE	High	[R].QVEEAERLK.[Q]	1xTMT6plex [K9]; 1xTMT6plex [N-Term]	0.00190277	0.000465665	1	1	1	Q15149	Q15149 [2247-2255]		1	1559.92	244.4	47.3	35.7	72.6	10.86	53.58		8.09		High	High	High	High	Not Found	High	High	High	High	0.0003124	0.0007753	2.15	88	R.QVEEAERLK.Q	[2247-2255]	Used
	FALSE	High	[R].QAEVELASR.[V]	1xTMT6plex [N-Term]	0.00171106	0.000465665	1	1	2	Q15149	Q15149 [1649-1657]		0	1231.68	278.5	34.2	40.3	47	0.83	2.01	29.23	42.28		High	High	High	High	High	High	High	High	High	0.0003124	0.0006888	2.62	100	R.QAEVELASR.V	[1649-1657]	Used
	FALSE	High	[R].EQLQLLEEQHR.[A]	1xTMT6plex [N-Term]	0.00178847	0.000465665	1	2	1	Q15149	Q15149 [2733-2743]		0	1651.9									No Quan Values	High	High	High	High	High	High	High	High	High	0.0003124	0.0007225	2.63		R.EQLQLLEEQHR.A	[2733-2743]	Not Used
	FALSE	High	[R].QLAAEEER.[R]	1xTMT6plex [N-Term]	0.00158007	0.000465665	1	1	1	Q15149	Q15149 [2111-2118]		0	1174.63	244	48	43.6	64.5	5.98	14.45	35.98	13.66		High	High	High	High	High	High	High	High	High	0.0003124	0.0006308	2.61	100	R.QLAAEEER.R	[2111-2118]	Used
	FALSE	High	[K].SLAAEEEAAR.[Q]	1xTMT6plex [N-Term]	0.00142089	0.000465665	1	1	1	Q15149	Q15149 [2130-2139]		0	1275.67									No Quan Values	High	High	High	High	High	Not Found	High	High	High	0.0003124	0.0005589	2.83		K.SLAAEEEAAR.Q	[2130-2139]	Not Used
	FALSE	High	[K].GLVGPELHDR.[L]	1xTMT6plex [N-Term]	0.0013594	0.000465665	1	2	1	Q15149	Q15149 [3888-3897]		0	1321.74	104.6	101.5	92.1	101.8	13.78	6.07	12.06	18		High	High	High	High	High	High	High	High	High	0.0003124	0.0005365	3.63	100	K.GLVGPELHDR.L	[3888-3897]	Used
	FALSE	High	[K].EGVVGPELHHK.[L]	1xTMT6plex [K11]; 1xTMT6plex [N-Term]	0.00114905	0.000465665	1	2	1	Q15149	Q15149 [2893-2903]		0	1659.96	128.2	87.7	77.3	106.7	4.99	7.8	8.36	14.61		High	High	High	High	High	High	High	High	High	0.0003124	0.0004447	3.42	100	K.EGVVGPELHHK.L	[2893-2903]	Used
	FALSE	High	[R].LAEDEAFQR.[R]	1xTMT6plex [N-Term]	0.00123333	0.000465665	1	1	2	Q15149	Q15149 [2006-2014]		0	1307.68									No Quan Values	High	High	High	High	Not Found	Not Found	High	High	High	0.0003124	0.0004777	2.8		R.LAEDEAFQR.R	[2006-2014]	Not Used
	FALSE	High	[R].AGEVERDLDK.[A]	1xTMT6plex [K10]; 1xTMT6plex [N-Term]	0.00169598	0.000465665	1	3	1	Q15149	Q15149 [572-581]		1	1589.89	306.6	15	25.6	52.9	4.68	99.05	17.58	10.87		High	High	High	High	High	High	High	High	High	0.0003124	0.0006832	2.33	100	R.AGEVERDLDK.A	[572-581]	Used
	FALSE	High	[R].LAAEQELIR.[L]	1xTMT6plex [N-Term]	0.00122246	0.000465665	1	1	4	Q15149	Q15149 [1846-1854]		0	1271.75	231.9	55.1	49.9	63.1	1.15	19.87	12.09	26.89		High	High	High	High	High	High	High	High	High	0.0003124	0.0004749	2.44	100	R.LAAEQELIR.L	[1846-1854]	Used
	FALSE	High	[K].EPARECAQR.[I]	1xCarbamidomethyl [C6]; 1xTMT6plex [N-Term]	0.00418398	0.0005261	1	2	1	Q15149	Q15149 [1151-1159]		1	1345.68	196.2	42.9	89.4	71.5	10.19	55.14		37.19		High	High	High	High	High	Not Found	High	High	High	0.000343	0.00187	2.55	88	K.EPARECAQR.I	[1151-1159]	Used
	FALSE	High	[K].ELIPTEEALR.[L]	1xTMT6plex [N-Term]	0.00369609	0.0005261	1	2	2	Q15149	Q15149 [3926-3935]		0	1399.8	124.3	97.3	88.3	90.2	10.9	2.58	9.88	57.31		High	High	High	High	High	High	High	High	High	0.000343	0.001618	2.55	100	K.ELIPTEEALR.L	[3926-3935]	Used
	FALSE	High	[K].AALEEVER.[L]	1xTMT6plex [N-Term]	0.00338286	0.0005261	1	1	1	Q15149	Q15149 [2143-2150]		0	1145.64	277.9	42.6	27.2	52.4	6.94	23.73	20	34.87		High	High	High	High	High	High	High	High	High	0.000343	0.001463	2.71	100	K.AALEEVER.L	[2143-2150]	Used
	FALSE	High	[K].ELAQEQAR.[R]	1xTMT6plex [N-Term]	0.00386343	0.0005261	1	1	1	Q15149	Q15149 [2474-2481]		0	1173.64	176	61	87.7	75.4	1.92	16.79	17.53	3.62		High	High	High	High	High	High	High	High	High	0.000343	0.001696	2.4	100	K.ELAQEQAR.R	[2474-2481]	Used
	FALSE	High	[R].TLEAERQR.[Q]	1xTMT6plex [N-Term]	0.00490716	0.0005261	1	1	2	Q15149	Q15149 [2504-2511]		1	1231.7	221.6	48.5	39.2	90.6	6.39	18.75	97.41	30.13		High	High	High	High	High	High	High	High	High	0.000343	0.002232	2.86	100	R.TLEAERQR.Q	[2504-2511]	Used
	FALSE	High	[R].VLADPSDDTK.[G]	1xTMT6plex [K10]; 1xTMT6plex [N-Term]	0.00229143	0.0005261	2	4	1	P58107; Q15149	P58107 [2375-2384]; [2911-2920]; [3442-3451]; [3976-3985]; [5043-5052]; Q15149 [2979-2988]; [3638-3647]		0	1518.84	159.6	77.4	82.5	80.5	7.75	28.04	13.52	12.81	Shared	High	High	High	High	High	High	High	High	High	0.000343	0.0009498	2.6	100	R.VLADPSDDTK.G; R.VLADPSDDTK.G	[2979-2988]; [3638-3647]	Used
	FALSE	High	[R].ARAEEAEAQK.[R]	1xTMT6plex [K10]; 1xTMT6plex [N-Term]	0.00237402	0.0005261	1	1	1	Q15149	Q15149 [1617-1626]		1	1560.87									No Quan Values	High	High	High	High	High	High	High	High	High	0.000343	0.0009946	2.8		R.ARAEEAEAQK.R	[1617-1626]	Not Used
	FALSE	High	[K].AQQLREEQQR.[Q]	1xTMT6plex [N-Term]	0.00254823	0.0005261	1	2	2	Q15149	Q15149 [2664-2673]		1	1514.82	289.4	28.3	33.6	48.7	2.17	23.4		3.01		High	High	High	High	Not Found	High	High	High	High	0.000343	0.001075	2.93	88	K.AQQLREEQQR.Q	[2664-2673]	Used
	FALSE	High	[R].ARAEEAEAQKR.[Q]	1xTMT6plex [K10]; 1xTMT6plex [N-Term]	0.00429665	0.0005261	1	1	1	Q15149	Q15149 [1617-1627]		2	1716.98	160.2	65.4	80.4	94	0.79	23.05	96.04	24.8		High	High	High	High	High	High	High	High	High	0.000343	0.001908	2.76	100	R.ARAEEAEAQKR.Q	[1617-1627]	Used
	FALSE	High	[K].ASDSELERQK.[G]	1xTMT6plex [K10]; 1xTMT6plex [N-Term]	0.003536	0.0005261	1	1	2	Q15149	Q15149 [2038-2047]		1	1620.9	263.4	59.3	28.1	49.2	11.01	47.38	45.97	26.08		High	High	High	High	High	High	High	High	High	0.000343	0.001552	2.14	100	K.ASDSELERQK.G	[2038-2047]	Used
	FALSE	High	[R].KAALEEVER.[L]	1xTMT6plex [K1]; 1xTMT6plex [N-Term]	0.00461214	0.0005261	1	1	1	Q15149	Q15149 [2142-2150]		1	1502.89									No Quan Values	High	High	High	High	High	High	High	High	High	0.000343	0.002065	3.05		R.KAALEEVER.L	[2142-2150]	Not Used
	FALSE	High	[R].LTVDEAVR.[AK]	1xTMT6plex [N-Term]	0.00393247	0.0005261	1	2	1	Q15149	Q15149 [3213-3220]; [3879-3886]		0	1131.66	194.6	75.7	68.2	61.5	6.02	10.8	30.96	68.66		High	High	High	High	High	High	High	High	High	0.000343	0.001732	2.49	100	R.LTVDEAVR.A; R.LTVDEAVR.K	[3213-3220]; [3879-3886]	Used
	FALSE	High	[K].MSAAQALKK.[G]	2xTMT6plex [K8; K9]; 1xTMT6plex [N-Term]	0.00320782	0.0005261	1	2	1	Q15149	Q15149 [4505-4513]		1	1635.02	63.6	59	161.2	116.2	4.81	18.14	16.23	40.08		High	High	High	High	High	High	High	High	High	0.000343	0.001383	2.09	100	K.MSAAQALKK.G	[4505-4513]	Used
	FALSE	High	[K].GLVEDTLR.[Q]	1xTMT6plex [N-Term]	0.0060696	0.0005261	1	1	1	Q15149	Q15149 [2048-2055]		0	1131.66	257.1	61.5	32.6	48.8	8.76	19.16	15	7.99		High	High	High	High	High	High	High	High	High	0.000343	0.002809	2.41	100	K.GLVEDTLR.Q	[2048-2055]	Used
	FALSE	High	[R].QYDIDDAIAK.[N]	1xTMT6plex [K10]; 1xTMT6plex [N-Term]	0.0112826	0.000560454	1	2	1	Q15149	Q15149 [4339-4348]		0	1609.88	65.3	87.8	87.9	159	2.38	11.48	20.78	4.56		High	High	High	High	High	High	High	High	High	0.0003589	0.005601	2.39	100	R.QYDIDDAIAK.N	[4339-4348]	Used
	FALSE	High	[KR].LTVEEAVR.[MH]	1xTMT6plex [N-Term]	0.00791722	0.000560454	2	7	2	Q15149; A0A7P0MQR8	Q15149 [4122-4129]; A0A7P0MQR8 [1789-1796]		0	1145.67	76.8	106.1	110.3	106.7	10.12	68.29	17.41	36.72	Shared	High	High	High	High	High	High	High	High	High	0.0003589	0.003799	1.82	100	K.LTVEEAVR.M	[4122-4129]	Used
	FALSE	High	[R].LKAEATEAAR.[Q]	1xTMT6plex [K2]; 1xTMT6plex [N-Term]	0.00669082	0.000560454	1	1	1	Q15149	Q15149 [2349-2358]		1	1517.91	175.8	95.6	53.7	74.9	2.36	59.22	9.07	51.96		High	High	High	High	High	High	High	High	High	0.0003589	0.003147	2.39	100	R.LKAEATEAAR.Q	[2349-2358]	Used
	FALSE	High	[R].QQQQMEQER.[Q]	1xTMT6plex [N-Term]	0.0167984	0.000560454	1	2	1	Q15149	Q15149 [2674-2682]		0	1433.7									No Quan Values	High	High	High	High	Not Found	Not Found	Not Found	High	High	0.0003589	0.008786	2.01		R.QQQQMEQER.Q	[2674-2682]	Not Used
	FALSE	High	[R].SNAEDTLR.[S]	1xTMT6plex [N-Term]	0.00888339	0.000560454	1	1	1	Q15149	Q15149 [2090-2097]		0	1134.6	291.9	33.8	32.9	41.4	4.03	26.44	24.12	22.95		High	High	High	High	High	High	High	High	High	0.0003589	0.004308	2.7	100	R.SNAEDTLR.S	[2090-2097]	Used
	FALSE	High	[R].EAAAATQK.[R]	1xTMT6plex [K8]; 1xTMT6plex [N-Term]	0.0167984	0.000560454	1	1	2	Q15149	Q15149 [1879-1886]		0	1247.74	137.8	108.9	62.5	90.8	32.66	68.64	61.8	12.8		High	High	High	High	High	High	High	High	High	0.0003589	0.008743	2.02	100	R.EAAAATQK.R	[1879-1886]	Used
	FALSE	High	[R].LQLEATER.[Q]	1xTMT6plex [N-Term]	0.00724608	0.000560454	1	1	3	Q15149	Q15149 [1596-1603]		0	1188.68	254.5	58.5	33.4	53.6	1.34	6.08	39	28.69		High	High	High	High	High	High	High	High	High	0.0003589	0.00344	2.05	100	R.LQLEATER.Q	[1596-1603]	Used
	FALSE	High	[R].SYVDPSTDER.[L]	1xTMT6plex [N-Term]	0.0142012	0.000560454	1	2	1	Q15149	Q15149 [3982-3991]		0	1397.67	106.5	107	88.6	97.8	0.94	26.78	10.25	30.75		High	High	High	High	High	High	High	High	High	0.0003589	0.007233	2.03	100	R.SYVDPSTDER.L	[3982-3991]	Used
	FALSE	High	[R].RQVQDESQR.[K]	1xTMT6plex [N-Term]	0.0139522	0.000560454	1	1	1	Q15149	Q15149 [1638-1646]		1	1374.73	119.5	59.8	123.7	97	1.44	38.94	79.57	8.46		High	High	High	High	High	High	High	High	High	0.0003589	0.007137	3.39	100	R.RQVQDESQR.K	[1638-1646]	Used
	FALSE	High	[R].NLVDNITGQR.[L]	1xTMT6plex [N-Term]	0.00904214	0.000560454	1	2	1	Q15149	Q15149 [4438-4447]		0	1358.76	39.7	143	91.8	125.6	1.45	20.94	0.67	2.31		High	High	High	High	High	High	High	High	High	0.0003589	0.004369	3.02	100	R.NLVDNITGQR.L	[4438-4447]	Used
	FALSE	High	[R].AEEAEAQKR.[Q]	1xTMT6plex [K8]; 1xTMT6plex [N-Term]	0.0131144	0.000560454	1	1	1	Q15149	Q15149 [1619-1627]		1	1489.84	245.2	55.8	53.1	45.9	1.73	2.99	10.11	2.21		High	High	High	High	High	High	High	High	High	0.0003589	0.006628	2.65	100	R.AEEAEAQKR.Q	[1619-1627]	Used
	FALSE	High	[R].VVIVDPETGK.[E]	1xTMT6plex [K10]; 1xTMT6plex [N-Term]	0.00827573	0.000560454	1	2	1	Q15149	Q15149 [4278-4287]		0	1514.92	49.3	73.3	110	167.3	6.59	53.75	16.69	59.58		High	High	High	High	High	High	High	High	High	0.0003589	0.003977	2.37	100	R.VVIVDPETGK.E	[4278-4287]	Used
	FALSE	High	[K].ELQNAGDR.[L]	1xTMT6plex [N-Term]	0.00675035	0.000560454	1	2	1	Q15149	Q15149 [811-818]		0	1131.6	162.2	88.7	65.7	83.4	9.41	70.33	17.81	2.72		High	High	High	High	High	High	High	High	High	0.0003589	0.003173	2.52	100	K.ELQNAGDR.L	[811-818]	Used
	FALSE	High	[R].ARSDEGQLSPATR.[G]	1xTMT6plex [N-Term]	0.00904214	0.000560454	1	3	1	Q15149	Q15149 [712-724]		1	1616.86									No Quan Values	High	High	High	High	Not Found	Not Found	High	High	High	0.0003589	0.00438	2.36		R.ARSDEGQLSPATR.G	[712-724]	Not Used
	FALSE	High	[K].EQLNEYK.[G]	1xTMT6plex [K7]; 1xTMT6plex [N-Term]	0.0258753	0.00127999	1	2	1	Q15149	Q15149 [909-915]		0	1381.77	204.9	56.1	61.8	77.1	4.21	70.06	9.64	7.6		High	High	High	High	High	High	High	High	High	0.0008029	0.01414	2.42	100	K.EQLNEYK.G	[909-915]	Used
	FALSE	High	[R].GKAEEQAVR.[Q]	1xTMT6plex [K2]; 1xTMT6plex [N-Term]	0.0319427	0.00137182	1	1	1	Q15149	Q15149 [1814-1822]		1	1445.85	194.8	94.8	44.3	66.1	2.33	65.47	19.97	52.19		High	High	High	High	High	High	High	High	High	0.0008574	0.01789	2.68	100	R.GKAEEQAVR.Q	[1814-1822]	Used
	FALSE	High	[R].VQMEELSK.[L]	1xTMT6plex [K8]; 1xTMT6plex [N-Term]	0.0351706	0.00155155	1	1	1	Q15149	Q15149 [2372-2379]		0	1421.81	160.2	79.1	78.5	82.2	0.28	9.07	3.84	7.28		High	High	High	High	High	High	High	High	High	0.0009654	0.01999	3.02	100	R.VQMEELSK.L	[2372-2379]	Used
	FALSE	High	[R].FRELAEEAAR.[L]	1xTMT6plex [N-Term]	0.0354794	0.00155155	1	1	2	Q15149	Q15149 [1933-1942]		1	1420.77	54.8	82.1	55.4	207.6	18.5	0.21	23.26	18.3		High	High	High	High	High	High	High	High	High	0.0009654	0.02012	2.94	100	R.FRELAEEAAR.L	[1933-1942]	Used
	FALSE	High	[K].ELAQEQARR.[L]	1xTMT6plex [N-Term]	0.0404415	0.00164165	1	1	1	Q15149	Q15149 [2474-2482]		1	1329.74	100.3	68.9	107.7	123	13.95	49.64	59.59	13.73		High	High	High	High	High	High	High	High	High	0.001022	0.02341	1.62	100	K.ELAQEQARR.L	[2474-2482]	Used
	FALSE	High	[R].EGLTSIEEVTK.[N]	1xTMT6plex [K11]; 1xTMT6plex [N-Term]	0.0441183	0.00182416	1	2	1	Q15149	Q15149 [4050-4060]		0	1663.95	69.9	118.7	93.4	118	4.8	18.66	18.14	38.53		High	High	High	High	High	High	High	High	High	0.001132	0.02586	2.27	100	R.EGLTSIEEVTK.N	[4050-4060]	Used
	FALSE	High	[R].LRIEEEIR.[V]	1xTMT6plex [N-Term]	0.0468829	0.00211717	1	1	1	Q15149	Q15149 [1585-1592]		1	1286.76	190	63.3	66.9	79.9	14.59	16.59	23.75	18.81		High	High	High	High	High	High	High	High	High	0.001312	0.02762	3.3	100	R.LRIEEEIR.V	[1585-1592]	Used
	FALSE	High	[R].FLQEEAEK.[M]	1xTMT6plex [K8]; 1xTMT6plex [N-Term]	0.0591978	0.00254107	1	1	1	Q15149	Q15149 [2402-2409]		0	1451.81	196.7	77.3	60.6	65.4	2.87	45.65	27.95	0.43		High	High	High	High	High	High	High	High	High	0.001632	0.03595	3.04	100	R.FLQEEAEK.M	[2402-2409]	Used
	FALSE	High	[K].QRLEAEAGR.[F]	1xTMT6plex [N-Term]	0.0634067	0.00299943	1	1	2	Q15149	Q15149 [1924-1932]		1	1258.71	203.8	53.4	66	76.7	10.98	11.16	30.8	16.93		High	High	High	High	High	High	High	High	High	0.001913	0.03869	2.85	100	K.QRLEAEAGR.F	[1924-1932]	Used
	FALSE	High	[R].RQEQIQAMPLADSQAVR.[E]	1xTMT6plex [N-Term]	0.0696615	0.00314636	1	2	1	Q15149	Q15149 [1366-1382]		1	2170.16									No Quan Values	High	High	High	High	Not Found	High	Not Found	High	High	0.001949	0.04302	1.61		R.RQEQIQAMPLADSQAVR.E	[1366-1382]	Not Used
	FALSE	High	[K].QKEEAEREAR.[R]	1xTMT6plex [K2]; 1xTMT6plex [N-Term]	0.0708599	0.00332791	1	1	1	Q15149	Q15149 [1802-1811]		2	1703.94	224	65.4	53.3	57.3	10.01	33.86	13.74	9.97		High	High	High	High	High	High	High	High	High	0.002003	0.04381	1.59	100	K.QKEEAEREAR.R	[1802-1811]	Used
	FALSE	High	[KR].EGVMVAKK.[D]	2xTMT6plex [K7; K8]; 1xTMT6plex [N-Term]	0.094445	0.00486145	2	8	1	P46783; Q15149	P46783 [18-25]; Q15149 [22-29]		1	1548.98	209.1	58.4	57.9	74.6	18.87	31.07	33.39	19.93	Shared	High	High	High	High	High	High	High	High	High	0.003326	0.06073	2.42	100	R.EGVMVAKK.D	[22-29]	Used
	FALSE	High	[K].FISETLR.[R]	1xTMT6plex [N-Term]	0.0992983	0.005192	1	2	1	Q15149	Q15149 [1473-1479]		0	1094.64	151.5	82.9	71.7	93.9	1.59	17.85	11.57	17.48		High	High	High	High	High	High	High	High	High	0.003526	0.06469	2.05	100	K.FISETLR.R	[1473-1479]	Used
	FALSE	High	[R].AEAERVLAEK.[L]	1xTMT6plex [K10]; 1xTMT6plex [N-Term]	0.116212	0.00633871	1	1	1	Q15149	Q15149 [1966-1975]		1	1573.93	257.9	67.4	0	74.7	10.45	8.43		11.3		High	High	High	High	Not Found	Not Found	High	High	High	0.004269	0.07729	0.96	75	R.AEAERVLAEK.L	[1966-1975]	Used
	FALSE	High	[K].QLRSEFERLECLQR.[I]	1xCarbamidomethyl [C11]; 1xTMT6plex [N-Term]	0.133504	0.00798394	1	3	1	Q15149	Q15149 [520-533]		2	2093.11	80	88.1	66.5	165.4	3.97	12.38	48.05	61.04		High	High	High	High	High	High	High	High	High	0.005312	0.09027	1.45	100	K.QLRSEFERLECLQR.I	[520-533]	Used
	FALSE	High	[R].LVASMEEAR.[R]	1xOxidation [M5]; 1xTMT6plex [N-Term]	0.141264	0.0089822	1	2	1	Q15149	Q15149 [2685-2693]		0	1250.66	111.8	63.3	93.3	131.6	9.19	13.09	60.38	4.76		High	High	High	High	High	High	High	High	High	0.005962	0.09648	1.39	100	R.LVASMEEAR.R	[2685-2693]	Used
	FALSE	High	[K].AEAEAAREK.[Q]	1xTMT6plex [K9]; 1xTMT6plex [N-Term]	0.149416	0.00968347	1	1	1	Q15149	Q15149 [1660-1668]		1	1432.82	251.4	35.4	51.1	62.1	4.92	30.05	15.88	22.61		High	High	High	High	High	High	High	High	High	0.006387	0.1023	1.48	100	K.AEAEAAREK.Q	[1660-1668]	Used
FALSE	High	Master Protein	P07996	Thrombospondin-1 OS=Homo sapiens OX=9606 GN=THBS1 PE=1 SV=2	0	433.286	50	63	191	62	1170	129.3	4.94	632.09	63	cell organization and biogenesis;cellular component movement;defense response;metabolic process;regulation of biological process;response to stimulus;transport	cell surface;cytoplasm;endoplasmic reticulum;extracellular;organelle lumen	metal ion binding;protein binding	Pf00090, Pf00093, Pf02412, Pf05735, Pf12947	7057	ENSG00000137801.10	15	Bladder Cancer; Apoptosis-related network due to altered Notch3 in ovarian cancer; miRNA targets in ECM and membrane receptors; Focal Adhesion; TGF-beta Signaling Pathway; Focal Adhesion-PI3K-Akt-mTOR-signaling pathway; Inflammatory Response Pathway; TGF-beta Receptor Signaling; Senescence and Autophagy in Cancer	THBS1	Platelet degranulation ; Disease; Integrin cell surface interactions; RUNX1 regulates genes involved in megakaryocyte differentiation and platelet function; Defective B3GALTL causes Peters-plus syndrome (PpS); O-glycosylation of TSR domain-containing proteins; Signaling by PDGF; Syndecan interactions	33	1	21.2	205.2	76	97.7	2.72	6.47	5.89	2.48	High	High	High	High	High	High	High	High	1
	Checked	Confidence	Annotated Sequence	Modifications	Qvality PEP	Qvality q-value	# Protein Groups	# Proteins	# PSMs	Master Protein Accessions	Positions in Master Proteins	Modifications in Master Proteins	# Missed Cleavages	Theo. MH+ [Da]	Abundances (Grouped): Epithelial	Abundances (Grouped): Fibroblast	Abundances (Grouped): Keratocyte	Abundances (Grouped): Myofibroblast	Abundances (Grouped) CV [%]: Epithelial	Abundances (Grouped) CV [%]: Fibroblast	Abundances (Grouped) CV [%]: Keratocyte	Abundances (Grouped) CV [%]: Myofibroblast	Quan Info	Found in Sample: [S7] F1: 129C, Sample, hCE_EV_7, hCE_rep1, Epithelial	Found in Sample: [S8] F1: 130N, Sample, hCE_EV_8, hCE_rep2, Epithelial	Found in Sample: [S3] F1: 127C, Sample, hCF_EV_3, hCF_rep1, Fibroblast	Found in Sample: [S4] F1: 128N, Sample, hCF_EV_4, hCF_rep2, Fibroblast	Found in Sample: [S1] F1: 126, Sample, hCK_EV_1, hCK_rep1, Keratocyte	Found in Sample: [S2] F1: 127N, Sample, hCK_EV_2, hCK_rep2, Keratocyte	Found in Sample: [S5] F1: 128C, Sample, hCM_EV_5, hCM_rep1, Myofibroblast	Found in Sample: [S6] F1: 129N, Sample, hCM_EV_6, hCM_rep2, Myofibroblast	Confidence (by Search Engine): Sequest HT	Percolator q-Value (by Search Engine): Sequest HT	Percolator PEP (by Search Engine): Sequest HT	XCorr (by Search Engine): Sequest HT	Channel Occupancy [%]	Sequence in Protein	Positions in Proteins	Quan Usage
	FALSE	High	[R].NPCTDGTHDCNK.[N]	2xCarbamidomethyl [C3; C10]; 1xTMT6plex [K12]; 1xTMT6plex [N-Term]	1.08843e-06	0.000201698	1	1	9	P07996	P07996 [648-659]		0	1876.87	18.4	208.3	55	118.3	3.49	38.88	79.5	3.42		High	High	High	High	High	High	High	High	High	0.0001565	1.958e-07	3.74	100	R.NPCTDGTHDCNK.N	[648-659]	Used
	FALSE	High	[K].MENAELDVPIQSVFTR.[D]	1xOxidation [M1]; 1xTMT6plex [N-Term]	2.4285e-05	0.000201698	1	1	2	P07996	P07996 [174-189]		0	2094.07	62.5	117.7	109	110.8	2.15	21.47	2.77	20.57		High	High	High	High	High	High	High	High	High	0.0001565	6.149e-06	4.49	100	K.MENAELDVPIQSVFTR.D	[174-189]	Used
	FALSE	High	[K].MENAELDVPIQSVFTR.[D]	1xTMT6plex [N-Term]	1.67485e-05	0.000201698	1	1	1	P07996	P07996 [174-189]		0	2078.08	32	155.3	94.7	118.1	6.75	50.26	21.54	23.94		High	High	High	High	High	High	High	High	High	0.0001565	4.071e-06	5.51	100	K.MENAELDVPIQSVFTR.D	[174-189]	Used
	FALSE	High	[R].FVFGTTPEDILRNK.[G]	1xTMT6plex [K14]; 1xTMT6plex [N-Term]	6.27357e-06	0.000201698	1	1	1	P07996	P07996 [217-230]		1	2095.2	39.6	168.8	69.6	122	12.18	108.15		53.53		High	High	High	High	High	Not Found	High	High	High	0.0001565	1.368e-06	6.44	88	R.FVFGTTPEDILRNK.G	[217-230]	Used
	FALSE	High	[R].NALWHTGNTPGQVR.[T]	1xTMT6plex [N-Term]	3.3476e-06	0.000201698	2	6	5	P07996; P35442	P07996 [1078-1091]; P35442 [1080-1093]		0	1779.95	37.9	107.7	129.8	124.5	7.52	8.23	23.61	2.64	Shared	High	High	High	High	High	High	High	High	High	0.0001565	6.779e-07	4.42	100	R.NALWHTGNTPGQVR.T	[1078-1091]	Used
	FALSE	High	[R].FQMIPLDPKGTSQNDPNWVVR.[H]	1xTMT6plex [K9]; 1xTMT6plex [N-Term]	2.56089e-05	0.000201698	1	1	1	P07996	P07996 [960-980]		1	2900.55	25.8	158.3	84.7	131.2	3.59	111.03		9.79		High	High	High	High	High	Not Found	High	High	High	0.0001565	6.461e-06	4.78	88	R.FQMIPLDPKGTSQNDPNWVVR.H	[960-980]	Used
	FALSE	High	[K].FQDLVDAVRAEK.[G]	1xTMT6plex [K12]; 1xTMT6plex [N-Term]	7.65947e-08	0.000201698	1	2	2	P07996	P07996 [75-86]		1	1849.06	21.7	172.2	113.2	92.8	12.81	20.11	2.02	15.79		High	High	High	High	High	High	High	High	High	0.0001565	1.025e-08	4.15	100	K.FQDLVDAVRAEK.G	[75-86]	Used
	FALSE	High	[K].QVCKPRNPCTDGTHDCNK.[N]	3xCarbamidomethyl [C3; C9; C16]; 2xTMT6plex [K4; K18]; 1xTMT6plex [N-Term]	2.63633e-06	0.000201698	1	1	3	P07996	P07996 [642-659]		1	2874.44	8.9	156.9	127.6	106.6	32.37	130.5		96.12		High	High	High	High	High	Not Found	High	High	High	0.0001565	5.186e-07	6.02	88	K.QVCKPRNPCTDGTHDCNK.N	[642-659]	Used
	FALSE	High	[K].QHVVSVEEALLATGQWK.[S]	1xTMT6plex [K17]; 1xTMT6plex [N-Term]	3.30528e-08	0.000201698	1	1	4	P07996	P07996 [138-154]		0	2353.33	29	186.1	68.6	116.3	7.04	46.8	3.43	21.35		High	High	High	High	High	High	High	High	High	0.0001565	4.038e-09	7.03	100	K.QHVVSVEEALLATGQWK.S	[138-154]	Used
	FALSE	High	[K].KDNCPNLPNSGQEDYDK.[D]	1xCarbamidomethyl [C4]; 2xTMT6plex [K1; K17]; 1xTMT6plex [N-Term]	3.52129e-05	0.000201698	1	1	3	P07996	P07996 [715-731]		1	2681.34	15	165.6	96.5	122.8	0.88	60.62	75.31	27.95		High	High	High	High	High	High	High	High	High	0.0001565	9.215e-06	4	100	K.KDNCPNLPNSGQEDYDK.D	[715-731]	Used
	FALSE	High	[R].KDHSGQVFSVVSNGK.[A]	2xTMT6plex [K1; K15]; 1xTMT6plex [N-Term]	3.39418e-08	0.000201698	1	1	3	P07996	P07996 [110-124]		1	2276.3	20.9	194	103.6	81.5	16.98	29.54	24.36	14.01		High	High	High	High	High	High	High	High	High	0.0001565	4.161e-09	5.14	100	R.KDHSGQVFSVVSNGK.A	[110-124]	Used
	FALSE	High	[R].IAKGGVNDNFQGVLQNVR.[F]	1xTMT6plex [K3]; 1xTMT6plex [N-Term]	2.88334e-10	0.000201698	1	1	2	P07996	P07996 [199-216]		1	2387.36	13.3	154.1	120.8	111.9	17.84	132.63		91.79		High	High	High	High	High	Not Found	High	High	High	0.0001565	2.086e-11	7.11	88	R.IAKGGVNDNFQGVLQNVR.F	[199-216]	Used
	FALSE	High	[R].KVTEENKELANELR.[R]	2xTMT6plex [K1; K7]; 1xTMT6plex [N-Term]	2.38592e-05	0.000201698	1	1	1	P07996	P07996 [300-313]		2	2360.38	30.6	141.5	107	120.9	11.3	108.99	4.9	50.25		High	High	High	High	High	High	High	High	High	0.0001565	6.02e-06	3.61	100	R.KVTEENKELANELR.R	[300-313]	Used
	FALSE	High	[R].IEDANLIPPVPDDKFQDLVDAVR.[A]	1xTMT6plex [K14]; 1xTMT6plex [N-Term]	4.94061e-06	0.000201698	1	2	2	P07996	P07996 [61-83]		1	3037.66	15.2	206.6	73.4	104.7	5.11	48.27	2.95	16.63		High	High	High	High	High	High	High	High	High	0.0001565	1.049e-06	5.95	100	R.IEDANLIPPVPDDKFQDLVDAVR.A	[61-83]	Used
	FALSE	High	[R].LCNSPSPQMNGKPCEGEARETK.[A]	2xCarbamidomethyl [C2; C14]; 1xOxidation [M9]; 2xTMT6plex [K12; K22]; 1xTMT6plex [N-Term]	9.40056e-05	0.000201698	1	1	2	P07996	P07996 [461-482]		1	3193.6	10	212.2	72.6	105.1	28.41	121.07		87.31		High	High	High	High	High	Not Found	High	High	High	0.0001565	2.762e-05	4.17	88	R.LCNSPSPQMNGKPCEGEARETK.A	[461-482]	Used
	FALSE	High	[R].LCNSPSPQMNGKPCEGEARETK.[A]	2xCarbamidomethyl [C2; C14]; 2xTMT6plex [K12; K22]; 1xTMT6plex [N-Term]	3.82264e-06	0.000201698	1	1	3	P07996	P07996 [461-482]		1	3177.61	15.8	206.1	58.4	119.7	9.56	119.01	63.49	73.17		High	High	High	High	High	High	High	High	High	0.0001565	7.841e-07	6.56	100	R.LCNSPSPQMNGKPCEGEARETK.A	[461-482]	Used
	FALSE	High	[R].LCNSPSPQMNGKPCEGEAR.[E]	2xCarbamidomethyl [C2; C14]; 1xOxidation [M9]; 1xTMT6plex [K12]; 1xTMT6plex [N-Term]	0.000114202	0.000201698	1	1	4	P07996	P07996 [461-479]		0	2606.25	18	156.6	107.7	117.7	19.38	10.17	19.87	21.95		High	High	High	High	High	High	High	High	High	0.0001565	3.404e-05	3.06	100	R.LCNSPSPQMNGKPCEGEAR.E	[461-479]	Used
	FALSE	High	[K].KIMADSGPIYDK.[T]	2xTMT6plex [K1; K12]; 1xTMT6plex [N-Term]	5.04133e-07	0.000201698	1	1	3	P07996	P07996 [1130-1141]		1	2025.17	28.4	152.3	99.4	119.8	5.24	55.95	7.05	17.78		High	High	High	High	High	High	High	High	High	0.0001565	8.257e-08	6.24	100	K.KIMADSGPIYDK.T	[1130-1141]	Used
	FALSE	High	[R].LCNNPTPQFGGK.[D]	1xCarbamidomethyl [C2]; 1xTMT6plex [K12]; 1xTMT6plex [N-Term]	0.000133914	0.000201698	1	1	4	P07996	P07996 [518-529]		0	1790.96	30.4	152.4	96.1	121.1	10.34	7.43	24.1	26		High	High	High	High	High	High	High	High	High	0.0001565	4.068e-05	4.36	100	R.LCNNPTPQFGGK.D	[518-529]	Used
	FALSE	High	[K].GGVNDNFQGVLQNVR.[F]	1xTMT6plex [N-Term]	1.39783e-07	0.000201698	1	1	5	P07996	P07996 [202-216]		0	1845.98	17.5	207	67.8	107.7	1.18	27.62	22.21	4.52		High	High	High	High	High	High	High	High	High	0.0001565	1.995e-08	4.56	100	K.GGVNDNFQGVLQNVR.F	[202-216]	Used
	FALSE	High	[K].GTSQNDPNWVVR.[H]	1xTMT6plex [N-Term]	1.709e-06	0.000201698	1	1	4	P07996	P07996 [969-980]		0	1601.82	16.1	180.4	82.6	120.8	14.31	22.77	29.64	12.3		High	High	High	High	High	High	High	High	High	0.0001565	3.201e-07	4.2	100	K.GTSQNDPNWVVR.H	[969-980]	Used
	FALSE	High	[R].IPESGGDNSVFDIFELTGAAR.[K]	1xTMT6plex [N-Term]	2.14561e-05	0.000201698	1	2	1	P07996	P07996 [21-41]		0	2424.22	53.4	157.5	66.5	122.6	2.42	38.42	31.23	7.55		High	High	High	High	High	High	High	High	High	0.0001565	5.36e-06	5.87	100	R.IPESGGDNSVFDIFELTGAAR.K	[21-41]	Used
	FALSE	High	[R].AQLYIDCEK.[M]	1xCarbamidomethyl [C7]; 1xTMT6plex [K9]; 1xTMT6plex [N-Term]	0.000155645	0.000201698	1	1	6	P07996	P07996 [165-173]		0	1597.87	25.4	182.3	106.5	85.8	3.67	89.13	11.99	18.7		High	High	High	High	High	High	High	High	High	0.0001565	4.834e-05	3.16	100	R.AQLYIDCEK.M	[165-173]	Used
	FALSE	High	[R].AQGYSGLSVK.[V]	1xTMT6plex [K10]; 1xTMT6plex [N-Term]	0.000210257	0.000201698	1	1	2	P07996	P07996 [1055-1064]		0	1467.86	34.7	86.5	173.7	105.1	11.95	7.61	18.89	42.25		High	High	High	High	High	High	High	High	High	0.0001565	6.69e-05	3.43	100	R.AQGYSGLSVK.V	[1055-1064]	Used
	FALSE	High	[R].TIVTTLQDSIR.[K]	1xTMT6plex [N-Term]	9.40056e-05	0.000201698	1	1	5	P07996	P07996 [289-299]		0	1475.86	27.7	219.3	41.2	111.9	7.02	53.6	90.13	23.66		High	High	High	High	High	High	High	High	High	0.0001565	2.739e-05	3.9	100	R.TIVTTLQDSIR.K	[289-299]	Used
	FALSE	High	[R].TIVTTLQDSIRK.[V]	1xTMT6plex [K12]; 1xTMT6plex [N-Term]	1.29909e-06	0.000201698	1	1	5	P07996	P07996 [289-300]		1	1833.12	11	233.5	23.3	132.2	1.9	1.01	105.14	11.12		High	High	High	High	High	High	High	High	High	0.0001565	2.372e-07	5.46	100	R.TIVTTLQDSIRK.V	[289-300]	Used
	FALSE	High	[K].CGACPPGYSGNGIQCTDVDECK.[E]	4xCarbamidomethyl [C1; C4; C15; C21]; 1xTMT6plex [K22]; 1xTMT6plex [N-Term]	9.73915e-05	0.000201698	1	1	3	P07996	P07996 [572-593]		0	2903.28	22.3	124.9	142.3	110.4	3.28	64.53	63.38	29.07		High	High	High	High	High	High	High	High	High	0.0001565	2.857e-05	3.41	100	K.CGACPPGYSGNGIQCTDVDECK.E	[572-593]	Used
	FALSE	High	[R].CENTDPGYNCLPCPPR.[F]	3xCarbamidomethyl [C1; C10; C13]; 1xTMT6plex [N-Term]	4.5625e-06	0.000201698	1	1	1	P07996	P07996 [608-623]		0	2178.96	62.9	134.1	106.2	96.7	13.73	65.06	7.6	85.23		High	High	High	High	High	High	High	High	High	0.0001565	9.611e-07	5.44	100	R.CENTDPGYNCLPCPPR.F	[608-623]	Used
	FALSE	High	[K].VTEENKELANELR.[R]	1xTMT6plex [K6]; 1xTMT6plex [N-Term]	0.000185767	0.000201698	1	1	1	P07996	P07996 [301-313]		1	2003.12									No Quan Values	High	High	High	High	High	Not Found	High	High	High	0.0001565	5.881e-05	2.28		K.VTEENKELANELR.R	[301-313]	Not Used
	FALSE	High	[K].AGTLDLSLTVQGK.[Q]	1xTMT6plex [K13]; 1xTMT6plex [N-Term]	3.96033e-06	0.000201698	1	1	9	P07996	P07996 [125-137]		0	1761.05	52.4	215.5	68.6	63.4	0.95	11.27	15.87	7.11		High	High	High	High	High	High	High	High	High	0.0001565	8.18e-07	4.5	100	K.AGTLDLSLTVQGK.Q	[125-137]	Used
	FALSE	High	[K].DHSGQVFSVVSNGK.[A]	1xTMT6plex [K14]; 1xTMT6plex [N-Term]	2.68339e-06	0.000201698	1	1	2	P07996	P07996 [111-124]		0	1919.04	46.7	203.5	54.4	95.4	3.39	57.34	58.07	16.25		High	High	High	High	High	High	High	High	High	0.0001565	5.308e-07	5.08	100	K.DHSGQVFSVVSNGK.A	[111-124]	Used
	FALSE	High	[K].DCVGDVTENQICNK.[Q]	2xCarbamidomethyl [C2; C12]; 1xTMT6plex [K14]; 1xTMT6plex [N-Term]	6.01707e-07	0.000201698	1	1	4	P07996	P07996 [530-543]		0	2110.03	32.2	101.6	136.8	129.5	14.89	85.29	63.35	43.98		High	High	High	High	High	High	High	High	High	0.0001565	1.007e-07	4.52	100	K.DCVGDVTENQICNK.Q	[530-543]	Used
	FALSE	High	[K].DGKGDACDHDDDNDGIPDDK.[D]	1xCarbamidomethyl [C7]; 2xTMT6plex [K3; K20]; 1xTMT6plex [N-Term]	3.30528e-08	0.000201698	1	1	1	P07996	P07996 [888-907]		1	2861.31	25.8	65.3	178.9	130	6	121.37	64.74	44.12		High	High	High	High	High	High	High	High	High	0.0001565	4.019e-09	5.47	100	K.DGKGDACDHDDDNDGIPDDK.D	[888-907]	Used
	FALSE	High	[R].DNCQYVYNVDQR.[D]	1xCarbamidomethyl [C3]; 1xTMT6plex [N-Term]	4.4713e-05	0.000201698	1	1	2	P07996	P07996 [811-822]		0	1802.83	34.4	127.5	101.5	136.6	14.3	104.3	36.35	48.17		High	High	High	High	High	High	High	High	High	0.0001565	1.205e-05	3.54	100	R.DNCQYVYNVDQR.D	[811-822]	Used
	FALSE	High	[K].DNCPNLPNSGQEDYDK.[D]	1xCarbamidomethyl [C3]; 1xTMT6plex [K16]; 1xTMT6plex [N-Term]	3.36893e-05	0.000201698	1	1	5	P07996	P07996 [716-731]		0	2324.09	12.3	150.1	125.8	111.9	16.37	68.21	61.71	26.9		High	High	High	High	High	High	High	High	High	0.0001565	8.77e-06	5.08	100	K.DNCPNLPNSGQEDYDK.D	[716-731]	Used
	FALSE	High	[K].DLQAICGISCDELSSMVLELR.[G]	2xCarbamidomethyl [C6; C10]; 1xTMT6plex [N-Term]	6.54821e-09	0.000201698	1	1	1	P07996	P07996 [265-285]		0	2638.31	38.5	161.3	81.5	118.6	6.51	12.08	0.14	7.81		High	High	High	High	High	High	High	High	High	0.0001565	6.649e-10	7.28	100	K.DLQAICGISCDELSSMVLELR.G	[265-285]	Used
	FALSE	High	[K].SITLFVQEDR.[A]	1xTMT6plex [N-Term]	0.000164129	0.000201698	1	1	4	P07996	P07996 [155-164]		0	1436.79	9.6	262.2	68.3	59.8	2.05	24.84	4.83	22.27		High	High	High	High	High	High	High	High	High	0.0001565	5.08e-05	3.53	100	K.SITLFVQEDR.A	[155-164]	Used
	FALSE	High	[R].DTDMDGVGDQCDNCPLEHNPDQLDSDSDR.[I]	2xCarbamidomethyl [C11; C14]; 1xTMT6plex [N-Term]	2.18936e-06	0.000201698	1	1	2	P07996	P07996 [823-851]		0	3549.43									No Quan Values	Not Found	Not Found	High	High	High	Not Found	High	High	High	0.0001565	4.216e-07	3.68		R.DTDMDGVGDQCDNCPLEHNPDQLDSDSDR.I	[823-851]	Not Used
	FALSE	High	[R].TCHIQECDKR.[F]	2xCarbamidomethyl [C2; C7]; 1xTMT6plex [K9]; 1xTMT6plex [N-Term]	1.11492e-05	0.000201698	1	1	7	P07996	P07996 [422-431]		1	1804.92	23.2	146.5	120.1	110.2	4.08	58.67	0.71	4.76		High	High	High	High	High	High	High	High	High	0.0001565	2.582e-06	3.68	100	R.TCHIQECDKR.F	[422-431]	Used
	FALSE	High	[R].SCDSLNNRCEGSSVQTR.[T]	2xCarbamidomethyl [C2; C9]; 1xTMT6plex [N-Term]	1.52333e-06	0.000201698	1	1	8	P07996	P07996 [405-421]		1	2199.01	14	182.4	105.6	98	5.11	63.09	9.21	5.57		High	High	High	High	High	High	High	High	High	0.0001565	2.836e-07	5.21	100	R.SCDSLNNRCEGSSVQTR.T	[405-421]	Used
	FALSE	High	[R].LCNSPSPQMNGKPCEGEAR.[E]	2xCarbamidomethyl [C2; C14]; 1xTMT6plex [K12]; 1xTMT6plex [N-Term]	0.000571252	0.000338542	1	1	3	P07996	P07996 [461-479]		0	2590.26	18.8	176.2	106.6	98.5	6.38	22.74	45.63	3.9		High	High	High	High	High	High	High	High	High	0.0002356	0.0002039	4.84	100	R.LCNSPSPQMNGKPCEGEAR.E	[461-479]	Used
	FALSE	High	[R].LVKGPDPSSPAFR.[I]	1xTMT6plex [K3]; 1xTMT6plex [N-Term]	0.000342003	0.000338542	1	2	2	P07996	P07996 [48-60]		1	1829.07	14.4	187.8	63	134.7	2.3	125.66	77.14	93.18		High	High	High	High	High	High	High	High	High	0.0002356	0.0001155	3.48	100	R.LVKGPDPSSPAFR.I	[48-60]	Used
	FALSE	High	[K].IMADSGPIYDK.[T]	1xOxidation [M2]; 1xTMT6plex [K11]; 1xTMT6plex [N-Term]	0.000865741	0.000338542	1	1	1	P07996	P07996 [1131-1141]		0	1683.9	67.7	134.6	91.3	106.4	1.73	3.88	20.59	26.39		High	High	High	High	High	High	High	High	High	0.0002356	0.0003226	3.21	100	K.IMADSGPIYDK.T	[1131-1141]	Used
	FALSE	High	[R].CEGSSVQTR.[T]	1xCarbamidomethyl [C1]; 1xTMT6plex [N-Term]	0.000466096	0.000338542	1	1	4	P07996	P07996 [413-421]		0	1252.62	9.1	245.9	68.4	76.7	38.56	2.87	16.58	35.11		High	High	High	High	High	High	High	High	High	0.0002356	0.0001625	2.88	100	R.CEGSSVQTR.T	[413-421]	Used
	FALSE	High	[K].GPDPSSPAFR.[I]	1xTMT6plex [N-Term]	0.000487172	0.000338542	1	2	4	P07996	P07996 [51-60]		0	1259.66	15.1	251.7	71.3	62	17.35	60.09	22.06	0.4		High	High	High	High	High	High	High	High	High	0.0002356	0.00017	2.65	100	K.GPDPSSPAFR.I	[51-60]	Used
	FALSE	High	[R].FVFGTTPEDILR.[N]	1xTMT6plex [N-Term]	0.000561235	0.000338542	1	1	2	P07996	P07996 [217-228]		0	1623.89	14.3	291.5	34.4	59.8	2.45	15.47	91.03	12.12		High	High	High	High	High	High	High	High	High	0.0002356	0.0002005	3.82	100	R.FVFGTTPEDILR.N	[217-228]	Used
	FALSE	High	[K].EVPDACFNHNGEHR.[C]	1xCarbamidomethyl [C6]; 1xTMT6plex [N-Term]	0.000363848	0.000338542	1	1	2	P07996	P07996 [594-607]		0	1910.88	63.1	79.6	134.1	123.2	2.26	79.78	2.08	32.93		High	High	High	High	High	High	High	High	High	0.0002356	0.0001238	4.3	100	K.EVPDACFNHNGEHR.C	[594-607]	Used
	FALSE	High	[K].CTSYPDGSWK.[C]	1xCarbamidomethyl [C1]; 1xTMT6plex [K10]; 1xTMT6plex [N-Term]	0.000681803	0.000338542	1	1	2	P07996	P07996 [562-571]		0	1658.82	16.1	183.1	120.8	80.1	16.06	53.71	17.33	19.83		High	High	High	High	High	High	High	High	High	0.0002356	0.0002485	3.14	100	K.CTSYPDGSWK.C	[562-571]	Used
	FALSE	High	[K].GTSQNDPNWVVRHQGK.[E]	1xTMT6plex [K16]; 1xTMT6plex [N-Term]	0.000474415	0.000338542	1	1	1	P07996	P07996 [969-984]		1	2281.22	26.3	98.1	150.8	124.8	43.16	67.28	69.21	21.86		High	High	High	High	High	High	High	High	High	0.0002356	0.0001659	2.34	100	K.GTSQNDPNWVVRHQGK.E	[969-984]	Used
	FALSE	High	[K].GPDPSSPAFRIEDANLIPPVPDDKFQDLVDAVR.[A]	1xTMT6plex [K24]; 1xTMT6plex [N-Term]	0.00130057	0.000465665	1	2	1	P07996	P07996 [51-83]		2	4049.14	31.6	137.2	115.1	116	7.48	16.17	18.23	27.02		High	High	High	High	High	High	High	High	High	0.0003124	0.0005062	3.63	100	K.GPDPSSPAFRIEDANLIPPVPDDKFQDLVDAVR.A	[51-83]	Used
	FALSE	High	[R].FQMIPLDPK.[G]	1xTMT6plex [K9]; 1xTMT6plex [N-Term]	0.0012665	0.000465665	1	1	3	P07996	P07996 [960-968]		0	1546.91	23.6	191.5	92.1	92.8	2.34	30.3	24.74	5.42		High	High	High	High	High	High	High	High	High	0.0003124	0.0004934	2.94	100	R.FQMIPLDPK.G	[960-968]	Used
	FALSE	High	[K].FQDLVDAVR.[A]	1xTMT6plex [N-Term]	0.00143352	0.000465665	1	2	2	P07996	P07996 [75-83]		0	1291.72	12.8	279.1	42.6	65.6	3.97	98.05	3.77	6.24		High	High	High	High	High	High	High	High	High	0.0003124	0.0005682	3.32	100	K.FQDLVDAVR.A	[75-83]	Used
	FALSE	High	[K].QVTQSYWDTNPTR.[A]	1xTMT6plex [N-Term]	0.00115926	0.000465665	1	1	2	P07996	P07996 [1042-1054]		0	1824.91	25.1	131.3	142.3	101.4	1.09	35.99	20.52	6.8		High	High	High	High	High	High	High	High	High	0.0003124	0.0004454	2.84	100	K.QVTQSYWDTNPTR.A	[1042-1054]	Used
	FALSE	High	[K].TRGTLLALER.[K]	1xTMT6plex [N-Term]	0.00116956	0.000465665	1	1	1	P07996	P07996 [100-109]		1	1358.83	28.9	126.2	123.9	121	2.7	1.76	19.19	38.29		High	High	High	High	High	High	High	High	High	0.0003124	0.0004497	3.84	100	K.TRGTLLALER.K	[100-109]	Used
	FALSE	High	[R].TCHIQECDK.[R]	2xCarbamidomethyl [C2; C7]; 1xTMT6plex [K9]; 1xTMT6plex [N-Term]	0.00425876	0.0005261	1	1	4	P07996	P07996 [422-430]		0	1648.82	13.1	210.4	74.3	102.1	1.71	26.81	15.69	4.83		High	High	High	High	High	High	High	High	High	0.000343	0.001897	3.5	100	R.TCHIQECDK.R	[422-430]	Used
	FALSE	High	[K].IMADSGPIYDK.[T]	1xTMT6plex [K11]; 1xTMT6plex [N-Term]	0.00461214	0.0005261	1	1	1	P07996	P07996 [1131-1141]		0	1667.91	19.2	134.9	97.3	148.6	4.06	8.18	1.27	37.18		High	High	High	High	High	High	High	High	High	0.000343	0.002083	3.2	100	K.IMADSGPIYDK.T	[1131-1141]	Used
	FALSE	High	[K].GFLLLASLR.[Q]	1xTMT6plex [N-Term]	0.00288448	0.0005261	1	1	1	P07996	P07996 [87-95]		0	1218.78	13.2	222	64.3	100.4	25.09	22.93	3.78	5.76		High	High	High	High	High	High	High	High	High	0.000343	0.001236	2.86	100	K.GFLLLASLR.Q	[87-95]	Used
	FALSE	High	[R].GTLLALER.[K]	1xTMT6plex [N-Term]	0.00341295	0.0005261	1	1	1	P07996	P07996 [102-109]		0	1101.68	32.7	201	77.8	88.6	2.17	1.66	3.35	17.26		High	High	High	High	High	High	High	High	High	0.000343	0.001484	2.34	100	R.GTLLALER.K	[102-109]	Used
	FALSE	High	[R].TNYIGHK.[T]	1xTMT6plex [K7]; 1xTMT6plex [N-Term]	0.0180283	0.000560454	1	1	2	P07996	P07996 [256-262]		0	1290.76	14	203.9	84.7	97.4	4.45	39.43	6.94	1.72		High	High	High	High	High	High	High	High	High	0.0003589	0.009448	3.44	100	R.TNYIGHK.T	[256-262]	Used
	FALSE	High	[R].SCDSLNNR.[C]	1xCarbamidomethyl [C2]; 1xTMT6plex [N-Term]	0.00757422	0.000560454	1	1	3	P07996	P07996 [405-412]		0	1194.57	10	231.3	84.7	74	5.18	12.76	1.28	32.73		High	High	High	High	High	High	High	High	High	0.0003589	0.003593	2.46	100	R.SCDSLNNR.C	[405-412]	Used
	FALSE	High	[R].VVMYEGKK.[I]	2xTMT6plex [K7; K8]; 1xTMT6plex [N-Term]	0.0127709	0.000560454	1	1	2	P07996	P07996 [1123-1130]		1	1641	26.6	155.6	100.4	117.4	0.16	19.43	2.69	10.39		High	High	High	High	High	High	High	High	High	0.0003589	0.006439	2.87	100	R.VVMYEGKK.I	[1123-1130]	Used
	FALSE	High	[K].DSDGDGRGDACK.[D]	1xCarbamidomethyl [C11]; 1xTMT6plex [K12]; 1xTMT6plex [N-Term]	0.0228757	0.000877036	1	1	1	P07996	P07996 [920-931]		1	1710.81	22.8	128.3	109.4	139.6	4.83	117.57	52.22	21.03		High	High	High	High	High	High	High	High	High	0.0005536	0.01231	1.66	100	K.DSDGDGRGDACK.D	[920-931]	Used
	FALSE	High	[KR].ELANEIR.[RA]	1xTMT6plex [N-Term]	0.0241168	0.000986015	1	2	6	P07996	P07996 [307-313]		0	1073.62	17.7	197.3	99.7	85.3	1.34	49.93	10.08	37.31		High	High	High	High	High	High	High	High	High	0.0006215	0.01311	1.95	100	K.ELANELR.R	[307-313]	Used
	FALSE	High	[R].FQMIPLDPK.[G]	1xOxidation [M3]; 1xTMT6plex [K9]; 1xTMT6plex [N-Term]	0.0390558	0.00164165	1	1	1	P07996	P07996 [960-968]		0	1562.9	19.5	156.1	107.6	116.7	5.74	31.82	7.59	1.56		High	High	High	High	High	High	High	High	High	0.001022	0.02256	2.78	100	R.FQMIPLDPK.G	[960-968]	Used
	FALSE	High	[R].KVTEENK.[E]	2xTMT6plex [K1; K7]; 1xTMT6plex [N-Term]	0.0493853	0.00240124	1	1	1	P07996	P07996 [300-306]		1	1534.94	17.7	170.9	88.2	123.2	0.52	50.59	54.15	10.82		High	High	High	High	High	High	High	High	High	0.001486	0.02932	2.27	100	R.KVTEENK.E	[300-306]	Used
	FALSE	High	[R].DLASIAR.[L]	1xTMT6plex [N-Term]	0.0506844	0.00246293	1	1	2	P07996	P07996 [190-196]		0	974.583	15.4	240.9	82.7	61.1	21.13	14.01	31.47	13.2		High	High	High	High	High	High	High	High	High	0.001538	0.02997	2.26	100	R.DLASIAR.L	[190-196]	Used
	FALSE	High	[R].LVPNPDQK.[D]	1xTMT6plex [K8]; 1xTMT6plex [N-Term]	0.0690696	0.00305884	1	1	2	P07996	P07996 [912-919]		0	1368.83	23	114.5	141.1	121.4	12.86	92.25	33.13	21.99		High	High	High	High	High	High	High	High	High	0.001949	0.04284	2.61	100	R.LVPNPDQK.D	[912-919]	Used
	FALSE	High	[RK].VTEENK.[E]	1xTMT6plex [K6]; 1xTMT6plex [N-Term]	0.0726942	0.00339419	1	2	2	P07996	P07996 [301-306]		0	1177.68	7.8	290.8	34.4	66.9	39.73	8.95		19.47		High	High	High	High	High	Not Found	High	High	High	0.002112	0.04516	1.98	88	K.VTEENK.E	[301-306]	Used
	FALSE	High	[K].KIMADSGPIYDK.[T]	1xOxidation [M3]; 2xTMT6plex [K1; K12]; 1xTMT6plex [N-Term]	0.118137	0.0066857	1	1	2	P07996	P07996 [1130-1141]		1	2041.16	19.2	138.5	95	147.3	0.32	28.83	8.58	16.04		High	High	High	High	High	High	High	High	High	0.004474	0.07859	2.28	100	K.KIMADSGPIYDK.T	[1130-1141]	Used
FALSE	High	Master Protein	P35527	Keratin, type I cytoskeletal 9 OS=Homo sapiens OX=9606 GN=KRT9 PE=1 SV=3	0	425.945	62	45	308	44	623	62	5.24	970.78	45	cell death;cell organization and biogenesis	cytosol;membrane;nucleus	structural molecule activity	Pf00038, Pf13166	3857	ENSG00000171403.9	17		KRT9	Formation of the cornified envelope	3	0	39.9	62.9	209	88.2	16.64	28.16	12	54.04	High	High	High	High	High	High	High	High	1
	Checked	Confidence	Annotated Sequence	Modifications	Qvality PEP	Qvality q-value	# Protein Groups	# Proteins	# PSMs	Master Protein Accessions	Positions in Master Proteins	Modifications in Master Proteins	# Missed Cleavages	Theo. MH+ [Da]	Abundances (Grouped): Epithelial	Abundances (Grouped): Fibroblast	Abundances (Grouped): Keratocyte	Abundances (Grouped): Myofibroblast	Abundances (Grouped) CV [%]: Epithelial	Abundances (Grouped) CV [%]: Fibroblast	Abundances (Grouped) CV [%]: Keratocyte	Abundances (Grouped) CV [%]: Myofibroblast	Quan Info	Found in Sample: [S7] F1: 129C, Sample, hCE_EV_7, hCE_rep1, Epithelial	Found in Sample: [S8] F1: 130N, Sample, hCE_EV_8, hCE_rep2, Epithelial	Found in Sample: [S3] F1: 127C, Sample, hCF_EV_3, hCF_rep1, Fibroblast	Found in Sample: [S4] F1: 128N, Sample, hCF_EV_4, hCF_rep2, Fibroblast	Found in Sample: [S1] F1: 126, Sample, hCK_EV_1, hCK_rep1, Keratocyte	Found in Sample: [S2] F1: 127N, Sample, hCK_EV_2, hCK_rep2, Keratocyte	Found in Sample: [S5] F1: 128C, Sample, hCM_EV_5, hCM_rep1, Myofibroblast	Found in Sample: [S6] F1: 129N, Sample, hCM_EV_6, hCM_rep2, Myofibroblast	Confidence (by Search Engine): Sequest HT	Percolator q-Value (by Search Engine): Sequest HT	Percolator PEP (by Search Engine): Sequest HT	XCorr (by Search Engine): Sequest HT	Channel Occupancy [%]	Sequence in Protein	Positions in Proteins	Quan Usage
	FALSE	High	[R].FSSSSGYGGGSSR.[V]	1xTMT6plex [N-Term]	2.41913e-07	0.000201698	1	1	16	P35527	P35527 [47-59]		0	1464.69	51.7	53.7	205.7	88.9	8.97	58.13	3.67	49.1		High	High	High	High	High	High	High	High	High	0.0001565	3.655e-08	3.68	100	R.FSSSSGYGGGSSR.V	[47-59]	Used
	FALSE	High	[R].FSSSGGGGGGGRFSSSSGYGGGSSR.[V]	1xTMT6plex [N-Term]	6.95687e-12	0.000201698	1	1	3	P35527	P35527 [35-59]		1	2428.11	61.3	38.7	198.6	101.5	3.54	12.76	5.82	72.92		High	High	High	High	High	High	High	High	High	0.0001565	3.339e-13	6.16	100	R.FSSSGGGGGGGRFSSSSGYGGGSSR.V	[35-59]	Used
	FALSE	High	[R].FSSSGGGGGGGR.[F]	1xTMT6plex [N-Term]	2.24824e-06	0.000201698	1	1	17	P35527	P35527 [35-46]		0	1211.6	40	84.9	185.2	90	8.53	33.59	7.04	62.99		High	High	High	High	High	High	High	High	High	0.0001565	4.351e-07	3.34	100	R.FSSSGGGGGGGR.F	[35-46]	Used
	FALSE	High	[K].NHKEEMSQLTGQNSGDVNVEINVAPGK.[D]	2xTMT6plex [K3; K27]; 1xTMT6plex [N-Term]	3.3007e-11	0.000201698	1	2	3	P35527	P35527 [291-317]		1	3582.88	43.2	57.9	210.5	88.3	15.32	16.08	22.76	52.41		High	High	High	High	High	High	High	High	High	0.0001565	1.871e-12	7.47	100	K.NHKEEMSQLTGQNSGDVNVEINVAPGK.D	[291-317]	Used
	FALSE	High	[K].NHKEEMSQLTGQNSGDVNVEINVAPGK.[D]	1xOxidation [M6]; 2xTMT6plex [K3; K27]; 1xTMT6plex [N-Term]	8.95932e-07	0.000201698	1	2	4	P35527	P35527 [291-317]		1	3598.87	35.4	70.4	184.1	110	24.03	9.57	35.49	37.36		High	High	High	High	High	High	High	High	High	0.0001565	1.572e-07	5.35	100	K.NHKEEMSQLTGQNSGDVNVEINVAPGK.D	[291-317]	Used
	FALSE	High	[R].QVLDNLTMEK.[S]	1xTMT6plex [K10]; 1xTMT6plex [N-Term]	0.0001463	0.000201698	1	2	5	P35527	P35527 [262-271]		0	1648.93	31.8	61.4	226.4	80.4	35.79	40.84	10.62	23.11		High	High	High	High	High	High	High	High	High	0.0001565	4.489e-05	4.03	100	R.QVLDNLTMEK.S	[262-271]	Used
	FALSE	High	[K].EEMSQLTGQNSGDVNVEINVAPGK.[D]	1xOxidation [M3]; 1xTMT6plex [K24]; 1xTMT6plex [N-Term]	2.24265e-05	0.000201698	1	2	4	P35527	P35527 [294-317]		0	2990.51	41.7	39.5	220.3	98.4	30.77	54.46	7.89	42.4		High	High	High	High	High	High	High	High	High	0.0001565	5.598e-06	2.75	100	K.EEMSQLTGQNSGDVNVEINVAPGK.D	[294-317]	Used
	FALSE	High	[K].EEMSQLTGQNSGDVNVEINVAPGK.[D]	1xTMT6plex [K24]; 1xTMT6plex [N-Term]	2.99879e-08	0.000201698	1	2	5	P35527	P35527 [294-317]		0	2974.52	39	56.8	212.7	91.4	32.79	29.95	32.13	45.11		High	High	High	High	High	High	High	High	High	0.0001565	3.607e-09	6.17	100	K.EEMSQLTGQNSGDVNVEINVAPGK.D	[294-317]	Used
	FALSE	High	[K].EIETYHNLLEGGQEDFESSGAGK.[I]	1xTMT6plex [K23]; 1xTMT6plex [N-Term]	3.33465e-08	0.000201698	1	2	10	P35527	P35527 [450-472]		0	2968.46	36.7	58.1	205.5	99.6	16.67	4.3	6.88	59.37		High	High	High	High	High	High	High	High	High	0.0001565	4.085e-09	7.31	100	K.EIETYHNLLEGGQEDFESSGAGK.I	[450-472]	Used
	FALSE	High	[R].QGVDADINGLR.[Q]	1xTMT6plex [N-Term]	5.69184e-06	0.000201698	1	2	12	P35527	P35527 [251-261]		0	1386.75	34.5	52.3	230	83.2	22.76	50.46	5.98	22.66		High	High	High	High	High	High	High	High	High	0.0001565	1.225e-06	3.44	100	R.QGVDADINGLR.Q	[251-261]	Used
	FALSE	High	[R].QGVDADINGLRQVLDNLTMEK.[S]	1xTMT6plex [K21]; 1xTMT6plex [N-Term]	5.9938e-09	0.000201698	1	2	5	P35527	P35527 [251-271]		1	2787.51	46.5	51.2	227.7	74.6	32.17	11.76	20.38	72.43		High	High	High	High	High	High	High	High	High	0.0001565	6.049e-10	6.89	100	R.QGVDADINGLRQVLDNLTMEK.S	[251-271]	Used
	FALSE	High	[R].QGVDADINGLRQVLDNLTMEK.[S]	1xOxidation [M19]; 1xTMT6plex [K21]; 1xTMT6plex [N-Term]	6.84436e-09	0.000201698	1	2	9	P35527	P35527 [251-271]		1	2803.5	45.9	44.4	227.3	82.4	20.63	19.81	14.96	66.07		High	High	High	High	High	High	High	High	High	0.0001565	6.994e-10	6.13	100	R.QGVDADINGLRQVLDNLTMEK.S	[251-271]	Used
	FALSE	High	[R].HGVQELEIELQSQLSK.[K]	1xTMT6plex [K16]; 1xTMT6plex [N-Term]	1.77055e-06	0.000201698	1	2	7	P35527	P35527 [375-390]		0	2296.29	30.8	116.7	176.8	75.7	13.47	6.69	2.65	52.76		High	High	High	High	High	High	High	High	High	0.0001565	3.341e-07	5.04	100	R.HGVQELEIELQSQLSK.K	[375-390]	Used
	FALSE	High	[R].HGVQELEIELQSQLSKK.[A]	2xTMT6plex [K16; K17]; 1xTMT6plex [N-Term]	3.51644e-08	0.000201698	1	2	2	P35527	P35527 [375-391]		1	2653.55	30.3	87	199	83.7	26.53	12.85	18.51	68.82		High	High	High	High	High	High	High	High	High	0.0001565	4.33e-09	6.33	100	R.HGVQELEIELQSQLSKK.A	[375-391]	Used
	FALSE	High	[K].IGLGGRGGSGGSYGR.[G]	1xTMT6plex [N-Term]	2.72449e-05	0.000201698	1	2	5	P35527	P35527 [473-487]		1	1579.85	63.3	43.1	198.6	95	8.53	8.07	9.29	63.45		High	High	High	High	High	High	High	High	High	0.0001565	6.934e-06	4.06	100	K.IGLGGRGGSGGSYGR.G	[473-487]	Used
	FALSE	High	[K].KNHKEEMSQLTGQNSGDVNVEINVAPGK.[D]	1xOxidation [M7]; 3xTMT6plex [K1; K4; K28]; 1xTMT6plex [N-Term]	1.39089e-05	0.000201698	1	2	1	P35527	P35527 [290-317]		2	3956.13	36.8	83.7	180.7	98.8	9.32	4.62	13.32	49.03		High	High	High	High	High	High	High	High	High	0.0001565	3.283e-06	5.18	100	K.KNHKEEMSQLTGQNSGDVNVEINVAPGK.D	[290-317]	Used
	FALSE	High	[K].KGPAAIQK.[N]	2xTMT6plex [K1; K8]; 1xTMT6plex [N-Term]	0.000248737	0.000201698	1	1	9	P35527	P35527 [192-199]		1	1499.99	36.7	74.2	192.1	97.1	21.02	30.34	13.17	66.68		High	High	High	High	High	High	High	High	High	0.0001565	8.103e-05	3.1	100	K.KGPAAIQK.N	[192-199]	Used
	FALSE	High	[R].LASYLDKVQALEEANNDLENK.[I]	2xTMT6plex [K7; K21]; 1xTMT6plex [N-Term]	1.05058e-06	0.000201698	1	1	1	P35527	P35527 [164-184]		1	3064.68	25.6	186.9	118.1	69.3	64.34	49.53	11.96	84.51		High	High	High	High	High	High	High	High	High	0.0001565	1.879e-07	6.18	100	R.LASYLDKVQALEEANNDLENK.I	[164-184]	Used
	FALSE	High	[R].GGGGSFGYSYGGGSGGGFSASSLGGGFGGGSR.[G]	1xTMT6plex [N-Term]	1.13168e-11	0.000201698	1	1	1	P35527	P35527 [64-95]		0	2934.32	46.9	118.7	129.8	104.5	2.68	1.61	21.39	16.88		High	High	High	High	High	High	High	High	High	0.0001565	5.755e-13	8.06	100	R.GGGGSFGYSYGGGSGGGFSASSLGGGFGGGSR.G	[64-95]	Used
	FALSE	High	[R].GGSGGSYGGGGSGGGYGGGSGSR.[G]	1xTMT6plex [N-Term]	2.41577e-10	0.000201698	1	2	21	P35527	P35527 [491-513]		0	2020.89	46	53.7	201.1	99.2	7.8	73.01	45.84	82.91		High	High	High	High	High	High	High	High	High	0.0001565	1.714e-11	6.1	100	R.GGSGGSYGGGGSGGGYGGGSGSR.G	[491-513]	Used
	FALSE	High	[K].TLNDMRQEYEQLIAK.[N]	1xTMT6plex [K15]; 1xTMT6plex [N-Term]	3.0914e-06	0.000201698	1	2	2	P35527	P35527 [322-336]		1	2310.25	42.3	66.8	204.5	86.4	15.25	29.67	26.58	65.57		High	High	High	High	High	High	High	High	High	0.0001565	6.184e-07	6.07	100	K.TLNDMRQEYEQLIAK.N	[322-336]	Used
	FALSE	High	[K].TLLDIDNTRMTLDDFR.[I]	1xTMT6plex [N-Term]	0.0001027	0.000201698	1	1	2	P35527	P35527 [225-240]		1	2168.12	59.1	115.2	112.8	112.8	16.52	46.4	1.29	63.06		High	High	High	High	High	High	High	High	High	0.0001565	3.036e-05	4.23	100	K.TLLDIDNTRMTLDDFR.I	[225-240]	Used
	FALSE	High	[K].VQALEEANNDLENKIQDWYDK.[K]	2xTMT6plex [K14; K21]; 1xTMT6plex [N-Term]	9.7637e-06	0.000201698	1	1	1	P35527	P35527 [171-191]		1	3222.69	31.8	158.3	145.1	64.7	23.68	18.62	24.22	86.34		High	High	High	High	High	High	High	High	High	0.0001565	2.235e-06	4.67	100	K.VQALEEANNDLENKIQDWYDK.K	[171-191]	Used
	FALSE	High	[K].VQALEEANNDLENK.[I]	1xTMT6plex [K14]; 1xTMT6plex [N-Term]	1.8227e-07	0.000201698	1	1	9	P35527	P35527 [171-184]		0	2045.09	39.5	27.1	250.3	83.1	30.21	97.02	22.25	65.57		High	High	High	High	High	High	High	High	High	0.0001565	2.681e-08	5.59	100	K.VQALEEANNDLENK.I	[171-184]	Used
	FALSE	High	[K].STMQELNSR.[L]	1xTMT6plex [N-Term]	0.000165587	0.000201698	1	1	9	P35527	P35527 [155-163]		0	1294.66	38.1	54.8	229.9	77.1	19.94	31.94	12.97	63.22		High	High	High	High	High	High	High	High	High	0.0001565	5.134e-05	3.09	100	K.STMQELNSR.L	[155-163]	Used
	FALSE	High	[K].SDLEMQYETLQEELMALKK.[N]	2xOxidation [M5; M15]; 2xTMT6plex [K18; K19]; 1xTMT6plex [N-Term]	4.18662e-07	0.000201698	1	2	3	P35527	P35527 [272-290]		1	3018.6	48.7	44.4	221.1	85.7	15.79	52.58	18.51	61.91		High	High	High	High	High	High	High	High	High	0.0001565	6.776e-08	6.6	100	K.SDLEMQYETLQEELMALKK.N	[272-290]	Used
	FALSE	High	[K].SDLEMQYETLQEELMALK.[K]	1xTMT6plex [K18]; 1xTMT6plex [N-Term]	3.06417e-06	0.000201698	1	2	1	P35527	P35527 [272-289]		0	2629.35	45	56.4	218.3	80.3	30.9	40.21	17.97	44.67		High	High	High	High	High	High	High	High	High	0.0001565	6.148e-07	5.86	100	K.SDLEMQYETLQEELMALK.K	[272-289]	Used
	FALSE	High	[K].SDLEMQYETLQEELMALK.[K]	1xOxidation [M5]; 1xTMT6plex [K18]; 1xTMT6plex [N-Term]	2.43456e-06	0.000201698	1	2	2	P35527	P35527 [272-289]		0	2645.35	43.5	55.3	216.6	84.5	23.81	45.54	16.23	58.08		High	High	High	High	High	High	High	High	High	0.0001565	4.757e-07	5.98	100	K.SDLEMQYETLQEELMALK.K	[272-289]	Used
	FALSE	High	[K].SDLEMQYETLQEELMALK.[K]	2xOxidation [M5; M15]; 1xTMT6plex [K18]; 1xTMT6plex [N-Term]	2.11324e-06	0.000201698	1	2	2	P35527	P35527 [272-289]		0	2661.34	43.2	51.7	214	91.2	15.05	44.96	1.7	51.88		High	High	High	High	High	High	High	High	High	0.0001565	4.09e-07	5.2	100	K.SDLEMQYETLQEELMALK.K	[272-289]	Used
	FALSE	High	[K].SDLEMQYETLQEELMALKK.[N]	2xTMT6plex [K18; K19]; 1xTMT6plex [N-Term]	3.27617e-08	0.000201698	1	2	1	P35527	P35527 [272-290]		1	2986.61	42.9	82.7	192.6	81.8	21.77	31.68	20.86	33.36		High	High	High	High	High	High	High	High	High	0.0001565	4.005e-09	6.86	100	K.SDLEMQYETLQEELMALKK.N	[272-290]	Used
	FALSE	High	[K].SDLEMQYETLQEELMALKK.[N]	1xOxidation [M]; 2xTMT6plex [K18; K19]; 1xTMT6plex [N-Term]	2.99135e-07	0.000201698	1	2	4	P35527	P35527 [272-290]		1	3002.6	53.4	55.4	202.9	88.3	14.87	41.08	28.37	71.97		High	High	High	High	High	High	High	High	High	0.0001565	4.635e-08	6.98	100	K.SDLEMQYETLQEELMALKK.N	[272-290]	Used
	FALSE	High	[R].SGGGGGGGLGSGGSIR.[S]	1xTMT6plex [N-Term]	1.42435e-11	0.000201698	1	1	11	P35527	P35527 [14-29]		0	1461.76	35.6	80	178	106.4	13.5	27.87	4.11	14.21		High	High	High	High	High	High	High	High	High	0.0001565	7.389e-13	5.81	100	R.SGGGGGGGLGSGGSIR.S	[14-29]	Used
	FALSE	High	[K].DQIVDLTVGNNK.[T]	1xTMT6plex [K12]; 1xTMT6plex [N-Term]	4.41484e-07	0.000201698	1	1	6	P35527	P35527 [213-224]		0	1774.01	40.1	33.6	235	91.3	18.9	67.14	28.01	45.69		High	High	High	High	High	High	High	High	High	0.0001565	7.167e-08	4.37	100	K.DQIVDLTVGNNK.T	[213-224]	Used
	FALSE	High	[K].DIENQYETQITQIEHEVSSSGQEVQSSAK.[E]	1xTMT6plex [K29]; 1xTMT6plex [N-Term]	6.57363e-07	0.000201698	1	2	1	P35527	P35527 [340-368]		0	3722.84	34.3	81.1	159.5	125.1	61.12	0.5	51.55	37.69		High	High	High	High	High	High	High	High	High	0.0001565	1.108e-07	3.81	100	K.DIENQYETQITQIEHEVSSSGQEVQSSAK.E	[340-368]	Used
	FALSE	High	[R].QVLDNLTMEK.[S]	1xOxidation [M8]; 1xTMT6plex [K10]; 1xTMT6plex [N-Term]	0.00108004	0.000338542	1	2	7	P35527	P35527 [262-271]		0	1664.93	35.2	57.6	221	86.2	26.21	48.1	4.8	20.11		High	High	High	High	High	High	High	High	High	0.0002356	0.0004126	3.42	100	R.QVLDNLTMEK.S	[262-271]	Used
	FALSE	High	[K].TLLDIDNTR.[M]	1xTMT6plex [N-Term]	0.000457924	0.000338542	1	1	15	P35527	P35527 [225-233]		0	1289.73	39.4	65.9	200.7	93.9	10.65	9.35	8.81	33.17		High	High	High	High	High	High	High	High	High	0.0002356	0.00016	3.49	100	K.TLLDIDNTR.M	[225-233]	Used
	FALSE	High	[K].TLNDMRQEYEQLIAK.[N]	1xOxidation [M5]; 1xTMT6plex [K15]; 1xTMT6plex [N-Term]	0.000546538	0.000338542	1	2	9	P35527	P35527 [322-336]		1	2326.25	37.4	63.6	210.8	88.1	7.42	22.46	14.84	61		High	High	High	High	High	High	High	High	High	0.0002356	0.000194	3.95	100	K.TLNDMRQEYEQLIAK.N	[322-336]	Used
	FALSE	High	[R].QEYEQLIAK.[N]	1xTMT6plex [K9]; 1xTMT6plex [N-Term]	0.000700139	0.000338542	1	2	2	P35527	P35527 [328-336]		0	1579.91	37.7	77.6	203.8	81	20.74	57.27	10.77	33.41		High	High	High	High	High	High	High	High	High	0.0002356	0.0002558	3.17	100	R.QEYEQLIAK.N	[328-336]	Used
	FALSE	High	[K].NYSPYYNTIDDLKDQIVDLTVGNNK.[T]	2xTMT6plex [K13; K25]; 1xTMT6plex [N-Term]	0.0010611	0.000338542	1	1	1	P35527	P35527 [200-224]		1	3589.9	52.6	90.8	149.2	107.5	6.66	24.71	0.97	48.01		High	High	High	High	High	High	High	High	High	0.0002356	0.0004037	6.71	100	K.NYSPYYNTIDDLKDQIVDLTVGNNK.T	[200-224]	Used
	FALSE	High	[R].GGSGGSYGR.[G]	1xTMT6plex [N-Term]	0.000954224	0.000338542	1	2	4	P35527	P35527 [479-487]		0	1026.52	51.7	73.8	206.2	68.3	5.3	15.99	22.46	27.59		High	High	High	High	High	High	High	High	High	0.0002356	0.0003621	2.62	100	R.GGSGGSYGR.G	[479-487]	Used
	FALSE	High	[K].EVTQLRHGVQELEIELQSQLSK.[K]	1xTMT6plex [K22]; 1xTMT6plex [N-Term]	0.00109932	0.000338542	1	2	2	P35527	P35527 [369-390]		1	3022.69									No Quan Values	High	High	High	High	High	High	High	High	High	0.0002356	0.0004219	2.53		K.EVTQLRHGVQELEIELQSQLSK.K	[369-390]	Not Used
	FALSE	High	[R].QFSSSYLSR.[S]	1xTMT6plex [N-Term]	0.00124429	0.000465665	1	1	5	P35527	P35527 [5-13]		0	1303.68	43.3	51.3	191.5	114	5.96	35.08	2.87	62.18		High	High	High	High	High	High	High	High	High	0.0003124	0.0004839	3.23	100	R.QFSSSYLSR.S	[5-13]	Used
	FALSE	High	[K].FEMEQNLR.[Q]	1xTMT6plex [N-Term]	0.00522107	0.0005261	1	2	3	P35527	P35527 [243-250]		0	1295.66	41.9	49.8	213.7	94.6	25.69	34.84	7.75	14.3		High	High	High	High	High	High	High	High	High	0.000343	0.002374	2.51	100	K.FEMEQNLR.Q	[243-250]	Used
	FALSE	High	[K].NYSPYYNTIDDLK.[D]	1xTMT6plex [K13]; 1xTMT6plex [N-Term]	0.00225122	0.0005261	1	1	1	P35527	P35527 [200-212]		0	2064.07	45.6	34.6	186.2	133.6	11.38	108.05	29.07	38.74		High	High	High	High	High	High	High	High	High	0.000343	0.0009338	4.61	100	K.NYSPYYNTIDDLK.D	[200-212]	Used
	FALSE	High	[K].TLLDIDNTRMTLDDFR.[I]	1xOxidation [M10]; 1xTMT6plex [N-Term]	0.00332348	0.0005261	1	1	1	P35527	P35527 [225-240]		1	2184.12	48.1	46.6	225.9	79.5	14.08	11.36	13.72	73.65		High	High	High	High	High	High	High	High	High	0.000343	0.001447	3.43	100	K.TLLDIDNTRMTLDDFR.I	[225-240]	Used
	FALSE	High	[K].STMQELNSR.[L]	1xOxidation [M3]; 1xTMT6plex [N-Term]	0.00335304	0.0005261	1	1	37	P35527	P35527 [155-163]		0	1310.66	38.3	62.2	214.6	84.9	18.57	20.1	8.97	50.28		High	High	High	High	High	High	High	High	High	0.000343	0.001453	2.94	100	K.STMQELNSR.L	[155-163]	Used
	FALSE	High	[R].IKFEMEQNLR.[Q]	1xTMT6plex [K2]; 1xTMT6plex [N-Term]	0.00669082	0.000560454	1	2	1	P35527	P35527 [241-250]		1	1766	26.4	63.6	236.1	73.9	30.45	33.76	43.85	91.7		High	High	High	High	High	High	High	High	High	0.0003589	0.003131	4.44	100	R.IKFEMEQNLR.Q	[241-250]	Used
	FALSE	High	[K].IQDWYDKK.[G]	2xTMT6plex [K7; K8]; 1xTMT6plex [N-Term]	0.00896242	0.000560454	1	1	1	P35527	P35527 [185-192]		1	1783.04	39.9	43.3	232.9	83.9	23.29	82.55	25.06	64.99		High	High	High	High	High	High	High	High	High	0.0003589	0.004361	3.71	100	K.IQDWYDKK.G	[185-192]	Used
	FALSE	High	[K].GPAAIQK.[N]	1xTMT6plex [K7]; 1xTMT6plex [N-Term]	0.0113829	0.000560454	1	1	2	P35527	P35527 [193-199]		0	1142.73	36.5	76.6	182.2	104.8	32.28	50.09	19.36	83.07		High	High	High	High	High	High	High	High	High	0.0003589	0.005643	2.29	100	K.GPAAIQK.N	[193-199]	Used
	FALSE	High	[K].SLEDTKNR.[Y]	1xTMT6plex [K6]; 1xTMT6plex [N-Term]	0.0196919	0.00066154	1	2	1	P35527	P35527 [397-404]		1	1420.82	22.2	177.9	112.7	87.2	25.09	5.2	17.22	35.85		High	High	High	High	High	High	High	High	High	0.0004209	0.0104	2	100	K.SLEDTKNR.Y	[397-404]	Used
	FALSE	High	[R-].MTLDDFR.[I]	1xTMT6plex [N-Term]	0.0342599	0.00146558	1	2	4	P35527	P35527 [234-240]		0	1126.58	38.6	54.6	226.1	80.7	24.17	21.67	8.15	51.05		High	High	High	High	High	High	High	High	High	0.0009154	0.01944	2.46	100	R.MTLDDFR.I	[234-240]	Used
	FALSE	High	[R].LASYLDK.[V]	1xTMT6plex [K7]; 1xTMT6plex [N-Term]	0.0498147	0.00240124	6	12	2	A0A1B0GVI3; P02533; P08727; Q04695; P35527; P08779	A0A1B0GVI3 [157-163]; P02533 [126-132]; P08727 [91-97]; Q04695 [95-101]; P35527 [164-170]; P08779 [128-134]		0	1267.77	31.6	60.3	212.3	95.8	11.41	52.6	5.89	48.75	Shared	High	High	High	High	High	High	High	High	High	0.001486	0.0295	2.3	100	R.LASYLDK.V	[164-170]	Not Used
	FALSE	High	[K].FEMEQNLR.[Q]	1xOxidation [M3]; 1xTMT6plex [N-Term]	0.0524679	0.00246293	1	2	7	P35527	P35527 [243-250]		0	1311.66	40.7	34.5	241.2	83.6	19.46	70.64	6.31	14.39		High	High	High	High	High	High	High	High	High	0.001538	0.03115	1.76	100	K.FEMEQNLR.Q	[243-250]	Used
	FALSE	High	[K].IQDWYDK.[K]	1xTMT6plex [K7]; 1xTMT6plex [N-Term]	0.0752096	0.00339419	1	1	3	P35527	P35527 [185-191]		0	1425.78	47.6	34.2	232.5	85.7	17.75	86.68	25.97	67.54		High	High	High	High	High	High	High	High	High	0.002154	0.04701	2.86	100	K.IQDWYDK.K	[185-191]	Used
	FALSE	High	[K].SLEDTK.[KN]	1xTMT6plex [K6]; 1xTMT6plex [N-Term]	0.111525	0.00574761	1	7	4	P35527	P35527 [397-402]		0	1150.67	41.6	79.6	172.2	106.6	31.29	44.35	17.7	94.24		High	High	High	High	High	High	High	High	High	0.003853	0.07385	1.91	100	K.SLEDTK.N	[397-402]	Used
	FALSE	High	[KR].KAAIEK.[EKS]	2xTMT6plex [K1; K6]; 1xTMT6plex [N-Term]	0.134589	0.00806471	1	7	2	P35527	P35527 [391-396]		1	1346.9	36	102.8	177	84.2	18.92	29.26	8.84	96.25		High	High	High	High	High	High	High	High	High	0.005359	0.09122	3.06	100	K.KAALEK.S	[391-396]	Used
	FALSE	High	[R-].MTLDDFRIK.[F]	1xOxidation [M1]; 1xTMT6plex [K9]; 1xTMT6plex [N-Term]	0.135682	0.00814605	1	2	1	P35527	P35527 [234-242]		1	1612.91	49.6	26.6	244.4	79.4	14.11	41.1	15.54	61.93		High	High	High	High	High	High	High	High	High	0.005359	0.09169	2.8	100	R.MTLDDFRIK.F	[234-242]	Used
FALSE	High	Master Protein	P98160	Basement membrane-specific heparan sulfate proteoglycan core protein OS=Homo sapiens OX=9606 GN=HSPG2 PE=1 SV=4	0	413.4	26	96	215	96	4391	468.5	6.51	592.12	96	cell differentiation;cell growth;cell organization and biogenesis;defense response;metabolic process;regulation of biological process;response to stimulus;transport	extracellular;membrane;organelle lumen	metal ion binding;protein binding	Pf00008, Pf00047, Pf00052, Pf00053, Pf00054, Pf00057, Pf02210, Pf07679, Pf07686, Pf12785, Pf13385, Pf13895, Pf13927	3339	ENSG00000142798.17	1		HSPG2	Disease; Integrin cell surface interactions; Defective B4GALT7 causes EDS, progeroid type; Amyloid fiber formation; Retinoid metabolism and transport; Defective EXT2 causes exostoses 2; Non-integrin membrane-ECM interactions; Defective EXT1 causes exostoses 1, TRPS2 and CHDS; Signaling by GPCR; HS-GAG biosynthesis; A tetrasaccharide linker sequence is required for GAG synthesis; Laminin interacti…	29	0	23	184	101	92	2.22	10.63	6.31	2.98	High	High	High	High	High	High	High	High	1
	Checked	Confidence	Annotated Sequence	Modifications	Qvality PEP	Qvality q-value	# Protein Groups	# Proteins	# PSMs	Master Protein Accessions	Positions in Master Proteins	Modifications in Master Proteins	# Missed Cleavages	Theo. MH+ [Da]	Abundances (Grouped): Epithelial	Abundances (Grouped): Fibroblast	Abundances (Grouped): Keratocyte	Abundances (Grouped): Myofibroblast	Abundances (Grouped) CV [%]: Epithelial	Abundances (Grouped) CV [%]: Fibroblast	Abundances (Grouped) CV [%]: Keratocyte	Abundances (Grouped) CV [%]: Myofibroblast	Quan Info	Found in Sample: [S7] F1: 129C, Sample, hCE_EV_7, hCE_rep1, Epithelial	Found in Sample: [S8] F1: 130N, Sample, hCE_EV_8, hCE_rep2, Epithelial	Found in Sample: [S3] F1: 127C, Sample, hCF_EV_3, hCF_rep1, Fibroblast	Found in Sample: [S4] F1: 128N, Sample, hCF_EV_4, hCF_rep2, Fibroblast	Found in Sample: [S1] F1: 126, Sample, hCK_EV_1, hCK_rep1, Keratocyte	Found in Sample: [S2] F1: 127N, Sample, hCK_EV_2, hCK_rep2, Keratocyte	Found in Sample: [S5] F1: 128C, Sample, hCM_EV_5, hCM_rep1, Myofibroblast	Found in Sample: [S6] F1: 129N, Sample, hCM_EV_6, hCM_rep2, Myofibroblast	Confidence (by Search Engine): Sequest HT	Percolator q-Value (by Search Engine): Sequest HT	Percolator PEP (by Search Engine): Sequest HT	XCorr (by Search Engine): Sequest HT	Channel Occupancy [%]	Sequence in Protein	Positions in Proteins	Quan Usage
	FALSE	High	[K].NLVLHSARPGAPPPQPLDLQHR.[A]	1xTMT6plex [N-Term]	8.82411e-08	0.000201698	1	1	1	P98160	P98160 [4358-4379]		0	2642.48	39.8	94.4	137.4	128.4	3.95	22.07	32.43	29.57		High	High	High	High	High	High	High	High	High	0.0001565	1.192e-08	5	100	K.NLVLHSARPGAPPPQPLDLQHR.A	[4358-4379]	Used
	FALSE	High	[R].FSSGITGCVK.[N]	1xCarbamidomethyl [C8]; 1xTMT6plex [K10]; 1xTMT6plex [N-Term]	9.91299e-05	0.000201698	1	1	3	P98160	P98160 [4348-4357]		0	1513.84	24.1	184.2	95.3	96.3	8.82	23.42	27.65	22.54		High	High	High	High	High	High	High	High	High	0.0001565	2.914e-05	3.18	100	R.FSSGITGCVK.N	[4348-4357]	Used
	FALSE	High	[R].FSDTCFLDTDGQATCDACAPGYTGRR.[C]	3xCarbamidomethyl [C5; C15; C18]; 1xTMT6plex [N-Term]	5.57805e-05	0.000201698	1	1	1	P98160	P98160 [825-850]		1	3171.38	0	184	108.8	107.2		33.06	20.94	23.59		Not Found	Not Found	High	High	High	High	High	High	High	0.0001565	1.548e-05	3.14	75	R.FSDTCFLDTDGQATCDACAPGYTGRR.C	[825-850]	Used
	FALSE	High	[K].EGGQLPPGHSVQDGVLR.[I]	1xTMT6plex [N-Term]	7.84594e-07	0.000201698	1	1	9	P98160	P98160 [3436-3452]		0	1975.06	38	176.6	67.8	117.6	14.09	10.81	9.77	10.75		High	High	High	High	High	High	High	High	High	0.0001565	1.36e-07	5.23	100	K.EGGQLPPGHSVQDGVLR.I	[3436-3452]	Used
	FALSE	High	[R].EDGRPVPSGTQQR.[H]	1xTMT6plex [N-Term]	1.40325e-05	0.000201698	1	1	6	P98160	P98160 [1713-1725]		0	1655.87	7.8	229.5	90.9	71.8	21.12	8.2	16.98	5.27		High	High	High	High	High	High	High	High	High	0.0001565	3.326e-06	4.25	100	R.EDGRPVPSGTQQR.H	[1713-1725]	Used
	FALSE	High	[R].RCESCAPGYEGNPIQPGGK.[C]	2xCarbamidomethyl [C2; C5]; 1xTMT6plex [K19]; 1xTMT6plex [N-Term]	1.73518e-05	0.000201698	1	1	2	P98160	P98160 [850-868]		1	2535.25	11.5	182.6	107.7	98.2	50.85	23.15	26.88	24.74		High	High	High	High	High	High	High	High	High	0.0001565	4.208e-06	3.32	100	R.RCESCAPGYEGNPIQPGGK.C	[850-868]	Used
	FALSE	High	[K].ESDQGAYTCEAMNAR.[G]	1xCarbamidomethyl [C9]; 1xOxidation [M12]; 1xTMT6plex [N-Term]	0.000111211	0.000201698	1	1	2	P98160	P98160 [471-485]		0	1947.84	15.6	130.2	83.5	170.7	17.2	34.07	31.46	3.67		High	High	High	High	High	High	High	High	High	0.0001565	3.323e-05	2.81	100	K.ESDQGAYTCEAMNAR.G	[471-485]	Used
	FALSE	High	[K].ESDQGAYTCEAMNAR.[G]	1xCarbamidomethyl [C9]; 1xTMT6plex [N-Term]	2.14561e-05	0.000201698	1	1	3	P98160	P98160 [471-485]		0	1931.84	44.4	143.5	112.4	99.7	21.62	10.28	17.87	42.43		High	High	High	High	High	High	High	High	High	0.0001565	5.337e-06	3.55	100	K.ESDQGAYTCEAMNAR.G	[471-485]	Used
	FALSE	High	[R].LHQMSVADSGEYVCR.[A]	1xCarbamidomethyl [C14]; 1xTMT6plex [N-Term]	0.000108299	0.000201698	1	1	3	P98160	P98160 [2683-2697]		0	1980.95	7.8	124	100.8	167.4	12.68	23.83	53.92	28.94		High	High	High	High	High	High	High	High	High	0.0001565	3.211e-05	3.04	100	R.LHQMSVADSGEYVCR.A	[2683-2697]	Used
	FALSE	High	[R].LHLVSPADSGEYVCR.[A]	1xCarbamidomethyl [C14]; 1xTMT6plex [N-Term]	1.20732e-05	0.000201698	1	1	2	P98160	P98160 [2978-2992]		0	1931.98	46.4	102	134.7	116.9	4.32	6.25	0.92	1.19		High	High	High	High	High	High	High	High	High	0.0001565	2.83e-06	5.32	100	R.LHLVSPADSGEYVCR.A	[2978-2992]	Used
	FALSE	High	[R].IAHVELADAGQYR.[C]	1xTMT6plex [N-Term]	8.1804e-06	0.000201698	1	1	2	P98160	P98160 [3542-3554]		0	1671.9	49.9	180.1	56.7	113.3	10.8	25	53.94	10.18		High	High	High	High	High	High	High	High	High	0.0001565	1.83e-06	3.96	100	R.IAHVELADAGQYR.C	[3542-3554]	Used
	FALSE	High	[R].LDVEFKPLAPDGVLLFSGGK.[S]	2xTMT6plex [K6; K20]; 1xTMT6plex [N-Term]	1.1891e-06	0.000201698	1	1	1	P98160	P98160 [3953-3972]		0	2789.64	30.1	181.5	90	98.3	7.25	28.58	7.49	21.77		High	High	High	High	High	High	High	High	High	0.0001565	2.153e-07	5.19	100	R.LDVEFKPLAPDGVLLFSGGK.S	[3953-3972]	Used
	FALSE	High	[R].IQVVVLSASDASPPPVK.[I]	1xTMT6plex [K17]; 1xTMT6plex [N-Term]	2.551e-07	0.000201698	1	1	1	P98160	P98160 [2038-2054]		0	2165.29	18.9	187.5	77.3	116.3	0.36	21.36	0.32	14.57		High	High	High	High	High	High	High	High	High	0.0001565	3.905e-08	5.06	100	R.IQVVVLSASDASPPPVK.I	[2038-2054]	Used
	FALSE	High	[R].LRLPQVSPADSGEYVCR.[V]	1xCarbamidomethyl [C16]; 1xTMT6plex [N-Term]	6.57363e-07	0.000201698	1	1	1	P98160	P98160 [2102-2118]		1	2176.14	10.8	228.1	69.9	91.3	42.27	59.62	9.77	56.26		High	High	High	High	High	High	High	High	High	0.0001565	1.116e-07	6.12	100	R.LRLPQVSPADSGEYVCR.V	[2102-2118]	Used
	FALSE	High	[R].LVSEDPINDGEWHR.[V]	1xTMT6plex [N-Term]	2.8477e-05	0.000201698	1	1	2	P98160	P98160 [4282-4295]		0	1895.94	26	159.7	79.6	134.7	17.33	20.45	31.2	9		High	High	High	High	High	High	High	High	High	0.0001565	7.321e-06	3.9	100	R.LVSEDPINDGEWHR.V	[4282-4295]	Used
	FALSE	High	[R].GCVGEVSVNGK.[R]	1xCarbamidomethyl [C2]; 1xTMT6plex [K11]; 1xTMT6plex [N-Term]	1.22887e-05	0.000201698	1	1	2	P98160	P98160 [4075-4085]		0	1563.86	9.7	235.1	76.3	78.9	3.13	65.35	13.88	41.02		High	High	High	High	High	High	High	High	High	0.0001565	2.882e-06	3.91	100	R.GCVGEVSVNGK.R	[4075-4085]	Used
	FALSE	High	[R].LYQASPADSGEYVCR.[V]	1xCarbamidomethyl [C14]; 1xTMT6plex [N-Term]	2.62976e-05	0.000201698	1	1	2	P98160	P98160 [2394-2408]		0	1944.93									No Quan Values	High	High	High	High	High	Not Found	High	High	High	0.0001565	6.709e-06	4.22		R.LYQASPADSGEYVCR.V	[2394-2408]	Not Used
	FALSE	High	[R].LLQVTPADSGEYVCR.[V]	1xCarbamidomethyl [C14]; 1xTMT6plex [N-Term]	0.000321471	0.000201698	1	1	2	P98160	P98160 [2490-2504]		0	1937	17.9	201.7	86.6	93.8	1.6	12.08	6.95	7.79		High	High	High	High	High	High	High	High	High	0.0001565	0.0001073	4.55	100	R.LLQVTPADSGEYVCR.V	[2490-2504]	Used
	FALSE	High	[R].LPAVEPTDQAQYLCR.[A]	1xCarbamidomethyl [C14]; 1xTMT6plex [N-Term]	0.000279048	0.000201698	1	1	2	P98160	P98160 [1920-1934]		0	1990.03	55.6	114	105.1	125.3	11.62	35.34	47.89	52.89		High	High	High	High	High	High	High	High	High	0.0001565	9.2e-05	4.09	100	R.LPAVEPTDQAQYLCR.A	[1920-1934]	Used
	FALSE	High	[K].RPEEVCGPTQFR.[C]	1xCarbamidomethyl [C6]; 1xTMT6plex [N-Term]	1.13044e-07	0.000201698	1	1	3	P98160	P98160 [363-374]		0	1704.87	47.4	116.4	137.8	98.3	0.97	48.02	7.62	3.84		High	High	High	High	High	High	High	High	High	0.0001565	1.579e-08	5.09	100	K.RPEEVCGPTQFR.C	[363-374]	Used
	FALSE	High	[R].VAEGQTLDLK.[C]	1xTMT6plex [K10]; 1xTMT6plex [N-Term]	8.15988e-05	0.000201698	1	1	4	P98160	P98160 [2838-2847]		0	1531.91	11.4	225.4	88.4	74.8	7.79	38	0.45	16.82		High	High	High	High	High	High	High	High	High	0.0001565	2.347e-05	3.66	100	R.VAEGQTLDLK.C	[2838-2847]	Used
	FALSE	High	[R].AQAGANTRPCPS.[-]	1xCarbamidomethyl [C10]; 1xTMT6plex [N-Term]	1.22887e-05	0.000201698	1	1	7	P98160	P98160 [4380-4391]		0	1458.73	20.5	140.1	111.6	127.7	36.01	26.5	63.82	14.5		High	High	High	High	High	High	High	High	High	0.0001565	2.868e-06	3.08	100	R.AQAGANTRPCPS.-	[4380-4391]	Used
	FALSE	High	[R].ASYAQQPAESR.[V]	1xTMT6plex [N-Term]	5.2897e-05	0.000201698	1	1	7	P98160	P98160 [1091-1101]		0	1436.73	6.7	287.6	52.3	53.4		5.17		54.98		High	High	High	High	High	High	High	High	High	0.0001565	1.454e-05	3.16	75	R.ASYAQQPAESR.V	[1091-1101]	Used
	FALSE	High	[R].CDGDFDCEDRTDEANCPTK.[R]	3xCarbamidomethyl [C1; C7; C16]; 1xTMT6plex [K19]; 1xTMT6plex [N-Term]	4.71504e-05	0.000201698	1	1	1	P98160	P98160 [344-362]		1	2763.17	7.9	139.8	169.8	82.5	12.72	94.94	38.27	49.31		High	High	High	High	High	High	High	High	High	0.0001565	1.283e-05	3.62	100	R.CDGDFDCEDRTDEANCPTK.R	[344-362]	Used
	FALSE	High	[R].CDGDFDCEDRTDEANCPTKRPEEVCGPTQFR.[C]	4xCarbamidomethyl [C1; C7; C16; C25]; 1xTMT6plex [K19]; 1xTMT6plex [N-Term]	0.000159831	0.000201698	1	1	1	P98160	P98160 [344-374]		2	4219.86	0	237.8	59.6	102.6		89.2		95.02		Not Found	Not Found	High	High	High	Not Found	High	High	High	0.0001565	4.957e-05	3.8	63	R.CDGDFDCEDRTDEANCPTKRPEEVCGPTQFR.C	[344-374]	Used
	FALSE	High	[R].CAPGYYGNPSQGQPCQR.[D]	2xCarbamidomethyl [C1; C15]; 1xTMT6plex [N-Term]	4.4713e-05	0.000201698	1	2	1	P98160	P98160 [1249-1265]		0	2168.98	29.9	153.9	100.1	116.1	27.21	7.14	29.68	6.34		High	High	High	High	High	High	High	High	High	0.0001565	1.2e-05	4.14	100	R.CAPGYYGNPSQGQPCQR.D	[1249-1265]	Used
	FALSE	High	[R].CESCAPGYEGNPIQPGGK.[C]	2xCarbamidomethyl [C1; C4]; 1xTMT6plex [K18]; 1xTMT6plex [N-Term]	1.1891e-06	0.000201698	1	1	3	P98160	P98160 [851-868]		0	2379.15	11.8	199.2	101.2	87.9	6.8	44.39	27.48	16.39		High	High	High	High	High	High	High	High	High	0.0001565	2.15e-07	4.79	100	R.CESCAPGYEGNPIQPGGK.C	[851-868]	Used
	FALSE	High	[R].AVLHVHGGGGPR.[V]	1xTMT6plex [N-Term]	0.000262295	0.000201698	1	1	3	P98160	P98160 [1946-1957]		0	1385.8	80.7	108.4	126.9	83.9	26.03	23.58	24.11	19.33		High	High	High	High	High	High	High	High	High	0.0001565	8.631e-05	3.28	100	R.AVLHVHGGGGPR.V	[1946-1957]	Used
	FALSE	High	[R].AELLVTEAPSKPITVTVEEQR.[S]	1xTMT6plex [K11]; 1xTMT6plex [N-Term]	7.20937e-05	0.000201698	1	1	1	P98160	P98160 [1759-1779]		0	2768.58	39	154.5	77.5	129	14.48	11.24	42.9	22.36		High	High	High	High	High	High	High	High	High	0.0001565	2.049e-05	4.59	100	R.AELLVTEAPSKPITVTVEEQR.S	[1759-1779]	Used
	FALSE	High	[R].AAGVPSATITWR.[K]	1xTMT6plex [N-Term]	0.000189083	0.000201698	1	1	3	P98160	P98160 [1979-1990]		0	1458.83	26.3	140.9	115.1	117.7	7.97	11.3	41.34	17.4		High	High	High	High	High	High	High	High	High	0.0001565	5.972e-05	3.19	100	R.AAGVPSATITWR.K	[1979-1990]	Used
	FALSE	High	[R].CLCLPGFSGPR.[C]	2xCarbamidomethyl [C1; C3]; 1xTMT6plex [N-Term]	6.04031e-05	0.000201698	1	1	2	P98160	P98160 [4164-4174]		0	1492.76	21.1	155	128.8	95.1	3.76	26.83	19.4	8.83		High	High	High	High	High	High	High	High	High	0.0001565	1.69e-05	3.77	100	R.CLCLPGFSGPR.C	[4164-4174]	Used
	FALSE	High	[K].AGLSSGFIGCVR.[E]	1xCarbamidomethyl [C10]; 1xTMT6plex [N-Term]	2.20881e-06	0.000201698	1	2	3	P98160	P98160 [3810-3821]		0	1452.78	60.4	131.7	124.9	82.9	0.67	32.45	0.56	18.47		High	High	High	High	High	High	High	High	High	0.0001565	4.276e-07	4.36	100	K.AGLSSGFIGCVR.E	[3810-3821]	Used
	FALSE	High	[R].DVKESDQGAYTCEAMNAR.[G]	1xCarbamidomethyl [C12]; 1xTMT6plex [K3]; 1xTMT6plex [N-Term]	0.000185767	0.000201698	1	1	1	P98160	P98160 [468-485]		1	2503.2	24.9	302.8	0	72.4	28.16					High	High	High	Not Found	Not Found	Not Found	High	Not Found	High	0.0001565	5.867e-05	2.52	50	R.DVKESDQGAYTCEAMNAR.G	[468-485]	Used
	FALSE	High	[R].SQSVRPGADVTFICTAK.[S]	1xCarbamidomethyl [C14]; 1xTMT6plex [K17]; 1xTMT6plex [N-Term]	5.37674e-08	0.000201698	1	1	4	P98160	P98160 [1780-1796]		0	2295.25	10.3	197.4	109.4	82.9	7.49	23.35	3.32	15.95		High	High	High	High	High	High	High	High	High	0.0001565	6.934e-09	6.3	100	R.SQSVRPGADVTFICTAK.S	[1780-1796]	Used
	FALSE	High	[R].SIEYSPQLEDAGSR.[E]	1xTMT6plex [N-Term]	2.89853e-05	0.000201698	1	2	6	P98160	P98160 [93-106]		0	1780.89	49.1	133.2	127.1	90.5	3.75	100.09	1.21	58.17		High	High	High	High	High	High	High	High	High	0.0001565	7.455e-06	3.75	100	R.SIEYSPQLEDAGSR.E	[93-106]	Used
	FALSE	High	[R].DSQVPGPIGCNCDPQGSVSSQCDAAGQCQCK.[AV]	5xCarbamidomethyl [C10; C12; C22; C28; C30]; 1xTMT6plex [K31]; 1xTMT6plex [N-Term]	2.11324e-06	0.000201698	1	2	2	P98160	P98160 [1266-1296]		0	3825.68	11.4	210.8	89.1	88.6	3.12	41.55	46.01	53.88		High	High	High	High	High	High	High	High	High	0.0001565	4.061e-07	5.28	100	R.DSQVPGPIGCNCDPQGSVSSQCDAAGQCQCK.A	[1266-1296]	Used
	FALSE	High	[R].SLPEVPETIELEVR.[T]	1xTMT6plex [N-Term]	5.15116e-05	0.000201698	1	1	1	P98160	P98160 [4222-4235]		0	1840.03	15.9	191.7	98.2	94.2	10.27	12.41	16.34	21.66		High	High	High	High	High	High	High	High	High	0.0001565	1.414e-05	3.88	100	R.SLPEVPETIELEVR.T	[4222-4235]	Used
	FALSE	High	[R].CSATGSPTPTLEWTGGPGGQLPAK.[A]	1xCarbamidomethyl [C1]; 1xTMT6plex [K24]; 1xTMT6plex [N-Term]	1.32887e-08	0.000201698	1	1	1	P98160	P98160 [1887-1910]		0	2828.47	10.8	171.1	87.1	131	19.77	23.52	10.48	66.47		High	High	High	High	High	High	High	High	High	0.0001565	1.458e-09	4.78	100	R.CSATGSPTPTLEWTGGPGGQLPAK.A	[1887-1910]	Used
	FALSE	High	[R].TCESLGAGGYR.[C]	1xCarbamidomethyl [C2]; 1xTMT6plex [N-Term]	2.34407e-05	0.000201698	1	1	4	P98160	P98160 [1627-1637]		0	1399.68	30.3	186.4	101	82.4	4.34	1.12	24.57	27.39		High	High	High	High	High	High	High	High	High	0.0001565	5.91e-06	3.75	100	R.TCESLGAGGYR.C	[1627-1637]	Used
	FALSE	High	[K].CLIHDGAAPISLEWK.[T]	1xCarbamidomethyl [C1]; 1xTMT6plex [K15]; 1xTMT6plex [N-Term]	8.85835e-06	0.000201698	1	1	1	P98160	P98160 [3043-3057]		0	2168.19	13.3	186.5	66.1	134.1	25.12	57.32	17.9	0.82		High	High	High	High	High	High	High	High	High	0.0001565	2.004e-06	6.42	100	K.CLIHDGAAPISLEWK.T	[3043-3057]	Used
	FALSE	High	[NK].CVVPGQAHAQVTWHK.[R]	1xCarbamidomethyl [C1]; 1xTMT6plex [K15]; 1xTMT6plex [N-Term]	3.42906e-05	0.000201698	1	1	1	P98160	P98160 [2173-2187]; [2748-2762]; [2848-2862]		0	2176.18	50.7	116.6	122.6	110.1	8.5	32.91	26.4	29.17		High	High	High	High	High	High	High	High	High	0.0001565	8.989e-06	6.85	100	N.CVVPGQAHAQVTWHK.R; N.CVVPGQAHAQVTWHK.R; K.CVVPGQAHAQVTWHK.R	[2173-2187]; [2748-2762]; [2848-2862]	Used
	FALSE	High	[R].QPQAIITWYK.[R]	1xTMT6plex [K10]; 1xTMT6plex [N-Term]	0.000799486	0.000338542	1	1	1	P98160	P98160 [2656-2665]		0	1706	23.1	208.3	74.5	94.1	24.08	28.35	8.62	30.2		High	High	High	High	High	High	High	High	High	0.0002356	0.0002952	3.93	100	R.QPQAIITWYK.R	[2656-2665]	Used
	FALSE	High	[R].YQLGSGEAR.[L]	1xTMT6plex [N-Term]	0.000873434	0.000338542	1	1	3	P98160	P98160 [4273-4281]		0	1209.64	28.8	192.5	109.3	69.4	0.48	14.57	0.33	19.22		High	High	High	High	High	High	High	High	High	0.0002356	0.0003261	2.71	100	R.YQLGSGEAR.L	[4273-4281]	Used
	FALSE	High	[R].ISSTPAKLEQR.[T]	1xTMT6plex [K7]; 1xTMT6plex [N-Term]	0.000438113	0.000338542	1	1	2	P98160	P98160 [3149-3159]		1	1688.01	14.3	243.1	51.1	91.5	15.02	99.94	108.98	56.82		High	High	High	High	High	High	High	High	High	0.0002356	0.0001523	3.27	100	R.ISSTPAKLEQR.T	[3149-3159]	Used
	FALSE	High	[R].SPGPNVAVNAK.[G]	1xTMT6plex [K11]; 1xTMT6plex [N-Term]	0.000333048	0.000338542	1	1	1	P98160	P98160 [4319-4329]		0	1511.89	12.3	192.2	141.1	54.4	3.98	16.63	13.66	22.84		High	High	High	High	High	High	High	High	High	0.0002356	0.0001124	3.36	100	R.SPGPNVAVNAK.G	[4319-4329]	Used
	FALSE	High	[R].CEQCQPGYYGDAQR.[G]	2xCarbamidomethyl [C1; C4]; 1xTMT6plex [N-Term]	0.000725355	0.000338542	1	2	2	P98160	P98160 [1187-1200]		0	1960.85									No Quan Values	Not Found	Not Found	High	High	High	High	High	High	High	0.0002356	0.0002649	3		R.CEQCQPGYYGDAQR.G	[1187-1200]	Not Used
	FALSE	High	[K].EGGSLPPQAR.[S]	1xTMT6plex [N-Term]	0.000820987	0.000338542	1	1	5	P98160	P98160 [1992-2001]		0	1240.68	24.9	227.6	83.6	63.8	12.35	30.04	1.3	22.9		High	High	High	High	High	High	High	High	High	0.0002356	0.0003048	2.66	100	K.EGGSLPPQAR.S	[1992-2001]	Used
	FALSE	High	[K].ATATSCRPCPCPYIDASR.[R]	3xCarbamidomethyl [C6; C9; C11]; 1xTMT6plex [N-Term]	0.000474415	0.000338542	1	1	1	P98160	P98160 [806-823]		0	2312.08									No Quan Values	Not Found	Not Found	High	High	Not Found	High	High	High	High	0.0002356	0.000166	2.92		K.ATATSCRPCPCPYIDASR.R	[806-823]	Not Used
	FALSE	High	[R].ATARNELLHFER.[A]	1xTMT6plex [N-Term]	0.000881195	0.000338542	1	2	1	P98160	P98160 [3343-3354]		1	1685.93	62.3	103.9	124.9	108.9	5.76	34.08	10.43	11.05		High	High	High	High	High	High	High	High	High	0.0002356	0.0003289	3.09	100	R.ATARNELLHFER.A	[3343-3354]	Used
	FALSE	High	[K].AVTLECVSAGEPR.[S]	1xCarbamidomethyl [C6]; 1xTMT6plex [N-Term]	0.000629629	0.000338542	1	1	1	P98160	P98160 [3129-3141]		0	1617.85	70.9	130.4	111.3	87.4	1.07	2.11	44.63	56.21		High	High	High	High	High	High	High	High	High	0.0002356	0.0002282	2.79	100	K.AVTLECVSAGEPR.S	[3129-3141]	Used
	FALSE	High	[R].GHTPTQPGALNQR.[Q]	1xTMT6plex [N-Term]	0.000576328	0.000338542	1	1	5	P98160	P98160 [648-660]		0	1605.87	21.5	145.8	88.6	144.1	3.91	15.66	23.92	60.78		High	High	High	High	High	High	High	High	High	0.0002356	0.0002062	4.48	100	R.GHTPTQPGALNQR.Q	[648-660]	Used
	FALSE	High	[K].CRPVNQEIVR.[C]	1xCarbamidomethyl [C1]; 1xTMT6plex [N-Term]	0.000434255	0.000338542	1	1	3	P98160	P98160 [869-878]		0	1499.83	26.6	168.2	100.8	104.4	7.48	50.69	23.2	10.62		High	High	High	High	High	High	High	High	High	0.0002356	0.0001508	4.25	100	K.CRPVNQEIVR.C	[869-878]	Used
	FALSE	High	[R].EQAWQRPDGQPATR.[E]	1xTMT6plex [N-Term]	0.000415469	0.000338542	1	1	2	P98160	P98160 [1061-1074]		0	1868.96	24.8	192	50.1	133	1.86	106.55		19.21		High	High	High	High	High	Not Found	High	High	High	0.0002356	0.0001429	3.27	88	R.EQAWQRPDGQPATR.E	[1061-1074]	Used
	FALSE	High	[K].DGSLRVNGGRPVLR.[S]	1xTMT6plex [N-Term]	0.00105175	0.000338542	1	1	1	P98160	P98160 [4024-4037]		1	1725.01	29.1	89	144.2	137.7	17.59	6.13	28.63	37.84		High	High	High	High	High	High	High	High	High	0.0002356	0.0004027	3.19	100	K.DGSLRVNGGRPVLR.S	[4024-4037]	Used
	FALSE	High	[K].IPGDQVVSVVFIK.[E]	1xTMT6plex [K13]; 1xTMT6plex [N-Term]	0.00134742	0.000465665	1	2	1	P98160	P98160 [126-138]		0	1859.14	99.2	117.2	96.6	87	4.45	17.39	26.94	22.74		High	High	High	High	High	High	High	High	High	0.0003124	0.0005295	3.49	100	K.IPGDQVVSVVFIK.E	[126-138]	Used
	FALSE	High	[R].RLGTVPQFPR.[A]	1xTMT6plex [N-Term]	0.00169598	0.000465665	1	1	1	P98160	P98160 [188-197]		1	1399.84	33.7	75.1	180.1	111.1	7.41	33.39	13.93	37.94		High	High	High	High	High	High	High	High	High	0.0003124	0.0006826	4.07	100	R.RLGTVPQFPR.A	[188-197]	Used
	FALSE	High	[R].LRFDQPDDFK.[G]	1xTMT6plex [K10]; 1xTMT6plex [N-Term]	0.00151168	0.000465665	1	1	1	P98160	P98160 [542-551]		1	1738.95	18.9	166.9	118.1	96.1	9.79	102.01	34.42	35.08		High	High	High	High	High	High	High	High	High	0.0003124	0.0005994	4.69	100	R.LRFDQPDDFK.G	[542-551]	Used
	FALSE	High	[K].RVPGSPTNLANR.[Q]	1xTMT6plex [N-Term]	0.00134742	0.000465665	1	2	1	P98160	P98160 [3708-3719]		1	1510.87	32	135.6	114.3	118	4.43	48.72	65.64	35.11		High	High	High	High	High	High	High	High	High	0.0003124	0.0005281	4.18	100	K.RVPGSPTNLANR.Q	[3708-3719]	Used
	FALSE	High	[R].LHQMSVADSGEYVCR.[A]	1xCarbamidomethyl [C14]; 1xOxidation [M4]; 1xTMT6plex [N-Term]	0.00124429	0.000465665	1	1	1	P98160	P98160 [2683-2697]		0	1996.94									No Quan Values	High	High	High	High	Not Found	Not Found	Not Found	High	High	0.0003124	0.0004843	2.16		R.LHQMSVADSGEYVCR.A	[2683-2697]	Not Used
	FALSE	High	[K].VDSYGGSLR.[Y]	1xTMT6plex [N-Term]	0.00200654	0.000465665	1	1	2	P98160	P98160 [607-615]		0	1182.63	27.5	165.5	99.6	107.4	22.29	119.07	23.9	49.82		High	High	High	High	High	High	High	High	High	0.0003124	0.0008226	2.88	100	K.VDSYGGSLR.Y	[607-615]	Used
	FALSE	High	[K].VTSYGGELR.[F]	1xTMT6plex [N-Term]	0.00117995	0.000465665	1	1	2	P98160	P98160 [1002-1010]		0	1210.66	17.9	184.3	81.9	115.8	10.49	95.72	22.93	5.34		High	High	High	High	High	High	High	High	High	0.0003124	0.000455	2.46	100	K.VTSYGGELR.F	[1002-1010]	Used
	FALSE	High	[R].GTLIIRDVK.[E]	1xTMT6plex [K9]; 1xTMT6plex [N-Term]	0.00155235	0.000465665	1	1	2	P98160	P98160 [462-470]		1	1472.96	9	205.2	106.4	79.3	1.08	12.12	21.9	13.15		High	High	High	High	High	High	High	High	High	0.0003124	0.0006188	2.24	100	R.GTLIIRDVK.E	[462-470]	Used
	FALSE	High	[R].AAPEDSGRYR.[C]	1xTMT6plex [N-Term]	0.00124429	0.000465665	1	2	4	P98160	P98160 [3355-3364]		1	1350.7	21.4	167.5	113.4	97.7	33.23	49.04	38.96	9.11		High	High	High	High	High	High	High	High	High	0.0003124	0.0004836	3.26	100	R.AAPEDSGRYR.C	[3355-3364]	Used
	FALSE	High	[K].AFAHLQVPER.[V]	1xTMT6plex [N-Term]	0.00298846	0.0005261	1	2	1	P98160	P98160 [3652-3661]		0	1396.79	22.9	178.8	91.8	106.5	3.65	21.93	13.2	9.1		High	High	High	High	High	High	High	High	High	0.000343	0.001284	3.17	100	K.AFAHLQVPER.V	[3652-3661]	Used
	FALSE	High	[R].AHSSAGQQVAR.[A]	1xTMT6plex [N-Term]	0.00359919	0.0005261	1	1	4	P98160	P98160 [1935-1945]		0	1340.72									No Quan Values	Not Found	Not Found	High	High	High	Not Found	High	High	High	0.000343	0.001575	2.62		R.AHSSAGQQVAR.A	[1935-1945]	Not Used
	FALSE	High	[R].VTVTSEGGR.[G]	1xTMT6plex [N-Term]	0.00223138	0.0005261	1	1	6	P98160	P98160 [453-461]		0	1134.63	51.7	200.7	76.3	71.2	11.7	1.42	16.58	0.63		High	High	High	High	High	High	High	High	High	0.000343	0.000927	2.23	100	R.VTVTSEGGR.G	[453-461]	Used
	FALSE	High	[R].SIVPQGGSHSLR.[C]	1xTMT6plex [N-Term]	0.00207885	0.0005261	1	1	1	P98160	P98160 [1686-1697]		0	1466.83	25.2	136.1	103.1	135.6	5.73	28.38	69.24	5.84		High	High	High	High	High	High	High	High	High	0.000343	0.0008584	3.35	100	R.SIVPQGGSHSLR.C	[1686-1697]	Used
	FALSE	High	[R].TPSGLYLGTCER.[C]	1xCarbamidomethyl [C10]; 1xTMT6plex [N-Term]	0.00422121	0.0005261	1	1	1	P98160	P98160 [1147-1158]		0	1582.81	21.2	134.4	144	100.3	4.17	0.54	35.81	15.73		High	High	High	High	High	High	High	High	High	0.000343	0.001883	3.12	100	R.TPSGLYLGTCER.C	[1147-1158]	Used
	FALSE	High	[QR].RPDGQPATR.[E]	1xTMT6plex [N-Term]	0.00453116	0.0005261	1	1	4	P98160	P98160 [1066-1074]; [1470-1478]		0	1226.68	19.5	139.5	121.4	119.6	2.02	33.12	106.33	43.31		High	High	High	High	High	High	High	High	High	0.000343	0.002031	3.2	100	Q.RPDGQPATR.E; R.RPDGQPATR.E	[1066-1074]; [1470-1478]	Used
	FALSE	High	[R].GSIQVDGEELVSGR.[S]	1xTMT6plex [N-Term]	0.00329418	0.0005261	1	1	1	P98160	P98160 [4305-4318]		0	1674.89									No Quan Values	High	High	High	High	High	High	High	High	High	0.000343	0.001434	3.59		R.GSIQVDGEELVSGR.S	[4305-4318]	Not Used
	FALSE	High	[R].GSMGTSGEACR.[C]	1xCarbamidomethyl [C10]; 1xTMT6plex [N-Term]	0.00285905	0.0005261	1	1	4	P98160	P98160 [883-893]		0	1341.61									No Quan Values	High	High	High	High	High	High	High	High	High	0.000343	0.001224	2.57		R.GSMGTSGEACR.C	[883-893]	Not Used
	FALSE	High	[K].LDGSLPPDSR.[L]	1xTMT6plex [N-Term]	0.00261682	0.0005261	1	1	5	P98160	P98160 [3611-3620]		0	1285.69	30.4	153.2	116.6	99.7	15.82	64.62	21.6	63.83		High	High	High	High	High	High	High	High	High	0.000343	0.001105	2.26	100	K.LDGSLPPDSR.L	[3611-3620]	Used
	FALSE	High	[K].CFCMGVSR.[H]	2xCarbamidomethyl [C1; C3]; 1xTMT6plex [N-Term]	0.0116892	0.000560454	1	1	3	P98160	P98160 [924-931]		0	1245.57	22.6	147.8	137.3	92.2	4.66	32.32	17.66	18.02		High	High	High	High	High	High	High	High	High	0.0003589	0.005856	2.16	100	K.CFCMGVSR.H	[924-931]	Used
	FALSE	High	[K].AGFFGDAMK.[A]	1xOxidation [M8]; 1xTMT6plex [K9]; 1xTMT6plex [N-Term]	0.0137075	0.000560454	1	1	1	P98160	P98160 [797-805]		0	1417.75	14.8	228.3	89.2	67.8	1.21	66.21	32.25	7.91		High	High	High	High	High	High	High	High	High	0.0003589	0.006973	2.02	100	K.AGFFGDAMK.A	[797-805]	Used
	FALSE	High	[K].AGFFGDAMK.[A]	1xTMT6plex [K9]; 1xTMT6plex [N-Term]	0.0113829	0.000560454	1	1	1	P98160	P98160 [797-805]		0	1401.76	21.1	194.9	101.4	82.6	0.9	48.03	9.99	8.11		High	High	High	High	High	High	High	High	High	0.0003589	0.005654	3.25	100	K.AGFFGDAMK.A	[797-805]	Used
	FALSE	High	[R].ALEVEECR.[C]	1xCarbamidomethyl [C7]; 1xTMT6plex [N-Term]	0.00675035	0.000560454	1	1	1	P98160	P98160 [1524-1531]		0	1234.63	8.9	249.8	89.2	52.1	7.1	19.95	2.54	45.58		High	High	High	High	High	High	High	High	High	0.0003589	0.003177	2.77	100	R.ALEVEECR.C	[1524-1531]	Used
	FALSE	High	[R].GPSCQDCDTGYTR.[T]	2xCarbamidomethyl [C4; C7]; 1xTMT6plex [N-Term]	0.0198664	0.00066154	1	1	3	P98160	P98160 [1134-1146]		0	1745.74	30.1	188.2	133.1	48.6	20.88	81.26	27.41	62.69		High	High	High	High	High	High	High	High	High	0.0004209	0.01051	2.66	100	R.GPSCQDCDTGYTR.T	[1134-1146]	Used
	FALSE	High	[K].VAAYGGK.[L]	1xTMT6plex [K7]; 1xTMT6plex [N-Term]	0.0282518	0.00127999	1	2	2	P98160	P98160 [1408-1414]		0	1123.69	14.1	250.4	70.3	65.1	3.83	8.01	32.96	27.54		High	High	High	High	High	High	High	High	High	0.0008029	0.01562	2.24	100	K.VAAYGGK.L	[1408-1414]	Used
	FALSE	High	[R].CDERGSMGTSGEACR.[C]	2xCarbamidomethyl [C1; C14]; 1xTMT6plex [N-Term]	0.0295192	0.00127999	1	1	1	P98160	P98160 [879-893]		1	1901.81									No Quan Values	Not Found	Not Found	High	High	Not Found	Not Found	Not Found	Not Found	High	0.0008029	0.01648	2.09		R.CDERGSMGTSGEACR.C	[879-893]	Not Used
	FALSE	High	[K].SPAYTLVWTR.[L]	1xTMT6plex [N-Term]	0.0277599	0.00127999	1	1	1	P98160	P98160 [1799-1808]		0	1422.79	21.5	204.2	59.2	115.1	1.22	73.87	37.98	26.82		High	High	High	High	High	High	High	High	High	0.0008029	0.01538	3.2	100	K.SPAYTLVWTR.L	[1799-1808]	Used
	FALSE	High	[R].AHSVEECR.[C]	1xCarbamidomethyl [C7]; 1xTMT6plex [N-Term]	0.0300417	0.00137182	1	1	1	P98160	P98160 [725-732]		0	1216.59	34	167.8	131.9	66.3	33.4	36.68	59.44	2.08		High	High	High	High	High	High	High	High	High	0.0008574	0.01673	2.9	100	R.AHSVEECR.C	[725-732]	Used
	FALSE	High	[R].HQIVGSR.[L]	1xTMT6plex [N-Term]	0.0327931	0.00146558	1	1	1	P98160	P98160 [2578-2584]		0	1025.61	10.3	208.2	85.4	96.1		11.16	15.04	10.23		High	Not Found	High	High	High	High	High	High	High	0.0008574	0.01838	1.88	88	R.HQIVGSR.L	[2578-2584]	Used
	FALSE	High	[R].FDQPDDFK.[G]	1xTMT6plex [K8]; 1xTMT6plex [N-Term]	0.0354794	0.00155155	1	1	1	P98160	P98160 [544-551]		0	1469.77	11	164.8	144.7	79.4	20.75	117.46	13.91	60.54		High	High	High	High	High	High	High	High	High	0.0009654	0.02012	2.85	100	R.FDQPDDFK.G	[544-551]	Used
	FALSE	High	[R].AASGPGPEQEASFTVTVPPSEGSSYR.[L]	1xTMT6plex [N-Term]	0.0404415	0.00164165	1	1	1	P98160	P98160 [2993-3018]		0	2837.38									No Quan Values	Not Found	Not Found	High	High	Not Found	High	Not Found	High	High	0.001022	0.0233	1.32		R.AASGPGPEQEASFTVTVPPSEGSSYR.L	[2993-3018]	Not Used
	FALSE	High	[R].IEPSSSR.[V]	1xTMT6plex [N-Term]	0.0390558	0.00164165	1	1	1	P98160	P98160 [2831-2837]		0	1004.56	4.6	275.1	71.1	49.2	6.42	67.04	3.47	23.05		High	High	High	High	High	High	High	High	High	0.001022	0.0225	2.3	100	R.IEPSSSR.V	[2831-2837]	Used
	FALSE	High	[R].ESIQASR.[G]	1xTMT6plex [N-Term]	0.0387167	0.00164165	1	1	1	P98160	P98160 [414-420]		0	1019.57	9.8	240	90.3	59.9	0.48	47.07	0.13	19.42		High	High	High	High	High	High	High	High	High	0.001022	0.02218	2.42	100	R.ESIQASR.G	[414-420]	Used
	FALSE	High	[R].VSAERLNK.[D]	1xTMT6plex [K8]; 1xTMT6plex [N-Term]	0.0581881	0.00254107	1	1	1	P98160	P98160 [4016-4023]		1	1374.85	19	151.1	120.5	109.3	0.64	88.02	2.43	18.33		High	High	High	High	High	High	High	High	High	0.001632	0.0351	2.18	100	R.VSAERLNK.D	[4016-4023]	Used
	FALSE	High	[R].NELLHFER.[A]	1xTMT6plex [N-Term]	0.0623285	0.00299943	1	2	1	P98160	P98160 [3347-3354]		0	1286.71	55.1	87.2	123.7	134	13.78	13.92	24.19	27.09		High	High	High	High	High	High	High	High	High	0.001913	0.03791	2.39	100	R.NELLHFER.A	[3347-3354]	Used
	FALSE	High	[R].LNKDGSLR.[V]	1xTMT6plex [K3]; 1xTMT6plex [N-Term]	0.0720778	0.00332791	1	1	1	P98160	P98160 [4021-4028]		1	1360.83	17.3	196	107.5	79.2	3.52	134.77		115.02		High	High	High	High	High	Not Found	High	High	High	0.002112	0.04498	2.06	88	R.LNKDGSLR.V	[4021-4028]	Used
	FALSE	High	[R].CKNNVVGR.[L]	1xCarbamidomethyl [C1]; 1xTMT6plex [K2]; 1xTMT6plex [N-Term]	0.0733155	0.00339419	1	1	1	P98160	P98160 [894-901]		1	1404.81	13.1	186.4	100.8	99.7	30.43	108.42		54.76		High	High	High	High	High	Not Found	High	High	High	0.002154	0.04564	1.52	88	R.CKNNVVGR.L	[894-901]	Used
	FALSE	High	[R].KEGGSLPPQAR.[S]	1xTMT6plex [K1]; 1xTMT6plex [N-Term]	0.0764979	0.00339419	1	1	1	P98160	P98160 [1991-2001]		1	1597.94	24.1	157.2	85.8	132.8	2.8	27.49	52.12	23.58		High	High	High	High	High	High	High	High	High	0.002154	0.04792	1.61	100	R.KEGGSLPPQAR.S	[1991-2001]	Used
	FALSE	High	[R].VQVSPER.[T]	1xTMT6plex [N-Term]	0.0868409	0.00424358	1	1	5	P98160	P98160 [1958-1964]		0	1043.6	27	214.9	93.3	64.8	3.01	16.16	32.53	9.42		High	High	High	High	High	High	High	High	High	0.002848	0.05523	1.46	100	R.VQVSPER.T	[1958-1964]	Used
	FALSE	High	[R].VGSSLPGR.[A]	1xTMT6plex [N-Term]	0.111525	0.00574761	1	2	2	P98160	P98160 [3335-3342]		0	1001.59	8.5	240.3	90.3	60.9	10.92	23.93	14.42	16.87		High	High	High	High	High	High	High	High	High	0.003853	0.07379	2.06	100	R.VGSSLPGR.A	[3335-3342]	Used
	FALSE	High	[R].GGSLPAR.[H]	1xTMT6plex [N-Term]	0.123074	0.00700223	1	1	2	P98160	P98160 [2189-2195]; [2282-2288]; [2474-2480]; [2962-2968]		0	886.531	5	268.5	67.5	59	16.18	22.48	7.83	18.68		High	High	High	High	High	High	High	High	High	0.004719	0.08236	1.78	100	R.GGSLPAR.H; R.GGSLPAR.H; R.GGSLPAR.H; R.GGSLPAR.H	[2189-2195]; [2282-2288]; [2474-2480]; [2962-2968]	Used
	FALSE	High	[R].CDRRPDCR.[D]	2xCarbamidomethyl [C1; C7]; 1xTMT6plex [N-Term]	0.124083	0.00716579	1	2	1	P98160	P98160 [219-226]		1	1363.65									No Quan Values	Not Found	Not Found	High	High	Not Found	High	Not Found	High	High	0.004719	0.08271	1.11		R.CDRRPDCR.D	[219-226]	Not Used
	FALSE	High	[R].ISSTPAK.[L]	1xTMT6plex [K7]; 1xTMT6plex [N-Term]	0.128195	0.00767092	1	1	1	P98160	P98160 [3149-3155]		0	1161.72	6.1	236.4	87	70.4	23.99	75.68	6.18	1.64		High	High	High	High	High	High	High	High	High	0.005074	0.08627	2.38	100	R.ISSTPAK.L	[3149-3155]	Used
	FALSE	High	[R].NPDGCLK.[C]	1xCarbamidomethyl [C5]; 1xTMT6plex [K7]; 1xTMT6plex [N-Term]	0.142404	0.00912337	1	1	1	P98160	P98160 [917-923]		0	1261.7	25.1	197.8	101.1	76	4.49	6.95	1.7	35.58		High	High	High	High	High	High	High	High	High	0.00601	0.09685	2.27	100	R.NPDGCLK.C	[917-923]	Used
	FALSE	High	[R].SIEYSPQLEDAGSREFR.[E]	1xTMT6plex [N-Term]	0.143552	0.00912337	1	2	1	P98160	P98160 [93-109]		1	2213.1	145.8	79.4	81.8	93	1.1	63.4	53.69	47.45		High	High	High	High	High	High	High	High	High	0.006043	0.09857	1.8	100	R.SIEYSPQLEDAGSREFR.E	[93-109]	Used
	FALSE	High	[R].AAPEDSGR.[Y]	1xTMT6plex [N-Term]	0.145873	0.00937375	1	2	1	P98160	P98160 [3355-3362]		0	1031.53									No Quan Values	High	Not Found	High	High	Not Found	Not Found	Not Found	High	High	0.006143	0.1002	1.28		R.AAPEDSGR.Y	[3355-3362]	Not Used
FALSE	High	Master Protein	A0A087WTA8	Collagen alpha-2(I) chain OS=Homo sapiens OX=9606 GN=COL1A2 PE=1 SV=1	0	398.108	57	66	166	66	1364	129.1	9.01	497.39	66		endoplasmic reticulum	structural molecule activity	Pf01391, Pf01410		ENSG00000164692.17	7	miRNA targets in ECM and membrane receptors; Focal Adhesion-PI3K-Akt-mTOR-signaling pathway			2	0	17.5	118.8	86.3	177.5	2.8	25.36	17.28	17.89	High	High	High	High	High	High	High	High	1
	Checked	Confidence	Annotated Sequence	Modifications	Qvality PEP	Qvality q-value	# Protein Groups	# Proteins	# PSMs	Master Protein Accessions	Positions in Master Proteins	Modifications in Master Proteins	# Missed Cleavages	Theo. MH+ [Da]	Abundances (Grouped): Epithelial	Abundances (Grouped): Fibroblast	Abundances (Grouped): Keratocyte	Abundances (Grouped): Myofibroblast	Abundances (Grouped) CV [%]: Epithelial	Abundances (Grouped) CV [%]: Fibroblast	Abundances (Grouped) CV [%]: Keratocyte	Abundances (Grouped) CV [%]: Myofibroblast	Quan Info	Found in Sample: [S7] F1: 129C, Sample, hCE_EV_7, hCE_rep1, Epithelial	Found in Sample: [S8] F1: 130N, Sample, hCE_EV_8, hCE_rep2, Epithelial	Found in Sample: [S3] F1: 127C, Sample, hCF_EV_3, hCF_rep1, Fibroblast	Found in Sample: [S4] F1: 128N, Sample, hCF_EV_4, hCF_rep2, Fibroblast	Found in Sample: [S1] F1: 126, Sample, hCK_EV_1, hCK_rep1, Keratocyte	Found in Sample: [S2] F1: 127N, Sample, hCK_EV_2, hCK_rep2, Keratocyte	Found in Sample: [S5] F1: 128C, Sample, hCM_EV_5, hCM_rep1, Myofibroblast	Found in Sample: [S6] F1: 129N, Sample, hCM_EV_6, hCM_rep2, Myofibroblast	Confidence (by Search Engine): Sequest HT	Percolator q-Value (by Search Engine): Sequest HT	Percolator PEP (by Search Engine): Sequest HT	XCorr (by Search Engine): Sequest HT	Channel Occupancy [%]	Sequence in Protein	Positions in Proteins	Quan Usage
	FALSE	High	[K].NSIAYMDEETGNLK.[K]	1xTMT6plex [K14]; 1xTMT6plex [N-Term]	1.60238e-05	0.000201698	1	2	2	A0A087WTA8	A0A087WTA8 [1272-1285]		0	2043.05	18.3	120.5	74.2	187	22.17	17.26	30.68	26.24		High	High	High	High	High	High	High	High	High	0.0001565	3.856e-06	3.8	100	K.NSIAYMDEETGNLK.K	[1272-1285]	Used
	FALSE	High	[K].NSIAYMDEETGNLK.[K]	1xOxidation [M6]; 1xTMT6plex [K14]; 1xTMT6plex [N-Term]	1.11492e-05	0.000201698	1	2	3	A0A087WTA8	A0A087WTA8 [1272-1285]		0	2059.04	14.1	136.2	88	161.7	5.52	24.31	0.83	40.04		High	High	High	High	High	High	High	High	High	0.0001565	2.567e-06	4.22	100	K.NSIAYMDEETGNLK.K	[1272-1285]	Used
	FALSE	High	[K].NSIAYMDEETGNLKK.[A]	2xTMT6plex [K14; K15]; 1xTMT6plex [N-Term]	1.61037e-07	0.000201698	1	2	4	A0A087WTA8	A0A087WTA8 [1272-1286]		1	2400.3	20.9	125.5	96.7	157	8.36	63.8	46.09	2.13		High	High	High	High	High	High	High	High	High	0.0001565	2.326e-08	5.53	100	K.NSIAYMDEETGNLKK.A	[1272-1286]	Used
	FALSE	High	[R].FTYTVLVDGCSKK.[T]	1xCarbamidomethyl [C10]; 2xTMT6plex [K12; K13]; 1xTMT6plex [N-Term]	1.03216e-06	0.000201698	1	2	1	A0A087WTA8	A0A087WTA8 [1306-1318]		1	2205.26	7.1	137.4	75.5	180.1	20.47	38.68	48.98	14.04		High	High	High	High	High	High	High	High	High	0.0001565	1.842e-07	5.78	100	R.FTYTVLVDGCSKK.T	[1306-1318]	Used
	FALSE	High	[K].GAAGLPGVAGAPGLPGPR.[G]	1xTMT6plex [N-Term]	1.55826e-08	0.000201698	1	2	2	A0A087WTA8	A0A087WTA8 [308-325]		0	1744.01	86	86.2	98.2	129.6	9.05	18.93	2.72	13.74		High	High	High	High	High	High	High	High	High	0.0001565	1.743e-09	5.68	100	K.GAAGLPGVAGAPGLPGPR.G	[308-325]	Used
	FALSE	High	[K].EGPVGLPGIDGRPGPIGPAGAR.[G]	1xTMT6plex [N-Term]	3.05232e-08	0.000201698	1	2	1	A0A087WTA8	A0A087WTA8 [463-484]		0	2269.26	14.9	106.8	87	191.3	9.3	22.73	30.97	50.95		High	High	High	High	High	High	High	High	High	0.0001565	3.679e-09	5.47	100	K.EGPVGLPGIDGRPGPIGPAGAR.G	[463-484]	Used
	FALSE	High	[K].RGPNGEAGSAGPPGPPGLRGSPGSR.[G]	1xTMT6plex [N-Term]	6.42618e-05	0.000201698	1	2	1	A0A087WTA8	A0A087WTA8 [379-403]		2	2514.31	29	75.1	112.4	183.5	24.04	5.18	44.51	23.07		High	High	High	High	High	High	High	High	High	0.0001565	1.809e-05	5.44	100	K.RGPNGEAGSAGPPGPPGLRGSPGSR.G	[379-403]	Used
	FALSE	High	[K].RGPNGEAGSAGPPGPPGLR.[G]	1xTMT6plex [N-Term]	1.48138e-09	0.000201698	1	2	4	A0A087WTA8	A0A087WTA8 [379-397]		1	1973.05	24.1	59.2	101.8	214.8	41.92	35.22	21.63	58.43		High	High	High	High	High	High	High	High	High	0.0001565	1.283e-10	6.98	100	K.RGPNGEAGSAGPPGPPGLR.G	[379-397]	Used
	FALSE	High	[K].KAVILQGSNDVELVAEGNSR.[F]	1xTMT6plex [K1]; 1xTMT6plex [N-Term]	4.76884e-06	0.000201698	1	2	1	A0A087WTA8	A0A087WTA8 [1286-1305]		1	2557.43									No Quan Values	High	High	High	High	High	High	High	High	High	0.0001565	1.002e-06	5.29		K.KAVILQGSNDVELVAEGNSR.F	[1286-1305]	Not Used
	FALSE	High	[K].HGNRGETGPSGPVGPAGAVGPR.[G]	1xTMT6plex [N-Term]	1.25392e-06	0.000201698	1	2	2	A0A087WTA8	A0A087WTA8 [973-994]		1	2256.18	12.5	89.2	118.4	179.8	1.98	19.28	48.43	5.87		High	High	High	High	High	High	High	High	High	0.0001565	2.291e-07	4.58	100	K.HGNRGETGPSGPVGPAGAVGPR.G	[973-994]	Used
	FALSE	High	[R].GYPGNIGPVGAAGAPGPHGPVGPAGK.[H]	1xTMT6plex [K26]; 1xTMT6plex [N-Term]	0.000212126	0.000201698	1	2	1	A0A087WTA8	A0A087WTA8 [947-972]		0	2710.48	12.1	110	88.5	189.5	30.19	23.62	24.44	9.33		High	High	High	High	High	High	High	High	High	0.0001565	6.772e-05	4.63	100	R.GYPGNIGPVGAAGAPGPHGPVGPAGK.H	[947-972]	Used
	FALSE	High	[R].GHNGLDGLK.[G]	1xTMT6plex [K9]; 1xTMT6plex [N-Term]	4.51103e-05	0.000201698	1	2	2	A0A087WTA8	A0A087WTA8 [179-187]		0	1368.8	17.3	77.6	77.9	227.2	7.81	6.84	5.14	40.75		High	High	High	High	High	High	High	High	High	0.0001565	1.22e-05	4.38	100	R.GHNGLDGLK.G	[179-187]	Used
	FALSE	High	[R].GLHGEFGLPGPAGPRGER.[G]	1xTMT6plex [N-Term]	5.05388e-08	0.000201698	1	2	2	A0A087WTA8	A0A087WTA8 [572-589]		1	2033.09	41.9	101.1	96.8	160.2	13.68	1.73	24.37	15.57		High	High	High	High	High	High	High	High	High	0.0001565	6.471e-09	5.32	100	R.GLHGEFGLPGPAGPRGER.G	[572-589]	Used
	FALSE	High	[R].GLHGEFGLPGPAGPR.[G]	1xTMT6plex [N-Term]	5.60595e-07	0.000201698	1	2	1	A0A087WTA8	A0A087WTA8 [572-586]		0	1690.92	44.2	130.1	61.9	163.8	18	24.82	28.2	23.04		High	High	High	High	High	High	High	High	High	0.0001565	9.304e-08	5.74	100	R.GLHGEFGLPGPAGPR.G	[572-586]	Used
	FALSE	High	[R].GDGGPPGMTGFPGAAGR.[T]	1xTMT6plex [N-Term]	4.48249e-06	0.000201698	1	2	1	A0A087WTA8	A0A087WTA8 [776-792]		0	1730.85	49.8	139.3	66.6	144.3	18.83	25.69	20.94	6.12		High	High	High	High	High	High	High	High	High	0.0001565	9.394e-07	4.95	100	R.GDGGPPGMTGFPGAAGR.T	[776-792]	Used
	FALSE	High	[R].GASGPAGVRGPNGDAGRPGEPGLMGPR.[G]	1xOxidation [M24]; 1xTMT6plex [N-Term]	6.65764e-05	0.000201698	1	2	4	A0A087WTA8	A0A087WTA8 [422-448]		1	2732.38	34.9	119.1	100.3	145.7	7.17	21.34	27.75	6.86		High	High	High	High	High	High	High	High	High	0.0001565	1.873e-05	3.54	100	R.GASGPAGVRGPNGDAGRPGEPGLMGPR.G	[422-448]	Used
	FALSE	High	[R].GASGPAGVRGPNGDAGRPGEPGLMGPR.[G]	1xTMT6plex [N-Term]	1.60238e-05	0.000201698	1	2	1	A0A087WTA8	A0A087WTA8 [422-448]		1	2716.39	23	121.9	84.6	170.5	23.75	44.98	62.44	7.07		High	High	High	High	High	High	High	High	High	0.0001565	3.865e-06	5.18	100	R.GASGPAGVRGPNGDAGRPGEPGLMGPR.G	[422-448]	Used
	FALSE	High	[R].GAPGAVGAPGPAGATGDRGEAGAAGPAGPAGPR.[G]	1xTMT6plex [N-Term]	1.11338e-08	0.000201698	1	2	1	A0A087WTA8	A0A087WTA8 [674-706]		1	2924.49	28.1	95.2	88.2	188.4	20.33	24.4	38.79	76.42		High	High	High	High	High	High	High	High	High	0.0001565	1.205e-09	7.39	100	R.GAPGAVGAPGPAGATGDRGEAGAAGPAGPAGPR.G	[674-706]	Used
	FALSE	High	[R].GETGPSGPVGPAGAVGPR.[G]	1xTMT6plex [N-Term]	5.52892e-05	0.000201698	1	2	1	A0A087WTA8	A0A087WTA8 [977-994]		0	1791.96									No Quan Values	High	High	High	High	High	High	High	High	High	0.0001565	1.52e-05	4.94		R.GETGPSGPVGPAGAVGPR.G	[977-994]	Not Used
	FALSE	High	[K].GESGNKGEPGSAGPQGPPGPSGEEGK.[R]	2xTMT6plex [K6; K26]; 1xTMT6plex [N-Term]	9.29223e-11	0.000201698	1	2	1	A0A087WTA8	A0A087WTA8 [353-378]		1	3051.56	7.7	39	106.5	246.8		81.25	93.9	31.2		Not Found	High	High	High	High	High	High	High	High	0.0001565	5.958e-12	5.57	88	K.GESGNKGEPGSAGPQGPPGPSGEEGK.R	[353-378]	Used
	FALSE	High	[R].GERGPPGESGAAGPTGPIGSR.[G]	1xTMT6plex [N-Term]	4.24016e-05	0.000201698	1	2	4	A0A087WTA8	A0A087WTA8 [587-607]		1	2136.1									No Quan Values	High	High	High	High	High	High	High	High	High	0.0001565	1.139e-05	3.26		R.GERGPPGESGAAGPTGPIGSR.G	[587-607]	Not Used
	FALSE	High	[K].GEPGSAGPQGPPGPSGEEGK.[R]	1xTMT6plex [K20]; 1xTMT6plex [N-Term]	1.47403e-07	0.000201698	1	2	2	A0A087WTA8	A0A087WTA8 [359-378]		0	2250.14	15.5	61.9	107.1	215.5	21.76	69.28	56.02	40.34		High	High	High	High	High	High	High	High	High	0.0001565	2.12e-08	5.83	100	K.GEPGSAGPQGPPGPSGEEGK.R	[359-378]	Used
	FALSE	High	[R].GEPGNIGFPGPK.[G]	1xTMT6plex [K12]; 1xTMT6plex [N-Term]	2.0347e-05	0.000201698	1	2	2	A0A087WTA8	A0A087WTA8 [485-496]		0	1627.92	14.7	67.3	104.2	213.8	1.84	50.17	23.62	61.43		High	High	High	High	High	High	High	High	High	0.0001565	5.023e-06	4.16	100	R.GEPGNIGFPGPK.G	[485-496]	Used
	FALSE	High	[K].GEPGLRGEIGNPGR.[D]	1xTMT6plex [N-Term]	4.88487e-05	0.000201698	1	2	1	A0A087WTA8	A0A087WTA8 [656-669]		1	1637.89	27.3	99.8	78.5	194.3	1.2	8.27	54.05	50.93		High	High	High	High	High	High	High	High	High	0.0001565	1.334e-05	3.88	100	K.GEPGLRGEIGNPGR.D	[656-669]	Used
	FALSE	High	[K].GEPGAPGENGTPGQTGAR.[G]	1xTMT6plex [N-Term]	2.965e-07	0.000201698	1	2	2	A0A087WTA8	A0A087WTA8 [197-214]		0	1881.93	30	67.8	80.6	221.6	5.52	38.64	36.52	49.14		High	High	High	High	High	High	High	High	High	0.0001565	4.604e-08	4.87	100	K.GEPGAPGENGTPGQTGAR.G	[197-214]	Used
	FALSE	High	[K].GVGLGPGPMGLMGPR.[G]	1xOxidation [M9]; 1xTMT6plex [N-Term]	5.24311e-05	0.000201698	1	2	1	A0A087WTA8	A0A087WTA8 [83-97]		0	1640.88	84.9	96.7	79.5	138.9	19.97	46.26	17.01	19.14		High	High	High	High	High	High	High	High	High	0.0001565	1.443e-05	3.08	100	K.GVGLGPGPMGLMGPR.G	[83-97]	Used
	FALSE	High	[R].GLVGEPGPAGSK.[G]	1xTMT6plex [K12]; 1xTMT6plex [N-Term]	2.74869e-05	0.000201698	1	2	3	A0A087WTA8	A0A087WTA8 [341-352]		0	1526.89	36.7	59.4	87.3	216.6	7.71	24.39	33.82	26.57		High	High	High	High	High	High	High	High	High	0.0001565	7.034e-06	3.07	100	R.GLVGEPGPAGSK.G	[341-352]	Used
	FALSE	High	[R].GLPGSPGNIGPAGK.[E]	1xTMT6plex [K14]; 1xTMT6plex [N-Term]	1.3665e-05	0.000201698	1	2	3	A0A087WTA8	A0A087WTA8 [449-462]		0	1679.98	11.1	116.3	88.2	184.4	10.68	19.5	48.03	0.5		High	High	High	High	High	High	High	High	High	0.0001565	3.238e-06	4.73	100	R.GLPGSPGNIGPAGK.E	[449-462]	Used
	FALSE	High	[R].GIPGPVGAAGATGAR.[G]	1xTMT6plex [N-Term]	3.41584e-07	0.000201698	1	2	4	A0A087WTA8	A0A087WTA8 [326-340]		0	1480.84	17.3	112.9	129.3	140.5	11.39	32.51	26.02	8.43		High	High	High	High	High	High	High	High	High	0.0001565	5.364e-08	3.86	100	R.GIPGPVGAAGATGAR.G	[326-340]	Used
	FALSE	High	[R].GPAGPSGPAGKDGR.[T]	1xTMT6plex [K11]; 1xTMT6plex [N-Term]	0.000231744	0.000201698	1	2	4	A0A087WTA8	A0A087WTA8 [1052-1065]		1	1681.94	15.1	155.2	97.3	132.5	9.65	89.47	35.53	39.1		High	High	High	High	High	High	High	High	High	0.0001565	7.514e-05	3.36	100	R.GPAGPSGPAGKDGR.T	[1052-1065]	Used
	FALSE	High	[R].GPAGPSGPAGK.[D]	1xTMT6plex [K11]; 1xTMT6plex [N-Term]	3.61599e-05	0.000201698	1	2	5	A0A087WTA8	A0A087WTA8 [1052-1062]		0	1353.79	11.4	128.8	91	168.8	16.66	58.98	20.73	0.56		High	High	High	High	High	High	High	High	High	0.0001565	9.528e-06	3.85	100	R.GPAGPSGPAGK.D	[1052-1062]	Used
	FALSE	High	[R].GPAGPPGKAGEDGHPGKPGRPGER.[G]	2xTMT6plex [K8; K17]; 1xTMT6plex [N-Term]	0.000104534	0.000201698	1	2	1	A0A087WTA8	A0A087WTA8 [131-154]		1	2965.63	27.8	141.6	110.7	119.8	8.66	99.36	28.03	36.17		High	High	High	High	High	High	High	High	High	0.0001565	3.079e-05	3.9	100	R.GPAGPPGKAGEDGHPGKPGRPGER.G	[131-154]	Used
	FALSE	High	[R].GPSGPPGPDGNKGEPGVVGAVGTAGPSGPSGLPGER.[G]	1xTMT6plex [K12]; 1xTMT6plex [N-Term]	4.52232e-06	0.000201698	1	2	1	A0A087WTA8	A0A087WTA8 [608-643]		1	3623.88	20.4	120.7	80	179	33.7	11.27	7.8	33.58		High	High	High	High	High	High	High	High	High	0.0001565	9.466e-07	5.87	100	R.GPSGPPGPDGNKGEPGVVGAVGTAGPSGPSGLPGER.G	[608-643]	Used
	FALSE	High	[R].GPSGPPGPDGNK.[G]	1xTMT6plex [K12]; 1xTMT6plex [N-Term]	2.8477e-05	0.000201698	1	2	6	A0A087WTA8	A0A087WTA8 [608-619]		0	1537.84	12.7	84.4	86	216.9	18.89	65.53	3.34	27.97		High	High	High	High	High	High	High	High	High	0.0001565	7.29e-06	4.05	100	R.GPSGPPGPDGNK.G	[608-619]	Used
	FALSE	High	[R].GPPGESGAAGPTGPIGSR.[G]	1xTMT6plex [N-Term]	1.25705e-07	0.000201698	1	2	2	A0A087WTA8	A0A087WTA8 [590-607]		0	1793.93	58.9	76.4	122.1	142.6	9.9	15.08	31.39	24.68		High	High	High	High	High	High	High	High	High	0.0001565	1.778e-08	5.54	100	R.GPPGESGAAGPTGPIGSR.G	[590-607]	Used
	FALSE	High	[R].VGAPGPAGAR.[G]	1xTMT6plex [N-Term]	0.000208406	0.000201698	1	2	4	A0A087WTA8	A0A087WTA8 [223-232]		0	1081.63	19	117	82.2	181.9	10.91	10.43	4	43		High	High	High	High	High	High	High	High	High	0.0001565	6.648e-05	2.71	100	R.VGAPGPAGAR.G	[223-232]	Used
	FALSE	High	[K].VYCDFSTGETCIR.[A]	2xCarbamidomethyl [C3; C11]; 1xTMT6plex [N-Term]	3.16663e-05	0.000201698	1	2	6	A0A087WTA8	A0A087WTA8 [1191-1203]		0	1836.85	47.4	119.9	94.6	138.1	3.28	20.14	5.82	23.15		High	High	High	High	High	High	High	High	High	0.0001565	8.237e-06	3.53	100	K.VYCDFSTGETCIR.A	[1191-1203]	Used
	FALSE	High	[K].AGEDGHPGKPGRPGER.[G]	1xTMT6plex [K9]; 1xTMT6plex [N-Term]	0.0001027	0.000201698	1	2	4	A0A087WTA8	A0A087WTA8 [139-154]		0	2075.11	5.1	92.5	95.8	206.6	56.97	21.44	46.88	24.1		High	High	High	High	High	High	High	High	High	0.0001565	3.034e-05	2.78	100	K.AGEDGHPGKPGRPGER.G	[139-154]	Used
	FALSE	High	[K].SLNNQIETLLTPEGSR.[K]	1xTMT6plex [N-Term]	1.8389e-07	0.000201698	1	2	1	A0A087WTA8	A0A087WTA8 [1139-1154]		0	2001.08	38.4	133.3	77.5	150.9	5	23.15	10.2	24.2		High	High	High	High	High	High	High	High	High	0.0001565	2.715e-08	6.35	100	K.SLNNQIETLLTPEGSR.K	[1139-1154]	Used
	FALSE	High	[K].SLNNQIETLLTPEGSRKNPAR.[T]	1xTMT6plex [K17]; 1xTMT6plex [N-Term]	4.68521e-06	0.000201698	1	2	1	A0A087WTA8	A0A087WTA8 [1139-1159]		2	2796.57	23.7	176.1	67.2	133	7.52	42.65	22.6	20.96		High	High	High	High	High	High	High	High	High	0.0001565	9.874e-07	6.21	100	K.SLNNQIETLLTPEGSRKNPAR.T	[1139-1159]	Used
	FALSE	High	[R].TGPPGPSGISGPPGPPGPAGK.[E]	1xTMT6plex [K21]; 1xTMT6plex [N-Term]	8.13748e-11	0.000201698	1	2	4	A0A087WTA8	A0A087WTA8 [793-813]		0	2240.24	17.9	96.6	88.4	197.1	8.42	26.19	16.16	30.05		High	High	High	High	High	High	High	High	High	0.0001565	5.132e-12	7.35	100	R.TGPPGPSGISGPPGPPGPAGK.E	[793-813]	Used
	FALSE	High	[R].TGEVGAVGPPGFAGEK.[G]	1xTMT6plex [K16]; 1xTMT6plex [N-Term]	2.28268e-05	0.000201698	1	2	1	A0A087WTA8	A0A087WTA8 [829-844]		0	1931.06	9.2	47.7	82.1	261	32.95	21.78	39.44	56.8		High	High	High	High	High	High	High	High	High	0.0001565	5.731e-06	5.15	100	R.TGEVGAVGPPGFAGEK.G	[829-844]	Used
	FALSE	High	[K].DYEVDATLK.[S]	1xTMT6plex [K9]; 1xTMT6plex [N-Term]	4.27784e-05	0.000201698	1	2	4	A0A087WTA8	A0A087WTA8 [1130-1138]		0	1511.84	7.3	143.7	79.3	169.6	28.35	42.5	51.89	48.43		High	High	High	High	High	High	High	High	High	0.0001565	1.146e-05	3.13	100	K.DYEVDATLK.S	[1130-1138]	Used
	FALSE	High	[R].GPRGDQGPVGR.[T]	1xTMT6plex [N-Term]	0.000376951	0.000338542	1	2	3	A0A087WTA8	A0A087WTA8 [818-828]		1	1324.73	15.9	118.4	100.2	165.4	15.58	21.93	20.01	42.86		High	High	High	High	High	High	High	High	High	0.0002356	0.0001286	3.44	100	R.GPRGDQGPVGR.T	[818-828]	Used
	FALSE	High	[K].EGLRGPRGDQGPVGR.[T]	1xTMT6plex [N-Term]	0.000415469	0.000338542	1	2	2	A0A087WTA8	A0A087WTA8 [814-828]		2	1779.98	29.9	113.8	107.2	149.2	9.69	36.66	32.86	1.14		High	High	High	High	High	High	High	High	High	0.0002356	0.0001432	3.83	100	K.EGLRGPRGDQGPVGR.T	[814-828]	Used
	FALSE	High	[R].GPSGPQGIRGDK.[G]	1xTMT6plex [K12]; 1xTMT6plex [N-Term]	0.000751481	0.000338542	1	2	1	A0A087WTA8	A0A087WTA8 [995-1006]		1	1626.93									No Quan Values	High	High	High	High	High	High	High	High	High	0.0002356	0.0002756	2.09		R.GPSGPQGIRGDK.G	[995-1006]	Not Used
	FALSE	High	[R].AQPENIPAK.[N]	1xTMT6plex [K9]; 1xTMT6plex [N-Term]	0.000629629	0.000338542	1	2	4	A0A087WTA8	A0A087WTA8 [1204-1212]		0	1425.85	6.1	146.8	85.6	161.5	11.48	41.4	27.47	25.45		High	High	High	High	High	High	High	High	High	0.0002356	0.0002277	2.85	100	R.AQPENIPAK.N	[1204-1212]	Used
	FALSE	High	[R].FTYTVLVDGCSK.[K]	1xCarbamidomethyl [C10]; 1xTMT6plex [K12]; 1xTMT6plex [N-Term]	0.000669847	0.000338542	1	2	1	A0A087WTA8	A0A087WTA8 [1306-1317]		0	1848	11.6	128.1	92.6	167.6	7.52	1.12	24.24	42.42		High	High	High	High	High	High	High	High	High	0.0002356	0.0002428	4.22	100	R.FTYTVLVDGCSK.K	[1306-1317]	Used
	FALSE	High	[K].EMATQLAFMR.[L]	1xTMT6plex [N-Term]	0.000658101	0.000338542	1	2	3	A0A087WTA8	A0A087WTA8 [1247-1256]		0	1426.74	9.5	163.8	62.8	164	5.04	37.55	1.95	16.07		High	High	High	High	High	High	High	High	High	0.0002356	0.0002385	3.82	100	K.EMATQLAFMR.L	[1247-1256]	Used
	FALSE	High	[R].GAAGIPGGKGEK.[G]	2xTMT6plex [K9; K12]; 1xTMT6plex [N-Term]	0.000850558	0.000338542	1	2	2	A0A087WTA8	A0A087WTA8 [644-655]		1	1729.06	16.3	74.4	96.2	213	9.9	1.53	54.72	20.25		High	High	High	High	High	High	High	High	High	0.0002356	0.0003166	2.24	100	R.GAAGIPGGKGEK.G	[644-655]	Used
	FALSE	High	[R].GPPGAAGAPGPQGFQGPAGEPGEPGQTGPAGAR.[G]	1xTMT6plex [N-Term]	0.00151168	0.000465665	1	2	1	A0A087WTA8	A0A087WTA8 [98-130]		0	3124.54									No Quan Values	Not Found	High	High	Not Found	Not Found	High	Not Found	High	High	0.0003124	0.0005978	2.64		R.GPPGAAGAPGPQGFQGPAGEPGEPGQTGPAGAR.G	[98-130]	Not Used
	FALSE	High	[R].GPSGPQGIRGDKGEPGEK.[G]	2xTMT6plex [K12; K18]; 1xTMT6plex [N-Term]	0.00147208	0.000465665	1	2	1	A0A087WTA8	A0A087WTA8 [995-1012]		2	2453.37	43.9	91.9	67.2	196.9	10.4	57.38	52.85	12.59		High	High	High	High	High	High	High	High	High	0.0003124	0.0005828	3.06	100	R.GPSGPQGIRGDKGEPGEK.G	[995-1012]	Used
	FALSE	High	[K].GQPGAPGVK.[G]	1xTMT6plex [K9]; 1xTMT6plex [N-Term]	0.00186938	0.000465665	1	2	2	A0A087WTA8	A0A087WTA8 [188-196]		0	1268.77	10.7	45	78.3	266	11.5	50.32	36.79	19.4		High	High	High	High	High	High	High	High	High	0.0003124	0.0007595	2.36	100	K.GQPGAPGVK.G	[188-196]	Used
	FALSE	High	[R].GAPGPDGNNGAQGPPGPQGVQGGK.[G]	1xTMT6plex [K24]; 1xTMT6plex [N-Term]	0.00185291	0.000465665	1	2	1	A0A087WTA8	A0A087WTA8 [518-541]		0	2572.33									No Quan Values	Not Found	Not Found	High	High	Not Found	High	High	High	High	0.0003124	0.0007526	3.2		R.GAPGPDGNNGAQGPPGPQGVQGGK.G	[518-541]	Not Used
	FALSE	High	[R].AGVMGPPGSR.[G]	1xTMT6plex [N-Term]	0.00142089	0.000465665	1	2	5	A0A087WTA8	A0A087WTA8 [412-421]		0	1157.63	14.7	90.2	101.5	193.6	14.14	4.49	34.17	17.64		High	High	High	High	High	High	High	High	High	0.0003124	0.0005614	2.54	100	R.AGVMGPPGSR.G	[412-421]	Used
	FALSE	High	[R].GAAGIPGGK.[G]	1xTMT6plex [K9]; 1xTMT6plex [N-Term]	0.00429665	0.0005261	1	2	1	A0A087WTA8	A0A087WTA8 [644-652]		0	1185.74	43.9	65.1	89.7	201.4	14.84	49.6	6.67	10.15		High	High	High	High	High	High	High	High	High	0.000343	0.001924	2.36	100	R.GAAGIPGGK.G	[644-652]	Used
	FALSE	High	[R].GEIGNPGRDGAR.[G]	1xTMT6plex [N-Term]	0.00326514	0.0005261	1	2	3	A0A087WTA8	A0A087WTA8 [662-673]		1	1427.76	26.4	77.6	114.6	181.4	3.69	4.99	31.39	43		High	High	High	High	High	High	High	High	High	0.000343	0.001409	2.34	100	R.GEIGNPGRDGAR.G	[662-673]	Used
	FALSE	High	[K].GEPGLRGEIGNPGRDGAR.[G]	1xTMT6plex [N-Term]	0.00347393	0.0005261	1	2	1	A0A087WTA8	A0A087WTA8 [656-673]		2	2037.08									No Quan Values	High	High	High	High	Not Found	High	High	High	High	0.000343	0.001509	2.25		K.GEPGLRGEIGNPGRDGAR.G	[656-673]	Not Used
	FALSE	High	[R].GVVGPQGAR.[G]	1xTMT6plex [N-Term]	0.0073756	0.000560454	1	2	7	A0A087WTA8	A0A087WTA8 [155-163]		0	1069.63	9.5	120.3	74.8	195.4	15.19	10.33	7.84	9.67		High	High	High	High	High	High	High	High	High	0.0003589	0.003511	2.58	100	R.GVVGPQGAR.G	[155-163]	Used
	FALSE	High	[R].GFPGTPGLPGFK.[G]	1xTMT6plex [K12]; 1xTMT6plex [N-Term]	0.00798766	0.000560454	1	2	2	A0A087WTA8	A0A087WTA8 [164-175]		0	1632.95	23	93.3	98.5	185.2	2.74	63.05	10.1	18.83		High	High	High	High	High	High	High	High	High	0.0003589	0.00381	3.58	100	R.GFPGTPGLPGFK.G	[164-175]	Used
	FALSE	High	[R].GPAGPPGK.[A]	1xTMT6plex [K8]; 1xTMT6plex [N-Term]	0.0169474	0.000560454	1	2	2	A0A087WTA8	A0A087WTA8 [131-138]		0	1138.7	8	156.4	56.3	179.3	8.66	12.95	18.25	17.74		High	High	High	High	High	High	High	High	High	0.0003589	0.008868	2.16	100	R.GPAGPPGK.A	[131-138]	Used
	FALSE	High	[R].GLPGADGR.[A]	1xTMT6plex [N-Term]	0.00657332	0.000560454	1	2	6	A0A087WTA8	A0A087WTA8 [404-411]		0	971.547	17.8	134.5	67.9	179.8	0.34	27.48	16.55	8.45		High	High	High	High	High	High	High	High	High	0.0003589	0.003067	2.1	100	R.GLPGADGR.A	[404-411]	Used
	FALSE	High	[R].SAPSLRPK.[D]	1xTMT6plex [K8]; 1xTMT6plex [N-Term]	0.0180283	0.000560454	1	2	2	A0A087WTA8	A0A087WTA8 [1122-1129]		0	1313.83	5.2	147.3	88.7	158.8	27.55	36.92	11.28	20.81		High	High	High	High	High	High	High	High	High	0.0003589	0.009495	3.42	100	R.SAPSLRPK.D	[1122-1129]	Used
	FALSE	High	[K].GHAGLAGAR.[G]	1xTMT6plex [N-Term]	0.00612361	0.000560454	1	2	2	A0A087WTA8	A0A087WTA8 [509-517]		0	1038.6	12.6	103.8	93.4	190.2		22.01	19.68	5.18		Not Found	High	High	High	High	High	High	High	High	0.000343	0.002837	2.47	88	K.GHAGLAGAR.G	[509-517]	Used
	FALSE	High	[K].EMATQLAFMR.[L]	1xOxidation [M]; 1xTMT6plex [N-Term]	0.0078474	0.000560454	1	2	5	A0A087WTA8	A0A087WTA8 [1247-1256]		0	1442.73	34.6	135	90.6	139.8	1.34	19.74	18.56	17.19		High	High	High	High	High	High	High	High	High	0.0003589	0.003753	2.07	100	K.EMATQLAFMR.L	[1247-1256]	Used
	FALSE	High	[R].GDQGPVGR.[T]	1xTMT6plex [N-Term]	0.0177127	0.000560454	1	2	1	A0A087WTA8	A0A087WTA8 [821-828]		0	1014.55	8.3	143.7	90.1	157.9	19.19	15.57	20.5	50.07		High	High	High	High	High	High	High	High	High	0.0003589	0.009318	2.45	100	R.GDQGPVGR.T	[821-828]	Used
	FALSE	High	[K].KTNEWGK.[T]	2xTMT6plex [K1; K7]; 1xTMT6plex [N-Term]	0.0364218	0.00155155	1	2	1	A0A087WTA8	A0A087WTA8 [1318-1324]		1	1549.93	10.5	158.2	77.3	154	4.37	67.25	36.91	4.51		High	High	High	High	High	High	High	High	High	0.0009654	0.02068	2.81	100	K.KTNEWGK.T	[1318-1324]	Used
	FALSE	High	[R].DGNPGNDGPPGR.[D]	1xTMT6plex [N-Term]	0.0607439	0.00272785	1	2	1	A0A087WTA8	A0A087WTA8 [925-936]		0	1381.67									No Quan Values	Not Found	High	High	High	Not Found	Not Found	High	High	High	0.001747	0.037	1.52		R.DGNPGNDGPPGR.D	[925-936]	Not Used
	FALSE	High	[R].AGVMGPPGSR.[G]	1xOxidation [M4]; 1xTMT6plex [N-Term]	0.126124	0.00733521	1	2	3	A0A087WTA8	A0A087WTA8 [412-421]		0	1173.62	9.5	111.3	67.3	212	1.99	19.62	25.84	43.19		High	High	High	High	High	High	High	High	High	0.00487	0.08489	1.38	100	R.AGVMGPPGSR.G	[412-421]	Used
	FALSE	High	[R].GEIGNPGR.[D]	1xTMT6plex [N-Term]	0.141264	0.0089822	1	2	1	A0A087WTA8	A0A087WTA8 [662-669]		0	1028.57	20.9	95.1	99.8	184.2	18.98	85.45	16.49	68.66		High	High	High	High	High	High	High	High	High	0.005962	0.09621	1.22	100	R.GEIGNPGR.D	[662-669]	Used
FALSE	High	Master Protein	Q09666	Neuroblast differentiation-associated protein AHNAK OS=Homo sapiens OX=9606 GN=AHNAK PE=1 SV=2	0	394.007	34	92	124	92	5890	628.7	6.15	398.86	92	cell organization and biogenesis;regulation of biological process	cytoplasm;cytoskeleton;cytosol;membrane;nucleus	protein binding;RNA binding;structural molecule activity		79026	ENSG00000124942.13	11		AHNAK		0	0	153.4	79.2	76.5	90.9	0.73	11.77	8.7	4.4	High	High	High	High	High	High	High	High	1
	Checked	Confidence	Annotated Sequence	Modifications	Qvality PEP	Qvality q-value	# Protein Groups	# Proteins	# PSMs	Master Protein Accessions	Positions in Master Proteins	Modifications in Master Proteins	# Missed Cleavages	Theo. MH+ [Da]	Abundances (Grouped): Epithelial	Abundances (Grouped): Fibroblast	Abundances (Grouped): Keratocyte	Abundances (Grouped): Myofibroblast	Abundances (Grouped) CV [%]: Epithelial	Abundances (Grouped) CV [%]: Fibroblast	Abundances (Grouped) CV [%]: Keratocyte	Abundances (Grouped) CV [%]: Myofibroblast	Quan Info	Found in Sample: [S7] F1: 129C, Sample, hCE_EV_7, hCE_rep1, Epithelial	Found in Sample: [S8] F1: 130N, Sample, hCE_EV_8, hCE_rep2, Epithelial	Found in Sample: [S3] F1: 127C, Sample, hCF_EV_3, hCF_rep1, Fibroblast	Found in Sample: [S4] F1: 128N, Sample, hCF_EV_4, hCF_rep2, Fibroblast	Found in Sample: [S1] F1: 126, Sample, hCK_EV_1, hCK_rep1, Keratocyte	Found in Sample: [S2] F1: 127N, Sample, hCK_EV_2, hCK_rep2, Keratocyte	Found in Sample: [S5] F1: 128C, Sample, hCM_EV_5, hCM_rep1, Myofibroblast	Found in Sample: [S6] F1: 129N, Sample, hCM_EV_6, hCM_rep2, Myofibroblast	Confidence (by Search Engine): Sequest HT	Percolator q-Value (by Search Engine): Sequest HT	Percolator PEP (by Search Engine): Sequest HT	XCorr (by Search Engine): Sequest HT	Channel Occupancy [%]	Sequence in Protein	Positions in Proteins	Quan Usage
	FALSE	High	[K].FSMPSLKGEGPEVDVNLPK.[A]	2xTMT6plex [K7; K19]; 1xTMT6plex [N-Term]	0.000246547	0.000201698	1	1	1	Q09666	Q09666 [1134-1152]		1	2731.53	142.3	99.6	48.8	109.2	9.07	35.09	50.3	39.1		High	High	High	High	High	High	High	High	High	0.0001565	8.024e-05	3.22	100	K.FSMPSLKGEGPEVDVNLPK.A	[1134-1152]	Used
	FALSE	High	[K].FGVSTGREGQTPK.[A]	1xTMT6plex [K13]; 1xTMT6plex [N-Term]	4.71504e-05	0.000201698	1	1	1	Q09666	Q09666 [314-326]		1	1822.02	206.6	96.2	40.5	56.8	2.93	43.35	29.87	29.47		High	High	High	High	High	High	High	High	High	0.0001565	1.273e-05	3.57	100	K.FGVSTGREGQTPK.A	[314-326]	Used
	FALSE	High	[K].FKMPEMNIK.[VA]	2xTMT6plex [K2; K9]; 1xTMT6plex [N-Term]	0.000315834	0.000201698	1	1	1	Q09666	Q09666 [806-814]; [934-942]; [2695-2703]; [2951-2959]; [3079-3087]; [3207-3215]; [3659-3667]; [3861-3869]; [3989-3997]; [4245-4253]; [4373-4381]; [4447-4455]		1	1825.07	167.6	90	70	72.4	3.6	28.69	11.09	24.21		High	High	High	High	High	High	High	High	High	0.0001565	0.0001053	4.26	100	K.FKMPEMNIK.V; K.FKMPEMNIK.A; K.FKMPEMNIK.A; K.FKMPEMNIK.A; K.FKMPEMNIK.A; K.FKMPEMNIK.A; K.FKMPEMNIK.A; K.FKMPEMNIK.A; K.FKMPEMNIK.A; K.FKMPEMNIK.A; K.FKMPEMNIK.A; K.FKMPEMNIK.A	[806-814]; [934-942]; [2695-2703]; [2951-2959]; [3079-3087]; [3207-3215]; [3659-3667]; [3861-3869]; [3989-3997]; [4245-4253]; [4373-4381]; [4447-4455]	Used
	FALSE	High	[K].IEGEMQVPDVDIRGPK.[V]	1xTMT6plex [K16]; 1xTMT6plex [N-Term]	0.000125873	0.000201698	1	1	1	Q09666	Q09666 [1092-1107]		1	2241.23	96.4	64.9	138.4	100.3	5.49	4.01	0.71	0.69		High	High	High	High	High	High	High	High	High	0.0001565	3.792e-05	3.97	100	K.IEGEMQVPDVDIRGPK.V	[1092-1107]	Used
	FALSE	High	[K].LEGDLTGPSVGVEVPDVELECPDAK.[L]	1xCarbamidomethyl [C21]; 1xTMT6plex [K25]; 1xTMT6plex [N-Term]	3.21872e-08	0.000201698	1	1	2	Q09666	Q09666 [1880-1904]; [1947-1971]		0	3083.59	151	95.3	61.9	91.9	3.47	10.81	4.66	20.36		High	High	High	High	High	High	High	High	High	0.0001565	3.927e-09	8.1	100	K.LEGDLTGPSVGVEVPDVELECPDAK.L; K.LEGDLTGPSVGVEVPDVELECPDAK.L	[1880-1904]; [1947-1971]	Used
	FALSE	High	[R].LKSEDGVEGDLGETQSR.[T]	1xTMT6plex [K2]; 1xTMT6plex [N-Term]	9.70182e-07	0.000201698	1	1	2	Q09666	Q09666 [133-149]		1	2278.19	154.7	108.5	37	99.8	9.6	34.84	10.33	14.43		High	High	High	High	High	High	High	High	High	0.0001565	1.713e-07	3.34	100	R.LKSEDGVEGDLGETQSR.T	[133-149]	Used
	FALSE	High	[K].IKGDVDVSAPK.[L]	2xTMT6plex [K2; K11]; 1xTMT6plex [N-Term]	1.21805e-05	0.000201698	1	1	1	Q09666	Q09666 [2326-2336]		1	1816.11	162.5	99.7	37.6	100.2	1.5	33.03	27.34	18.2		High	High	High	High	High	High	High	High	High	0.0001565	2.831e-06	4.37	100	K.IKGDVDVSAPK.L	[2326-2336]	Used
	FALSE	High	[R].HELTEISNVDVETQSGK.[T]	1xTMT6plex [K17]; 1xTMT6plex [N-Term]	0.000190763	0.000201698	1	1	1	Q09666	Q09666 [187-203]		0	2344.24	139.5	114.2	86.1	60.2	8.69	4.9	29.29	35.69		High	High	High	High	High	High	High	High	High	0.0001565	6.032e-05	2.93	100	R.HELTEISNVDVETQSGK.T	[187-203]	Used
	FALSE	High	[R].KGDRSPEPGQTWTR.[E]	1xTMT6plex [K1]; 1xTMT6plex [N-Term]	0.000281527	0.000201698	1	5	1	Q09666	Q09666 [89-102]		2	2073.12	109.3	86.9	100.1	103.8	1.14	17.09	35.05	19.18		High	High	High	High	High	High	High	High	High	0.0001565	9.292e-05	3.49	100	R.KGDRSPEPGQTWTR.E	[89-102]	Used
	FALSE	High	[K].IDVTAPDVSIEEPEGK.[L]	1xTMT6plex [K16]; 1xTMT6plex [N-Term]	6.2892e-07	0.000201698	1	1	1	Q09666	Q09666 [785-800]		0	2157.17	140.3	78.2	58.6	122.9	2.85	33.03	44.91	49.04		High	High	High	High	High	High	High	High	High	0.0001565	1.064e-07	5.36	100	K.IDVTAPDVSIEEPEGK.L	[785-800]	Used
	FALSE	High	[K].GGVDVTLPRVEGK.[V]	1xTMT6plex [K13]; 1xTMT6plex [N-Term]	7.60237e-05	0.000201698	1	1	1	Q09666	Q09666 [585-597]		1	1785.06	241.3	69.5	24.8	64.4	4.39	60.75	2.76	21.43		High	High	High	High	High	High	High	High	High	0.0001565	2.183e-05	3.1	100	K.GGVDVTLPRVEGK.V	[585-597]	Used
	FALSE	High	[K].ISMPDFDLHLK.[G]	1xTMT6plex [K11]; 1xTMT6plex [N-Term]	1.47975e-05	0.000201698	1	1	1	Q09666	Q09666 [2579-2589]; [4001-4011]; [4257-4267]; [4459-4469]		0	1774	196.5	98	31.6	73.9	4.06	6.61	17.05	5.94		High	High	High	High	High	High	High	High	High	0.0001565	3.518e-06	4.05	100	K.ISMPDFDLHLK.G; K.ISMPDFDLHLK.G; K.ISMPDFDLHLK.G; K.ISMPDFDLHLK.G	[2579-2589]; [4001-4011]; [4257-4267]; [4459-4469]	Used
	FALSE	High	[R].ISMSEVDLNVAAPK.[V]	1xOxidation [M3]; 1xTMT6plex [K14]; 1xTMT6plex [N-Term]	2.63633e-06	0.000201698	1	1	2	Q09666	Q09666 [569-582]		0	1948.08	106.8	106.3	91.1	95.8	1.83	41.98	9.07	15.29		High	High	High	High	High	High	High	High	High	0.0001565	5.192e-07	3.32	100	R.ISMSEVDLNVAAPK.V	[569-582]	Used
	FALSE	High	[K].GGVTGSPEASISGSK.[G]	1xTMT6plex [K15]; 1xTMT6plex [N-Term]	0.000132735	0.000201698	1	1	1	Q09666	Q09666 [5726-5740]		0	1791.99	199.4	52.6	62.2	85.8	2.29	35.4	28.42	7.16		High	High	High	High	High	High	High	High	High	0.0001565	4.042e-05	4.21	100	K.GGVTGSPEASISGSK.G	[5726-5740]	Used
	FALSE	High	[R].ISAPNVDFNLEGPK.[V]	1xTMT6plex [K14]; 1xTMT6plex [N-Term]	0.000197633	0.000201698	1	1	1	Q09666	Q09666 [5447-5460]		0	1959.1	136.7	98.1	59.2	106.1	0.75	17.53	17.08	6.79		High	High	High	High	High	High	High	High	High	0.0001565	6.266e-05	4.01	100	R.ISAPNVDFNLEGPK.V	[5447-5460]	Used
	FALSE	High	[K].GEGPEVDVNLPK.[A]	1xTMT6plex [K12]; 1xTMT6plex [N-Term]	6.49954e-06	0.000201698	1	1	3	Q09666	Q09666 [1141-1152]; [2258-2269]; [3165-3176]; [3947-3958]; [4075-4086]		0	1711.96	163.8	73.3	63	100	1.12	45.24	14.97	13.39		High	High	High	High	High	High	High	High	High	0.0001565	1.421e-06	3.73	100	K.GEGPEVDVNLPK.A; K.GEGPEVDVNLPK.A; K.GEGPEVDVNLPK.A; K.GEGPEVDVNLPK.A; K.GEGPEVDVNLPK.A	[1141-1152]; [2258-2269]; [3165-3176]; [3947-3958]; [4075-4086]	Used
	FALSE	High	[K].GSRVDIETPNLEGTLTGPR.[L]	1xTMT6plex [N-Term]	2.10798e-05	0.000201698	1	1	1	Q09666	Q09666 [538-556]		1	2241.2	69.6	101.1	68.1	161.3	11.59	5.38	52.29	70.64		High	High	High	High	High	High	High	High	High	0.0001565	5.251e-06	5.9	100	K.GSRVDIETPNLEGTLTGPR.L	[538-556]	Used
	FALSE	High	[K].LPTGQISGPEIK.[G]	1xTMT6plex [K12]; 1xTMT6plex [N-Term]	2.34407e-05	0.000201698	1	1	1	Q09666	Q09666 [5513-5524]		0	1698.02	197.7	67.5	53.5	81.3	2.03	42.02	23.37	1.58		High	High	High	High	High	High	High	High	High	0.0001565	5.876e-06	4.21	100	K.LPTGQISGPEIK.G	[5513-5524]	Used
	FALSE	High	[K].TVIRLPSGSGAASPTGSAVDIR.[A]	1xTMT6plex [N-Term]	2.75858e-10	0.000201698	1	1	4	Q09666	Q09666 [204-225]		1	2341.3	127.8	93.2	78.1	100.9	6.43	15.17	25.88	2.52		High	High	High	High	High	High	High	High	High	0.0001565	1.992e-11	7.56	100	K.TVIRLPSGSGAASPTGSAVDIR.A	[204-225]	Used
	FALSE	High	[K].ASLGSLEGEAEAEASSPK.[G]	1xTMT6plex [K18]; 1xTMT6plex [N-Term]	2.30871e-06	0.000201698	1	1	2	Q09666	Q09666 [5748-5765]		0	2191.15	238.4	48.7	55.9	57	5.05	25.54	20.43	26.38		High	High	High	High	High	High	High	High	High	0.0001565	4.511e-07	4.26	100	K.ASLGSLEGEAEAEASSPK.G	[5748-5765]	Used
	FALSE	High	[K].VGGSGVNVNAK.[G]	1xTMT6plex [K11]; 1xTMT6plex [N-Term]	8.25309e-06	0.000201698	1	1	2	Q09666	Q09666 [253-263]		0	1459.86	206.5	81.2	50.6	61.7	0.9	27.13	43.72	17.93		High	High	High	High	High	High	High	High	High	0.0001565	1.853e-06	3.79	100	K.VGGSGVNVNAK.G	[253-263]	Used
	FALSE	High	[K].VDIEAPDVSLEGPEGK.[L]	1xTMT6plex [K16]; 1xTMT6plex [N-Term]	0.000242223	0.000201698	1	1	1	Q09666	Q09666 [1162-1177]		0	2113.14	131.1	80.9	100	88	8.1	67.4		50.93		High	High	High	High	High	Not Found	High	High	High	0.0001565	7.85e-05	3.16	88	K.VDIEAPDVSLEGPEGK.L	[1162-1177]	Used
	FALSE	High	[K].VDIEGPDVNIEGPEGK.[L]	1xTMT6plex [K16]; 1xTMT6plex [N-Term]	3.91566e-05	0.000201698	1	1	2	Q09666	Q09666 [2546-2561]; [2674-2689]		0	2126.14	130.3	72.9	82.8	114	8.41	76.65	16.43	27.69		High	High	High	High	High	High	High	High	High	0.0001565	1.038e-05	4.55	100	K.VDIEGPDVNIEGPEGK.L; K.VDIEGPDVNIEGPEGK.L	[2546-2561]; [2674-2689]	Used
	FALSE	High	[K].VDINAPDVEVQGK.[V]	1xTMT6plex [K13]; 1xTMT6plex [N-Term]	9.48408e-05	0.000201698	1	1	1	Q09666	Q09666 [3385-3397]		0	1842.04	234.2	60.4	43	62.5	7.63	29.26	29.68	8.43		High	High	High	High	High	High	High	High	High	0.0001565	2.789e-05	3.39	100	K.VDINAPDVEVQGK.V	[3385-3397]	Used
	FALSE	High	[K].VEGDLKGPEIDVK.[A]	2xTMT6plex [K6; K13]; 1xTMT6plex [N-Term]	8.45379e-05	0.000201698	1	1	1	Q09666	Q09666 [1604-1616]		1	2086.24	232.6	56.8	39.6	71	6.13	70.46	2.64	30.39		High	High	High	High	High	High	High	High	High	0.0001565	2.449e-05	2.91	100	K.VEGDLKGPEIDVK.A	[1604-1616]	Used
	FALSE	High	[K].VDVEGPDVNIEGPEGK.[L]	1xTMT6plex [K16]; 1xTMT6plex [N-Term]	0.000135104	0.000201698	1	1	2	Q09666	Q09666 [2930-2945]		0	2112.12	102.2	84	94.5	119.3	0.13	58.29	31.39	65.44		High	High	High	High	High	High	High	High	High	0.0001565	4.123e-05	2.8	100	K.VDVEGPDVNIEGPEGK.L	[2930-2945]	Used
	FALSE	High	[K].VDTNAPDLSLEGPEGK.[L]	1xTMT6plex [K16]; 1xTMT6plex [N-Term]	8.66936e-08	0.000201698	1	1	2	Q09666	Q09666 [1034-1049]		0	2100.12	202.4	60.2	48.8	88.5	8.78	24.02	4.34	37.64		High	High	High	High	High	High	High	High	High	0.0001565	1.173e-08	4.97	100	K.VDTNAPDLSLEGPEGK.L	[1034-1049]	Used
	FALSE	High	[K].ADVDISGPKVDIEGPDVNIEGPEGK.[L]	2xTMT6plex [K9; K25]; 1xTMT6plex [N-Term]	3.0914e-06	0.000201698	1	1	1	Q09666	Q09666 [2537-2561]		1	3237.75									No Quan Values	High	High	High	High	High	High	High	High	High	0.0001565	6.181e-07	4.93		K.ADVDISGPKVDIEGPDVNIEGPEGK.L	[2537-2561]	Not Used
	FALSE	High	[K].ADIDVSGPSVDTDAPDLDIEGPEGK.[L]	1xTMT6plex [K25]; 1xTMT6plex [N-Term]	1.36991e-06	0.000201698	1	1	1	Q09666	Q09666 [1739-1763]		0	2970.48									No Quan Values	High	High	High	High	High	Not Found	High	High	High	0.0001565	2.512e-07	4.19		K.ADIDVSGPSVDTDAPDLDIEGPEGK.L	[1739-1763]	Not Used
	FALSE	High	[K].ADIDVSGPKVDVECPDVNIEGPEGK.[W]	1xCarbamidomethyl [C14]; 2xTMT6plex [K9; K25]; 1xTMT6plex [N-Term]	5.79345e-06	0.000201698	1	1	1	Q09666	Q09666 [2793-2817]		1	3326.74	155.8	90	58.8	95.4	2.61	4.46	6.9	12.03		High	High	High	High	High	High	High	High	High	0.0001565	1.248e-06	4.9	100	K.ADIDVSGPKVDVECPDVNIEGPEGK.W	[2793-2817]	Used
	FALSE	High	[K].VSVGAPDLSLEASEGSIK.[L]	1xTMT6plex [K18]; 1xTMT6plex [N-Term]	1.04797e-05	0.000201698	1	1	1	Q09666	Q09666 [5385-5402]		0	2217.24	131.6	97.4	62.4	108.6	0.93	10.14	6.78	22.26		High	High	High	High	High	High	High	High	High	0.0001565	2.41e-06	5.37	100	K.VSVGAPDLSLEASEGSIK.L	[5385-5402]	Used
	FALSE	High	[R].VTAYTVDVTGR.[E]	1xTMT6plex [N-Term]	4.4713e-05	0.000201698	1	1	1	Q09666	Q09666 [157-167]		0	1410.78	181.5	81.1	58.6	78.8	0.06	44.76	40.71	33.88		High	High	High	High	High	High	High	High	High	0.0001565	1.21e-05	2.92	100	R.VTAYTVDVTGR.E	[157-167]	Used
	FALSE	High	[K].AEGPEVDVNLPK.[A]	1xTMT6plex [K12]; 1xTMT6plex [N-Term]	0.000136304	0.000201698	1	1	3	Q09666	Q09666 [764-775]; [892-903]; [1727-1738]; [2063-2074]; [2525-2536]; [2909-2920]		0	1725.98	198.2	54.3	59.7	87.8	6.11	76.55	37.62	18.03		High	High	High	High	High	High	High	High	High	0.0001565	4.155e-05	2.8	100	K.AEGPEVDVNLPK.A; K.AEGPEVDVNLPK.A; K.AEGPEVDVNLPK.A; K.AEGPEVDVNLPK.A; K.AEGPEVDVNLPK.A; K.AEGPEVDVNLPK.A	[764-775]; [892-903]; [1727-1738]; [2063-2074]; [2525-2536]; [2909-2920]	Used
	FALSE	High	[K].VHAPGLNLSGVGGK.[M]	1xTMT6plex [K14]; 1xTMT6plex [N-Term]	2.32922e-06	0.000201698	1	1	1	Q09666	Q09666 [5324-5337]		0	1764.05	86.1	88.5	113.6	111.8	39.38	15.42	1.19	3.47		High	High	High	High	High	High	High	High	High	0.0001565	4.534e-07	4.93	100	K.VHAPGLNLSGVGGK.M	[5324-5337]	Used
	FALSE	High	[K].VGVEVPDVNIEGPEGK.[L]	1xTMT6plex [K16]; 1xTMT6plex [N-Term]	4.88487e-05	0.000201698	1	1	2	Q09666	Q09666 [913-928]		0	2096.16	117.8	101.9	70.4	109.9	5.39	13.96	0.82	45.23		High	High	High	High	High	High	High	High	High	0.0001565	1.332e-05	4	100	K.VGVEVPDVNIEGPEGK.L	[913-928]	Used
	FALSE	High	[K].VKGDFDVSVPK.[V]	2xTMT6plex [K2; K11]; 1xTMT6plex [N-Term]	0.0001463	0.000201698	1	1	1	Q09666	Q09666 [4863-4873]		1	1878.13	137.3	125.7	44.4	92.6	14.1	8.7	7.86	7.4		High	High	High	High	High	High	High	High	High	0.0001565	4.515e-05	3.97	100	K.VKGDFDVSVPK.V	[4863-4873]	Used
	FALSE	High	[K].VKGDMDVSVPK.[V]	2xTMT6plex [K2; K11]; 1xTMT6plex [N-Term]	2.30871e-06	0.000201698	1	1	1	Q09666	Q09666 [1667-1677]; [2003-2013]; [2198-2208]		1	1862.1	172.8	99.1	49.1	79	2.27	0.89	37.15	15.12		High	High	High	High	High	High	High	High	High	0.0001565	4.481e-07	3.99	100	K.VKGDMDVSVPK.V; K.VKGDMDVSVPK.V; K.VKGDMDVSVPK.V	[1667-1677]; [2003-2013]; [2198-2208]	Used
	FALSE	High	[K].VKGDVDVSLPK.[LVM]	2xTMT6plex [K2; K11]; 1xTMT6plex [N-Term]	3.49027e-05	0.000201698	1	1	1	Q09666	Q09666 [2131-2141]; [2593-2603]; [2721-2731]; [3759-3769]; [4015-4025]; [4271-4281]; [4399-4409]; [4473-4483]		1	1844.15	154.8	111.3	55.4	78.5	15.29	2.19	26.88	16.92		High	High	High	High	High	High	High	High	High	0.0001565	9.191e-06	3.84	100	K.VKGDVDVSLPK.L; K.VKGDVDVSLPK.V; K.VKGDVDVSLPK.V; K.VKGDVDVSLPK.M; K.VKGDVDVSLPK.M; K.VKGDVDVSLPK.V; K.VKGDVDVSLPK.V; K.VKGDVDVSLPK.V	[2131-2141]; [2593-2603]; [2721-2731]; [3759-3769]; [4015-4025]; [4271-4281]; [4399-4409]; [4473-4483]	Used
	FALSE	High	[K].VKGEYDVTVPK.[L]	2xTMT6plex [K2; K11]; 1xTMT6plex [N-Term]	0.000185767	0.000201698	1	1	1	Q09666	Q09666 [711-721]		1	1922.16									No Quan Values	High	High	High	High	High	High	High	High	High	0.0001565	5.848e-05	2.37		K.VKGEYDVTVPK.L	[711-721]	Not Used
	FALSE	High	[K].VSAPGVQGDVK.[G]	1xTMT6plex [K11]; 1xTMT6plex [N-Term]	1.16534e-05	0.000201698	1	1	2	Q09666	Q09666 [520-530]		0	1514.89	254.1	48	29.1	68.9	1.95	45.77	14.95	16.91		High	High	High	High	High	High	High	High	High	0.0001565	2.701e-06	3.23	100	K.VSAPGVQGDVK.G	[520-530]	Used
	FALSE	High	[R].AGAISASGPELQGAGHSK.[L]	1xTMT6plex [K18]; 1xTMT6plex [N-Term]	5.87407e-08	0.000201698	1	1	1	Q09666	Q09666 [226-243]		0	2096.15	83.7	89.3	110.1	116.9	28.12	20.34	71.5	24.75		High	High	High	High	High	High	High	High	High	0.0001565	7.607e-09	4.72	100	R.AGAISASGPELQGAGHSK.L	[226-243]	Used
	FALSE	High	[K].DIDISSPEFK.[I]	1xTMT6plex [K10]; 1xTMT6plex [N-Term]	0.000113196	0.000201698	1	1	2	Q09666	Q09666 [172-181]		0	1608.89	166.5	90.2	65.2	78.1	2.91	8.64	4.85	10.51		High	High	High	High	High	High	High	High	High	0.0001565	3.371e-05	3.45	100	K.DIDISSPEFK.I	[172-181]	Used
	FALSE	High	[K].LEGGEVDLK.[G]	1xTMT6plex [K9]; 1xTMT6plex [N-Term]	0.000629629	0.000338542	1	1	1	Q09666	Q09666 [4937-4945]		0	1417.83	213.1	65.4	57.1	64.4	2.17	55.6	8.62	60.87		High	High	High	High	High	High	High	High	High	0.0002356	0.000227	2.87	100	K.LEGGEVDLK.G	[4937-4945]	Used
	FALSE	High	[R].LSSSSSNDSGNK.[V]	1xTMT6plex [K12]; 1xTMT6plex [N-Term]	0.000342003	0.000338542	1	1	1	Q09666	Q09666 [5862-5873]		0	1640.85	137.1	67	95.2	100.7	1.56	10.79	32.05	21.48		High	High	High	High	High	High	High	High	High	0.0002356	0.0001159	3.33	100	R.LSSSSSNDSGNK.V	[5862-5873]	Used
	FALSE	High	[K].MDAEVPDVNIEGPDAK.[L]	1xTMT6plex [K16]; 1xTMT6plex [N-Term]	0.000518289	0.000338542	1	1	1	Q09666	Q09666 [1418-1433]		0	2158.11	163.3	64.4	73.2	99.1	2.19	8.02	14.27	46.02		High	High	High	High	High	High	High	High	High	0.0002356	0.0001824	2.89	100	K.MDAEVPDVNIEGPDAK.L	[1418-1433]	Used
	FALSE	High	[K].TDVDVSLPK.[V]	1xTMT6plex [K9]; 1xTMT6plex [N-Term]	0.00104249	0.000338542	1	1	1	Q09666	Q09666 [1595-1603]		0	1431.85	126.9	89.3	80.2	103.5	4.17	12.71	26.63	16.62		High	High	High	High	High	High	High	High	High	0.0002356	0.0003973	2.67	100	K.TDVDVSLPK.V	[1595-1603]	Used
	FALSE	High	[K].LKTDVDVSLPK.[V]	2xTMT6plex [K2; K11]; 1xTMT6plex [N-Term]	0.00101519	0.000338542	1	1	1	Q09666	Q09666 [1593-1603]		1	1902.19	177.6	86	57.1	79.3	1.74	17.43	29.59	13.62		High	High	High	High	High	High	High	High	High	0.0002356	0.0003879	3.01	100	K.LKTDVDVSLPK.V	[1593-1603]	Used
	FALSE	High	[K].VEGDLKGPEVDIK.[G]	2xTMT6plex [K6; K13]; 1xTMT6plex [N-Term]	0.000581448	0.000338542	1	1	2	Q09666	Q09666 [2604-2616]; [2732-2744]; [2860-2872]; [3696-3708]; [4154-4166]; [4282-4294]		1	2086.24	161.6	66.5	92	79.8	7.36	77.06	9.32	41.88		High	High	High	High	High	High	High	High	High	0.0002356	0.0002086	3.53	100	K.VEGDLKGPEVDIK.G; K.VEGDLKGPEVDIK.G; K.VEGDLKGPEVDLK.G; K.VEGDLKGPEVDIK.G; K.VEGDLKGPEVDIK.G; K.VEGDLKGPEVDIK.G	[2604-2616]; [2732-2744]; [2860-2872]; [3696-3708]; [4154-4166]; [4282-4294]	Used
	FALSE	High	[K].VEGDMQVPDLDIK.[G]	1xTMT6plex [K13]; 1xTMT6plex [N-Term]	0.000962703	0.000338542	1	1	1	Q09666	Q09666 [3898-3910]		0	1917.04	251	46.7	41.7	60.6	0.13	76.3	6.7	12.8		High	High	High	High	High	High	High	High	High	0.0002356	0.0003637	3.23	100	K.VEGDMQVPDLDIK.G	[3898-3910]	Used
	FALSE	High	[K].GEGPEFDVNLSK.[A]	1xTMT6plex [K12]; 1xTMT6plex [N-Term]	0.000758158	0.000338542	1	1	1	Q09666	Q09666 [1013-1024]		0	1749.94	220.7	68.9	45.5	64.9	8.48	13.6	16.44	30.29		High	High	High	High	High	High	High	High	High	0.0002356	0.0002802	3.3	100	K.GEGPEFDVNLSK.A	[1013-1024]	Used
	FALSE	High	[K].GPQVSGELK.[G]	1xTMT6plex [K9]; 1xTMT6plex [N-Term]	0.000744862	0.000338542	1	1	1	Q09666	Q09666 [5426-5434]		0	1372.82	180.6	71.2	71.4	76.8	7.59	25.07	14.81	13.63		High	High	High	High	High	High	High	High	High	0.0002356	0.0002743	2.39	100	K.GPQVSGELK.G	[5426-5434]	Used
	FALSE	High	[K].GKGGVTGSPEASISGSK.[G]	2xTMT6plex [K2; K17]; 1xTMT6plex [N-Term]	0.00047863	0.000338542	1	1	1	Q09666	Q09666 [5724-5740]		1	2206.26	201.4	49.7	92.2	56.8	4.34	72.34		26.47		High	High	High	High	High	Not Found	High	High	High	0.0002356	0.0001679	2.84	88	K.GKGGVTGSPEASISGSK.G	[5724-5740]	Used
	FALSE	High	[R].GGVQVPAVDISSSLGGR.[A]	1xTMT6plex [N-Term]	0.000646561	0.000338542	1	1	1	Q09666	Q09666 [271-287]		0	1828.01	60.2	142.6	86.1	111	8.95	2.62	19.51	6.33		High	High	High	High	High	High	High	High	High	0.0002356	0.0002345	4.34	100	R.GGVQVPAVDISSSLGGR.A	[271-287]	Used
	FALSE	High	[K].ADVDVSGPK.[MV]	1xTMT6plex [K9]; 1xTMT6plex [N-Term]	0.000799486	0.000338542	1	1	2	Q09666	Q09666 [1409-1417]; [2270-2278]; [2921-2929]		0	1345.77	165.5	62.1	68.9	103.4	2.43	62.24	6.22	52.25		High	High	High	High	High	High	High	High	High	0.0002356	0.0002969	3.27	100	K.ADVDVSGPK.M; K.ADVDVSGPK.V; K.ADVDVSGPK.V	[1409-1417]; [2270-2278]; [2921-2929]	Used
	FALSE	High	[K].ADIDVSGPK.[V]	1xTMT6plex [K9]; 1xTMT6plex [N-Term]	0.000541725	0.000338542	1	1	2	Q09666	Q09666 [1281-1289]; [2665-2673]; [2793-2801]; [3049-3057]; [3177-3185]; [3831-3839]; [3959-3967]; [4087-4095]; [4215-4223]; [4679-4687]; [4807-4815]		0	1359.79	177.7	75.8	69	77.5	6.18	77.59	11.85	2.22		High	High	High	High	High	High	High	High	High	0.0002356	0.0001926	3.25	100	K.ADIDVSGPK.V; K.ADIDVSGPK.V; K.ADIDVSGPK.V; K.ADLDVSGPK.V; K.ADLDVSGPK.V; K.ADLDVSGPK.V; K.ADLDVSGPK.V; K.ADIDVSGPK.V; K.ADLDVSGPK.V; K.ADIDVSGPK.V; K.ADIDVSGPK.V	[1281-1289]; [2665-2673]; [2793-2801]; [3049-3057]; [3177-3185]; [3831-3839]; [3959-3967]; [4087-4095]; [4215-4223]; [4679-4687]; [4807-4815]	Used
	FALSE	High	[K].GPEVDVSGPK.[L]	1xTMT6plex [K10]; 1xTMT6plex [N-Term]	0.00195396	0.000465665	1	1	1	Q09666	Q09666 [3331-3340]		0	1442.83	166.7	86.8	67.7	78.8	0.9	68.13	52.69	13.41		High	High	High	High	High	High	High	High	High	0.0003124	0.0007955	2.62	100	K.GPEVDVSGPK.L	[3331-3340]	Used
	FALSE	High	[K].MKGDYDVTVPK.[V]	2xTMT6plex [K2; K11]; 1xTMT6plex [N-Term]	0.00117995	0.000465665	1	1	1	Q09666	Q09666 [1465-1475]		1	1940.11	177.3	92.3	45.2	85.2	9.07	1.21	30.65	2.28		High	High	High	High	High	High	High	High	High	0.0003124	0.0004541	2.88	100	K.MKGDYDVTVPK.V	[1465-1475]	Used
	FALSE	High	[K].GEGPDVDVNLPK.[A]	1xTMT6plex [K12]; 1xTMT6plex [N-Term]	0.00169598	0.000465665	1	1	1	Q09666	Q09666 [2781-2792]; [3037-3048]; [3819-3830]; [4203-4214]; [4667-4678]		0	1697.95	97.7	110.8	80.4	111	1.44	19.8	0.27	33.89		High	High	High	High	High	High	High	High	High	0.0003124	0.0006797	2.12	100	K.GEGPDVDVNLPK.A; K.GEGPDVDVNLPK.A; K.GEGPDVDVNLPK.A; K.GEGPDVDVNLPK.A; K.GEGPDVDVNLPK.A	[2781-2792]; [3037-3048]; [3819-3830]; [4203-4214]; [4667-4678]	Used
	FALSE	High	[K].ISMPDVDLHLK.[G]	1xOxidation [M3]; 1xTMT6plex [K11]; 1xTMT6plex [N-Term]	0.00155235	0.000465665	1	1	2	Q09666	Q09666 [818-828]; [1195-1205]; [1653-1663]; [1855-1865]; [1922-1932]; [1989-1999]; [2117-2127]		0	1741.99	79.6	106.7	88.2	125.5	5.81	7.46	5.88	16.68		High	High	High	High	High	High	High	High	High	0.0003124	0.0006213	3.04	100	K.ISMPDVDLHLK.G; K.ISMPDVDLHLK.G; K.ISMPDVDLHLK.G; K.ISMPDVDLHLK.G; K.ISMPDVDLHLK.G; K.ISMPDVDLHLK.G; K.ISMPDVDLHLK.G	[818-828]; [1195-1205]; [1653-1663]; [1855-1865]; [1922-1932]; [1989-1999]; [2117-2127]	Used
	FALSE	High	[K].VDVECPDVNIEGPEGK.[W]	1xCarbamidomethyl [C5]; 1xTMT6plex [K16]; 1xTMT6plex [N-Term]	0.00185291	0.000465665	1	1	1	Q09666	Q09666 [2802-2817]		0	2215.13									No Quan Values	High	High	High	High	Not Found	High	High	High	High	0.0003124	0.0007494	2.88		K.VDVECPDVNIEGPEGK.W	[2802-2817]	Not Used
	FALSE	High	[K].ADVDISGPK.[IV]	1xTMT6plex [K9]; 1xTMT6plex [N-Term]	0.00142089	0.000465665	1	1	2	Q09666	Q09666 [776-784]; [904-912]; [2537-2545]		0	1359.79	218.9	49.1	60.3	71.7	1.55	65.71	10.85	11.97		High	High	High	High	High	High	High	High	High	0.0003124	0.0005612	3.45	100	K.ADVDISGPK.I; K.ADVDISGPK.V; K.ADVDISGPK.V	[776-784]; [904-912]; [2537-2545]	Used
	FALSE	High	[K].VTAPDVDLHLK.[A]	1xTMT6plex [K11]; 1xTMT6plex [N-Term]	0.00237402	0.0005261	1	1	1	Q09666	Q09666 [4916-4926]		0	1665.99	124.7	97.3	100.4	77.6	4.61	16.64	27.66	0.83		High	High	High	High	High	High	High	High	High	0.000343	0.0009931	3.1	100	K.VTAPDVDLHLK.A	[4916-4926]	Used
	FALSE	High	[K].AEGPDVAVDLPK.[G]	1xTMT6plex [K12]; 1xTMT6plex [N-Term]	0.0030962	0.0005261	1	1	1	Q09666	Q09666 [3489-3500]		0	1668.96	88.6	111.6	84.7	115	11.93	0.1	35.7	14.45		High	High	High	High	High	High	High	High	High	0.000343	0.001337	2.63	100	K.AEGPDVAVDLPK.G	[3489-3500]	Used
	FALSE	High	[K].SSGCDVNLPGVNVK.[L]	1xCarbamidomethyl [C4]; 1xTMT6plex [K14]; 1xTMT6plex [N-Term]	0.00575542	0.0005261	1	1	1	Q09666	Q09666 [5499-5512]		0	1904.03	42.9	91.6	107.1	158.4	16.32	19.2	26.57	67.59		High	High	High	High	High	High	High	High	High	0.000343	0.002641	3.14	100	K.SSGCDVNLPGVNVK.L	[5499-5512]	Used
	FALSE	High	[K].MSLPDVDLDLK.[G]	1xTMT6plex [K11]; 1xTMT6plex [N-Term]	0.0030962	0.0005261	1	1	2	Q09666	Q09666 [1067-1077]		0	1703.97	205.5	22.3	106.4	65.9	5.23	70.86	38.11	16.02		High	High	High	High	High	High	High	High	High	0.000343	0.001334	3.33	100	K.MSLPDVDLDLK.G	[1067-1077]	Used
	FALSE	High	[K].MPEMHFK.[TA]	1xTMT6plex [K7]; 1xTMT6plex [N-Term]	0.00461214	0.0005261	1	1	1	Q09666	Q09666 [1185-1191]; [1313-1319]; [1643-1649]; [1845-1851]; [1979-1985]; [2107-2113]; [2174-2180]; [2302-2308]; [2825-2831]		0	1377.74	245.2	56.4	34.8	63.5	16.22	69.62	5.07	5.77		High	High	High	High	High	High	High	High	High	0.000343	0.002068	3.39	100	K.MPEMHFK.T; K.MPEMHFK.A; K.MPEMHFK.A; K.MPEMHFK.A; K.MPEMHFK.T; K.MPEMHFK.A; K.MPEMHFK.T; K.MPEMHFK.T; K.MPEMHFK.T	[1185-1191]; [1313-1319]; [1643-1649]; [1845-1851]; [1979-1985]; [2107-2113]; [2174-2180]; [2302-2308]; [2825-2831]	Used
	FALSE	High	[K].GDVDVSLPK.[LVM]	1xTMT6plex [K9]; 1xTMT6plex [N-Term]	0.00304185	0.0005261	1	1	1	Q09666	Q09666 [2133-2141]; [2595-2603]; [2723-2731]; [3761-3769]; [4017-4025]; [4145-4153]; [4273-4281]; [4401-4409]; [4475-4483]		0	1387.82	137.4	77.7	69.7	115.2	4.62	17	14.85	39.2		High	High	High	High	High	High	High	High	High	0.000343	0.001308	2.17	100	K.GDVDVSLPK.L; K.GDVDVSLPK.V; K.GDVDVSLPK.V; K.GDVDVSLPK.M; K.GDVDVSLPK.M; K.GDVDVSLPK.V; K.GDVDVSLPK.V; K.GDVDVSLPK.V; K.GDVDVSLPK.V	[2133-2141]; [2595-2603]; [2723-2731]; [3761-3769]; [4017-4025]; [4145-4153]; [4273-4281]; [4401-4409]; [4475-4483]	Used
	FALSE	High	[K].FSMPGFKAEGPEVDVNLPK.[A]	2xTMT6plex [K7; K19]; 1xTMT6plex [N-Term]	0.00536167	0.0005261	1	1	1	Q09666	Q09666 [885-903]; [1720-1738]; [2056-2074]; [2518-2536]; [2902-2920]		1	2749.52									No Quan Values	High	High	High	High	High	High	High	High	High	0.000343	0.002448	3.55		K.FSMPGFKAEGPEVDVNLPK.A; K.FSMPGFKAEGPEVDVNLPK.A; K.FSMPGFKAEGPEVDVNLPK.A; K.FSMPGFKAEGPEVDVNLPK.A; K.FSMPGFKAEGPEVDVNLPK.A	[885-903]; [1720-1738]; [2056-2074]; [2518-2536]; [2902-2920]	Not Used
	FALSE	High	[K].GEGPDVDVSLPK.[A]	1xTMT6plex [K12]; 1xTMT6plex [N-Term]	0.0142012	0.000560454	1	1	1	Q09666	Q09666 [4795-4806]		0	1670.94	113.3	79.6	80.7	126.3	14.79	53.68		11.87		High	High	High	High	Not Found	High	High	High	High	0.0003589	0.007267	1.9	88	K.GEGPDVDVSLPK.A	[4795-4806]	Used
	FALSE	High	[K].IKFPTMKVPK.[F]	3xTMT6plex [K2; K7; K10]; 1xTMT6plex [N-Term]	0.0121105	0.000560454	1	1	1	Q09666	Q09666 [304-313]		2	2105.37	121.8	59.3	125.8	93.2	1.17	17.77	20.95	34.6		High	High	High	High	High	High	High	High	High	0.0003589	0.006094	2.72	100	K.IKFPTMKVPK.F	[304-313]	Used
	FALSE	High	[K].ISIPDVDLDLK.[G]	1xTMT6plex [K11]; 1xTMT6plex [N-Term]	0.0122181	0.000560454	1	1	1	Q09666	Q09666 [4849-4859]		0	1686.01	213.2	55.2	60.7	70.9	3.88	18.81	29.16	9.39		High	High	High	High	High	High	High	High	High	0.0003589	0.006135	2.9	100	K.ISIPDVDLDLK.G	[4849-4859]	Used
	FALSE	High	[K].MPFLSISSPK.[V]	1xTMT6plex [K10]; 1xTMT6plex [N-Term]	0.0108901	0.000560454	1	1	1	Q09666	Q09666 [3405-3414]		0	1564.92	73.9	84.1	134.7	107.3	0.52	4.96	29.9	24.25		High	High	High	High	High	High	High	High	High	0.0003589	0.005375	2.81	100	K.MPFLSISSPK.V	[3405-3414]	Used
	FALSE	High	[R].LDFEGPDAK.[L]	1xTMT6plex [K9]; 1xTMT6plex [N-Term]	0.0178698	0.000560454	1	1	2	Q09666	Q09666 [4890-4898]		0	1449.8	167.3	76.6	58.8	97.2	3.19	36.08	13.4	27.21		High	High	High	High	High	High	High	High	High	0.0003589	0.009346	2.9	100	R.LDFEGPDAK.L	[4890-4898]	Used
	FALSE	High	[R].EMGVDVHFPK.[A]	1xOxidation [M2]; 1xTMT6plex [K10]; 1xTMT6plex [N-Term]	0.0112826	0.000560454	1	1	1	Q09666	Q09666 [5677-5686]		0	1632.88	113.5	99	83	104.5	5.79	5.41	11.34	13.59		High	High	High	High	High	High	High	High	High	0.0003589	0.005601	2.06	100	R.EMGVDVHFPK.A	[5677-5686]	Used
	FALSE	High	[K].VEGDMKVPDVDIK.[G]	2xTMT6plex [K6; K13]; 1xTMT6plex [N-Term]	0.00987943	0.000560454	1	1	1	Q09666	Q09666 [3116-3128]		1	2132.22	137.7	95	60.4	106.9	21.89	13.23	22.49	13.65		High	High	High	High	High	High	High	High	High	0.0003589	0.004856	2.26	100	K.VEGDMKVPDVDIK.G	[3116-3128]	Used
	FALSE	High	[K].FKMPEMNIKAPK.[I]	3xTMT6plex [K2; K9; K12]; 1xTMT6plex [N-Term]	0.0215074	0.00066154	1	1	1	Q09666	Q09666 [934-945]; [2695-2706]; [2951-2962]; [3079-3090]; [3207-3218]; [3659-3670]; [3861-3872]; [3989-4000]; [4245-4256]; [4373-4384]; [4447-4458]		2	2350.42	68	85.9	141.5	104.5	5.38	41.44	1.9	39.87		High	High	High	High	High	High	High	High	High	0.0004209	0.0115	3.11	100	K.FKMPEMNIKAPK.I; K.FKMPEMNIKAPK.I; K.FKMPEMNIKAPK.I; K.FKMPEMNIKAPK.I; K.FKMPEMNIKAPK.I; K.FKMPEMNIKAPK.I; K.FKMPEMNIKAPK.I; K.FKMPEMNIKAPK.I; K.FKMPEMNIKAPK.I; K.FKMPEMNIKAPK.I; K.FKMPEMNIKAPK.I	[934-945]; [2695-2706]; [2951-2962]; [3079-3090]; [3207-3218]; [3659-3670]; [3861-3872]; [3989-4000]; [4245-4256]; [4373-4384]; [4447-4458]	Used
	FALSE	High	[K].VDIDTPDINIEGSEGK.[F]	1xTMT6plex [K16]; 1xTMT6plex [N-Term]	0.0198664	0.00066154	1	1	1	Q09666	Q09666 [3712-3727]		0	2160.14									No Quan Values	High	High	High	High	Not Found	High	High	High	High	0.0004209	0.01055	2.03		K.VDIDTPDINIEGSEGK.F	[3712-3727]	Not Used
	FALSE	High	[K].MYFPDVEFDIK.[S]	1xTMT6plex [K11]; 1xTMT6plex [N-Term]	0.0234882	0.000877036	1	1	1	Q09666	Q09666 [5088-5098]		0	1861.98	286	44.7	22.2	47.1	3.25	9.94		2.11		High	High	High	High	High	Not Found	High	High	High	0.0005536	0.01266	3.03	88	K.MYFPDVEFDIK.S	[5088-5098]	Used
	FALSE	High	[K].GLDLGGR.[G]	1xTMT6plex [N-Term]	0.0277599	0.00127999	1	1	1	Q09666	Q09666 [264-270]		0	916.541	162	133.7	43.2	61.2	4.4	10.57	33.09	29.11		High	High	High	High	High	High	High	High	High	0.0008029	0.01531	2.06	100	K.GLDLGGR.G	[264-270]	Used
	FALSE	High	[K].VQTPEVDVK.[G]	1xTMT6plex [K9]; 1xTMT6plex [N-Term]	0.0258753	0.00127999	1	1	1	Q09666	Q09666 [3364-3372]		0	1472.87	168.5	82.7	71.8	77	11.12	37.61	13.89	30.73		High	High	High	High	High	High	High	High	High	0.0008029	0.01417	2.25	100	K.VQTPEVDVK.G	[3364-3372]	Used
	FALSE	High	[R].EMGVDVHFPK.[A]	1xTMT6plex [K10]; 1xTMT6plex [N-Term]	0.0305732	0.00137182	1	1	1	Q09666	Q09666 [5677-5686]		0	1616.89	65.1	155.2	51.9	127.9	8.82	0.05	32.5	8.66		High	High	High	High	High	High	High	High	High	0.0008574	0.01703	2.4	100	R.EMGVDVHFPK.A	[5677-5686]	Used
	FALSE	High	[K].MPDVHFK.[S]	1xTMT6plex [K7]; 1xTMT6plex [N-Term]	0.0339615	0.00146558	1	1	1	Q09666	Q09666 [4509-4515]		0	1331.75									No Quan Values	High	High	High	High	High	High	High	High	High	0.0009154	0.01914	2.53		K.MPDVHFK.S	[4509-4515]	Not Used
	FALSE	High	[K].FSMPGFKGEGPDVDVTLPK.[A]	2xTMT6plex [K7; K19]; 1xTMT6plex [N-Term]	0.0327931	0.00146558	1	1	1	Q09666	Q09666 [4324-4342]		1	2708.49	253.6	93	0	53.4	0.42	9.41		4.71		High	High	High	High	Not Found	Not Found	High	High	High	0.0009154	0.01854	1.17	75	K.FSMPGFKGEGPDVDVTLPK.A	[4324-4342]	Used
	FALSE	High	[K].MYFPDVEFDIK.[S]	1xOxidation [M1]; 1xTMT6plex [K11]; 1xTMT6plex [N-Term]	0.041875	0.00182416	1	1	1	Q09666	Q09666 [5088-5098]		0	1877.98	167.9	65.7	72.7	93.8	15.52	19.72		16.31		High	High	High	High	High	Not Found	High	High	High	0.001132	0.02434	2.71	88	K.MYFPDVEFDIK.S	[5088-5098]	Used
	FALSE	High	[K].MDAEVPDVNIEGPDAK.[L]	1xOxidation [M1]; 1xTMT6plex [K16]; 1xTMT6plex [N-Term]	0.0489594	0.00240124	1	1	1	Q09666	Q09666 [1418-1433]		0	2174.11	104.2	119.9	78.3	97.6	8.16	2.81	14.17	29.96		High	High	High	High	High	High	High	High	High	0.001486	0.02898	2.33	100	K.MDAEVPDVNIEGPDAK.L	[1418-1433]	Used
	FALSE	High	[K].ISMPDVNLNLK.[G]	1xTMT6plex [K11]; 1xTMT6plex [N-Term]	0.0538451	0.00246293	1	1	1	Q09666	Q09666 [2184-2194]		0	1702	140.1	113.7	61.3	84.9	3.25	17.7	20.5	1.94		High	High	High	High	High	High	High	High	High	0.001585	0.03213	2.55	100	K.ISMPDVNLNLK.G	[2184-2194]	Used
	FALSE	High	[K].ISMPDIDFNLK.[G]	1xTMT6plex [K11]; 1xTMT6plex [N-Term]	0.0502478	0.00246293	1	1	1	Q09666	Q09666 [4385-4395]		0	1750.98	128.9	115.2	59.4	96.5	18.39	17.56	15.81	0.43		High	High	High	High	High	High	High	High	High	0.001486	0.02967	2.26	100	K.ISMPDIDFNLK.G	[4385-4395]	Used
	FALSE	High	[K].IGFSGPK.[L]	1xTMT6plex [K7]; 1xTMT6plex [N-Term]	0.0571949	0.00254107	1	1	1	Q09666	Q09666 [4930-4936]		0	1163.72									No Quan Values	High	High	High	High	High	High	High	High	High	0.001632	0.03444	1.96		K.IGFSGPK.L	[4930-4936]	Not Used
	FALSE	High	[K].FSVSGAK.[G]	1xTMT6plex [K7]; 1xTMT6plex [N-Term]	0.061796	0.00299943	1	1	2	Q09666	Q09666 [439-445]		0	1153.7	266	42.5	39.8	51.8	1.24	61.25	17.01	1.22		High	High	High	High	High	High	High	High	High	0.001913	0.03778	1.88	100	K.FSVSGAK.G	[439-445]	Used
	FALSE	High	[K].FGVSTGR.[E]	1xTMT6plex [N-Term]	0.0639525	0.00305884	1	1	2	Q09666	Q09666 [314-320]		0	952.541	193.8	72.6	69.3	64.3	5.21	12.03	7.93	23.65		High	High	High	High	High	High	High	High	High	0.001949	0.03924	1.56	100	K.FGVSTGR.E	[314-320]	Used
	FALSE	High	[K].ISMPDIDLNLK.[G]	1xTMT6plex [K11]; 1xTMT6plex [N-Term]	0.066749	0.00305884	1	1	2	Q09666	Q09666 [2707-2717]; [3091-3101]; [3219-3229]; [3543-3553]; [3745-3755]; [3873-3883]; [4721-4731]		0	1717	222.3	61.2	47.2	69.3	5.04	13.24	27.01	28.52		High	High	High	High	High	High	High	High	High	0.001949	0.04102	3.27	100	K.ISMPDIDLNLK.G; K.ISMPDIDLNLK.G; K.ISMPDLDLNLK.G; K.ISMPDIDLNLK.G; K.ISMPDIDLNLK.G; K.ISMPDIDLNLK.G; K.ISMPDIDLNLK.G	[2707-2717]; [3091-3101]; [3219-3229]; [3543-3553]; [3745-3755]; [3873-3883]; [4721-4731]	Used
	FALSE	High	[K].ISMPDFDLHLK.[G]	1xOxidation [M3]; 1xTMT6plex [K11]; 1xTMT6plex [N-Term]	0.106126	0.00550191	1	1	1	Q09666	Q09666 [2579-2589]; [4001-4011]; [4257-4267]; [4459-4469]		0	1789.99	81.6	83.8	131.5	103.1	9.38	14.38	7.38	14.17		High	High	High	High	High	High	High	High	High	0.00371	0.06954	2.68	100	K.ISMPDFDLHLK.G; K.ISMPDFDLHLK.G; K.ISMPDFDLHLK.G; K.ISMPDFDLHLK.G	[2579-2589]; [4001-4011]; [4257-4267]; [4459-4469]	Used
	FALSE	High	[K].FKMPEMHFK.[TA]	2xTMT6plex [K2; K9]; 1xTMT6plex [N-Term]	0.112448	0.0058271	1	1	1	Q09666	Q09666 [1183-1191]; [1311-1319]; [1641-1649]; [1843-1851]; [1977-1985]; [2172-2180]; [2300-2308]; [2823-2831]		1	1882.07	67.4	62.8	158.4	111.4	3.97	22.56	25.12	50.37		High	High	High	High	High	High	High	High	High	0.003853	0.07403	3.83	100	K.FKMPEMHFK.T; K.FKMPEMHFK.A; K.FKMPEMHFK.A; K.FKMPEMHFK.A; K.FKMPEMHFK.T; K.FKMPEMHFK.T; K.FKMPEMHFK.T; K.FKMPEMHFK.T	[1183-1191]; [1311-1319]; [1641-1649]; [1843-1851]; [1977-1985]; [2172-2180]; [2300-2308]; [2823-2831]	Used
	FALSE	High	[K].MPEMNIK.[VA]	1xTMT6plex [K7]; 1xTMT6plex [N-Term]	0.11911	0.00676593	1	1	1	Q09666	Q09666 [808-814]; [936-942]; [2569-2575]; [2697-2703]; [2953-2959]; [3081-3087]; [3209-3215]; [3661-3667]; [3863-3869]; [3991-3997]; [4247-4253]; [4375-4381]; [4449-4455]		0	1320.74	132.1	74.3	97.2	96.4	11.5	33.65	32.08	25.93		High	High	High	High	High	High	High	High	High	0.004474	0.07897	2.5	100	K.MPEMNIK.V; K.MPEMNIK.A; K.MPEMNIK.A; K.MPEMNIK.A; K.MPEMNIK.A; K.MPEMNIK.A; K.MPEMNIK.A; K.MPEMNIK.A; K.MPEMNIK.A; K.MPEMNIK.A; K.MPEMNIK.A; K.MPEMNIK.A; K.MPEMNIK.A	[808-814]; [936-942]; [2569-2575]; [2697-2703]; [2953-2959]; [3081-3087]; [3209-3215]; [3661-3667]; [3863-3869]; [3991-3997]; [4247-4253]; [4375-4381]; [4449-4455]	Used
	FALSE	High	[K].FSMPGFK.[AG]	1xTMT6plex [K7]; 1xTMT6plex [N-Term]	0.129241	0.00775374	1	1	1	Q09666	Q09666 [885-891]; [1262-1268]; [1390-1396]; [1518-1524]; [1720-1726]; [2056-2062]; [2251-2257]; [2518-2524]; [2646-2652]; [2902-2908]; [3030-3036]; [3610-3616]; [3812-3818]; [4068-4074]; [4196-4202]; [4324-4330]; [4660-4666]; [4788-4794]		0	1271.72	221.1	55.4	57.7	65.8	1.7	55.94	1.69	11.66		High	High	High	High	High	High	High	High	High	0.005125	0.08677	2.54	100	K.FSMPGFK.A; K.FSMPGFK.G; K.FSMPGFK.G; K.FSMPGFK.G; K.FSMPGFK.A; K.FSMPGFK.A; K.FSMPGFK.G; K.FSMPGFK.A; K.FSMPGFK.G; K.FSMPGFK.A; K.FSMPGFK.G; K.FSMPGFK.G; K.FSMPGFK.G; K.FSMPGFK.G; K.FSMPGFK.G; K.FSMPGFK.G; K.FSMPGFK.G; K.FSMPGFK.G	[885-891]; [1262-1268]; [1390-1396]; [1518-1524]; [1720-1726]; [2056-2062]; [2251-2257]; [2518-2524]; [2646-2652]; [2902-2908]; [3030-3036]; [3610-3616]; [3812-3818]; [4068-4074]; [4196-4202]; [4324-4330]; [4660-4666]; [4788-4794]	Used
	FALSE	High	[K].FGFGAK.[S]	1xTMT6plex [K6]; 1xTMT6plex [N-Term]	0.145873	0.00937375	1	1	1	Q09666	Q09666 [4980-4985]		0	1084.66	224.3	71.6	44.5	59.6	1.89	18.17	17.02	5.99		High	High	High	High	High	High	High	High	High	0.006092	0.1001	2.2	100	K.FGFGAK.S	[4980-4985]	Used
FALSE	High	Master Protein	A0A1B0GVI3	Keratin, type I cytoskeletal 10 OS=Homo sapiens OX=9606 GN=KRT10 PE=1 SV=2	0	389.175	64	50	331	40	624	63.3	5.26	1087.96	50											0	14	42.3	54.1	207.1	96.5	20.69	27.38	3.82	29.22	High	High	High	High	High	High	High	High	1
	Checked	Confidence	Annotated Sequence	Modifications	Qvality PEP	Qvality q-value	# Protein Groups	# Proteins	# PSMs	Master Protein Accessions	Positions in Master Proteins	Modifications in Master Proteins	# Missed Cleavages	Theo. MH+ [Da]	Abundances (Grouped): Epithelial	Abundances (Grouped): Fibroblast	Abundances (Grouped): Keratocyte	Abundances (Grouped): Myofibroblast	Abundances (Grouped) CV [%]: Epithelial	Abundances (Grouped) CV [%]: Fibroblast	Abundances (Grouped) CV [%]: Keratocyte	Abundances (Grouped) CV [%]: Myofibroblast	Quan Info	Found in Sample: [S7] F1: 129C, Sample, hCE_EV_7, hCE_rep1, Epithelial	Found in Sample: [S8] F1: 130N, Sample, hCE_EV_8, hCE_rep2, Epithelial	Found in Sample: [S3] F1: 127C, Sample, hCF_EV_3, hCF_rep1, Fibroblast	Found in Sample: [S4] F1: 128N, Sample, hCF_EV_4, hCF_rep2, Fibroblast	Found in Sample: [S1] F1: 126, Sample, hCK_EV_1, hCK_rep1, Keratocyte	Found in Sample: [S2] F1: 127N, Sample, hCK_EV_2, hCK_rep2, Keratocyte	Found in Sample: [S5] F1: 128C, Sample, hCM_EV_5, hCM_rep1, Myofibroblast	Found in Sample: [S6] F1: 129N, Sample, hCM_EV_6, hCM_rep2, Myofibroblast	Confidence (by Search Engine): Sequest HT	Percolator q-Value (by Search Engine): Sequest HT	Percolator PEP (by Search Engine): Sequest HT	XCorr (by Search Engine): Sequest HT	Channel Occupancy [%]	Sequence in Protein	Positions in Proteins	Quan Usage
	FALSE	High	[K].NQILNLTTDNANILLQIDNAR.[L]	1xTMT6plex [N-Term]	5.9558e-10	0.000201698	1	2	8	A0A1B0GVI3	A0A1B0GVI3 [208-228]		0	2596.43	39.4	86.4	153.4	120.8	16.13	5.01	9.47	21.1		High	High	High	High	High	High	High	High	High	0.0001565	4.678e-11	8.26	100	K.NQILNLTTDNANILLQIDNAR.L	[208-228]	Used
	FALSE	High	[R].NVQALEIELQSQLALK.[Q]	1xTMT6plex [K16]; 1xTMT6plex [N-Term]	5.42451e-08	0.000201698	1	2	11	A0A1B0GVI3	A0A1B0GVI3 [371-386]		0	2255.34	49.6	46.1	215.4	89	23.64	12.44	10.14	11.49		High	High	High	High	High	High	High	High	High	0.0001565	6.954e-09	5.62	100	R.NVQALEIELQSQLALK.Q	[371-386]	Used
	FALSE	High	[R].QSVEADINGLR.[RK]	1xTMT6plex [N-Term]	7.82645e-06	0.000201698	2	6	7	A0A1B0GVI3; P13646	A0A1B0GVI3 [246-256]; P13646 [202-212]		0	1430.78	44.7	61.9	197.1	96.4	19.34	35.21	16.92	14.8	Shared	High	High	High	High	High	High	High	High	High	0.0001565	1.743e-06	3.24	100	R.QSVEADINGLR.R	[246-256]	Used
	FALSE	High	[R].QSVEADINGLRR.[V]	1xTMT6plex [N-Term]	6.36087e-08	0.000201698	2	5	12	A0A1B0GVI3; P13646	A0A1B0GVI3 [246-257]; P13646 [202-213]		1	1586.88	40.7	45.6	227.8	85.9	22.4	9.73	13.61	7.79	Shared	High	High	High	High	High	High	High	High	High	0.0001565	8.294e-09	5.18	100	R.QSVEADINGLRR.V	[246-257]	Used
	FALSE	High	[K].QSLEASLAETEGR.[Y]	1xTMT6plex [N-Term]	7.32806e-08	0.000201698	1	2	19	A0A1B0GVI3	A0A1B0GVI3 [387-399]		0	1619.84	46.4	42	215.4	96.1	13.69	28.47	12.29	4.22		High	High	High	High	High	High	High	High	High	0.0001565	9.735e-09	3.76	100	K.QSLEASLAETEGR.Y	[387-399]	Used
	FALSE	High	[R].RNVQALEIELQSQLALK.[Q]	1xTMT6plex [K17]; 1xTMT6plex [N-Term]	5.44557e-06	0.000201698	1	2	1	A0A1B0GVI3	A0A1B0GVI3 [370-386]		1	2411.44	47.3	41.6	211.8	99.2	32.36	31.28	4.95	30.87		High	High	High	High	High	High	High	High	High	0.0001565	1.162e-06	5.66	100	R.RNVQALEIELQSQLALK.Q	[370-386]	Used
	FALSE	High	[R].NVSTGDVNVEMNAAPGVDLTQLLNNMR.[S]	1xTMT6plex [N-Term]	3.86084e-10	0.000201698	1	2	1	A0A1B0GVI3	A0A1B0GVI3 [296-322]		0	3101.56	50.6	53	212.4	84	20.29	9.22	9.07	2.62		High	High	High	High	High	High	High	High	High	0.0001565	2.882e-11	8.98	100	R.NVSTGDVNVEMNAAPGVDLTQLLNNMR.S	[296-322]	Used
	FALSE	High	[R].NVSTGDVNVEMNAAPGVDLTQLLNNMR.[S]	1xOxidation [M26]; 1xTMT6plex [N-Term]	1.4538e-05	0.000201698	1	2	2	A0A1B0GVI3	A0A1B0GVI3 [296-322]		0	3117.55	20.1	179.4	83.9	116.6	9.03	66.46	2.12	43.16		High	High	High	High	High	High	High	High	High	0.0001565	3.451e-06	6.14	100	R.NVSTGDVNVEMNAAPGVDLTQLLNNMR.S	[296-322]	Used
	FALSE	High	[K].ELTTEIDNNIEQISSYKSEITELRR.[N]	1xTMT6plex [K17]; 1xTMT6plex [N-Term]	3.15442e-07	0.000201698	1	2	4	A0A1B0GVI3	A0A1B0GVI3 [346-370]		2	3439.83	42.2	123.3	130.9	103.6	25.85	13.2	1.02	30.25		High	High	High	High	High	High	High	High	High	0.0001565	4.937e-08	6.36	100	K.ELTTEIDNNIEQISSYKSEITELRR.N	[346-370]	Used
	FALSE	High	[K].ELTTEIDNNIEQISSYK.[S]	1xTMT6plex [K17]; 1xTMT6plex [N-Term]	6.70763e-08	0.000201698	1	2	4	A0A1B0GVI3	A0A1B0GVI3 [346-362]		0	2455.3	40.8	38.8	210.6	109.8	29.25	62.04	19.99	35.29		High	High	High	High	High	High	High	High	High	0.0001565	8.819e-09	5.89	100	K.ELTTEIDNNIEQISSYK.S	[346-362]	Used
	FALSE	High	[KR].KNHEEEMK.[DANE]	2xTMT6plex [K1; K8]; 1xTMT6plex [N-Term]	0.000313053	0.000201698	2	12	6	A0A1B0GVI3; P13646	A0A1B0GVI3 [285-292]; P13646 [241-248]		1	1731.97	48	57.8	206.8	87.4	16.52	30.52	2.94	59.4	Shared	High	High	High	High	High	High	High	High	High	0.0001565	0.0001048	4.09	100	K.KNHEEEMK.D	[285-292]	Used
	FALSE	High	[R].LAADDFRLKYENEVALR.[Q]	1xTMT6plex [K9]; 1xTMT6plex [N-Term]	0.000299509	0.000201698	1	2	1	A0A1B0GVI3	A0A1B0GVI3 [229-245]		2	2481.39									No Quan Values	High	High	High	High	High	High	High	High	High	0.0001565	9.906e-05	2.45		R.LAADDFRLKYENEVALR.Q	[229-245]	Not Used
	FALSE	High	[R].LASYLDKVR.[A]	1xTMT6plex [K7]; 1xTMT6plex [N-Term]	8.45379e-05	0.000201698	5	11	1	A0A1B0GVI3; P02533; P08727; Q04695; P08779	A0A1B0GVI3 [157-165]; P02533 [126-134]; P08727 [91-99]; Q04695 [95-103]; P08779 [128-136]		1	1522.94	27.3	170.6	102.5	99.6	15.35	45.62	11.12	16.33	Shared	High	High	High	High	High	High	High	High	High	0.0001565	2.436e-05	3.91	100	R.LASYLDKVR.A	[157-165]	Used
	FALSE	High	[R].ISSSKGSLGGGFSSGGFSGGSFSR.[G]	1xTMT6plex [K5]; 1xTMT6plex [N-Term]	2.7939e-08	0.000201698	1	2	2	A0A1B0GVI3	A0A1B0GVI3 [36-59]		1	2668.37	40.9	74.1	174.4	110.6	36.95	6.95	8.43	37.27		High	High	High	High	High	High	High	High	High	0.0001565	3.349e-09	7.53	100	R.ISSSKGSLGGGFSSGGFSGGSFSR.G	[36-59]	Used
	FALSE	High	[K].IRLENEIQTYR.[S]	1xTMT6plex [N-Term]	4.28854e-06	0.000201698	1	2	11	A0A1B0GVI3	A0A1B0GVI3 [440-450]		1	1663.93	49.1	47	209.2	94.7	16.81	21.13	11.43	34.39		High	High	High	High	High	High	High	High	High	0.0001565	8.938e-07	5.35	100	K.IRLENEIQTYR.S	[440-450]	Used
	FALSE	High	[R].GSSGGGCFGGSSGGYGGLGGFGGGSFR.[G]	1xCarbamidomethyl [C7]; 1xTMT6plex [N-Term]	3.74519e-12	0.000201698	1	2	2	A0A1B0GVI3	A0A1B0GVI3 [60-86]		0	2572.15	33.1	57.7	186.9	122.3	6.38	19.06	5.59	75.22		High	High	High	High	High	High	High	High	High	0.0001565	1.674e-13	11.25	100	R.GSSGGGCFGGSSGGYGGLGGFGGGSFR.G	[60-86]	Used
	FALSE	High	[K].GSLGGGFSSGGFSGGSFSR.[G]	1xTMT6plex [N-Term]	2.90577e-06	0.000201698	1	2	2	A0A1B0GVI3	A0A1B0GVI3 [41-59]		0	1936.94	40.3	94	158.3	107.4	5.39	3.39	2.9	31.9		High	High	High	High	High	High	High	High	High	0.0001565	5.771e-07	6.23	100	K.GSLGGGFSSGGFSGGSFSR.G	[41-59]	Used
	FALSE	High	[K].ADLEMQIESLTEELAYLKK.[N]	1xOxidation [M5]; 2xTMT6plex [K18; K19]; 1xTMT6plex [N-Term]	9.81239e-08	0.000201698	1	2	1	A0A1B0GVI3	A0A1B0GVI3 [267-285]		1	2927.63	49.3	32.6	219.4	98.7	23.43	58.11	3.91	23.96		High	High	High	High	High	High	High	High	High	0.0001565	1.347e-08	6.24	100	K.ADLEMQIESLTEELAYLKK.N	[267-285]	Used
	FALSE	High	[K].ADLEMQIESLTEELAYLKK.[N]	2xTMT6plex [K18; K19]; 1xTMT6plex [N-Term]	3.77432e-08	0.000201698	1	2	3	A0A1B0GVI3	A0A1B0GVI3 [267-285]		1	2911.63	51	46.1	217.8	85.2	33.46	40.8	3.17	17.01		High	High	High	High	High	High	High	High	High	0.0001565	4.679e-09	7.54	100	K.ADLEMQIESLTEELAYLKK.N	[267-285]	Used
	FALSE	High	[K].VTMQNLNDRLASYLDK.[V]	1xTMT6plex [K16]; 1xTMT6plex [N-Term]	1.34068e-08	0.000201698	3	4	2	A0A1B0GVI3; P02533; P08779	A0A1B0GVI3 [148-163]; P02533 [117-132]; P08779 [119-134]		1	2339.28	48.2	36.8	183.6	131.4	27.64	38.66	7.65	77.09	Shared	High	High	High	High	High	High	High	High	High	0.0001565	1.473e-09	6.11	100	K.VTMQNLNDRLASYLDK.V	[148-163]	Used
	FALSE	High	[R].YCVQLSQIQAQISALEEQLQQIR.[A]	1xCarbamidomethyl [C2]; 1xTMT6plex [N-Term]	2.12378e-08	0.000201698	1	2	1	A0A1B0GVI3	A0A1B0GVI3 [400-422]		0	2975.58	46.2	96.8	142.8	114.2	2.98	7.08	31.74	27.77		High	High	High	High	High	High	High	High	High	0.0001565	2.467e-09	5.47	100	R.YCVQLSQIQAQISALEEQLQQIR.A	[400-422]	Used
	FALSE	High	[R].ALEESNYELEGK.[I]	1xTMT6plex [K12]; 1xTMT6plex [N-Term]	1.19967e-06	0.000201698	1	2	18	A0A1B0GVI3	A0A1B0GVI3 [166-177]		0	1839.97	37.7	52.5	191.2	118.7	20.57	66.02	10.85	28.09		High	High	High	High	High	High	High	High	High	0.0001565	2.18e-07	4.05	100	R.ALEESNYELEGK.I	[166-177]	Used
	FALSE	High	[R].AETECQNTEYQQLLDIK.[I]	1xCarbamidomethyl [C5]; 1xTMT6plex [K17]; 1xTMT6plex [N-Term]	4.49365e-07	0.000201698	1	2	3	A0A1B0GVI3	A0A1B0GVI3 [423-439]		0	2541.29	42.1	31	224.1	102.9	34	39.45	2.06	14.77		High	High	High	High	High	High	High	High	High	0.0001565	7.322e-08	6.02	100	R.AETECQNTEYQQLLDIK.I	[423-439]	Used
	FALSE	High	[R].SQYEQLAEQNRK.[D]	1xTMT6plex [K12]; 1xTMT6plex [N-Term]	1.03731e-08	0.000201698	1	2	14	A0A1B0GVI3	A0A1B0GVI3 [323-334]		1	1952.06	43.8	51.2	215	90	22.26	20.84	0.68	40.37		High	High	High	High	High	High	High	High	High	0.0001565	1.112e-09	5.57	100	R.SQYEQLAEQNRK.D	[323-334]	Used
	FALSE	High	[R].SQYEQLAEQNR.[K]	1xTMT6plex [N-Term]	2.24265e-05	0.000201698	1	2	6	A0A1B0GVI3	A0A1B0GVI3 [323-333]		0	1594.8	39.9	77.7	154.9	127.5	10.6	24.7	24.91	12.06		High	High	High	High	High	High	High	High	High	0.0001565	5.602e-06	3.65	100	R.SQYEQLAEQNR.K	[323-333]	Used
	FALSE	High	[K].SSSSGSVGESSSK.[G]	1xTMT6plex [K13]; 1xTMT6plex [N-Term]	8.12855e-07	0.000201698	1	2	4	A0A1B0GVI3	A0A1B0GVI3 [568-580]		0	1643.85	28.4	89.3	125.1	157.2	10.33	62.59	11.51	79.43		High	High	High	High	High	High	High	High	High	0.0001565	1.414e-07	4.08	100	K.SSSSGSVGESSSK.G	[568-580]	Used
	FALSE	High	[R].SLLEGEGSSGGGGR.[G]	1xTMT6plex [N-Term]	4.58525e-08	0.000201698	1	2	27	A0A1B0GVI3	A0A1B0GVI3 [451-464]		0	1491.76	39.8	57.8	194.2	108.2	2.36	40.59	12.51	20.12		High	High	High	High	High	High	High	High	High	0.0001565	5.771e-09	3.73	100	R.SLLEGEGSSGGGGR.G	[451-464]	Used
	FALSE	High	[R].SGGGGGGGGCGGGGGVSSLR.[I]	1xCarbamidomethyl [C10]; 1xTMT6plex [N-Term]	4.8352e-08	0.000201698	1	2	5	A0A1B0GVI3	A0A1B0GVI3 [16-35]		0	1778.84	29.4	54.8	162.9	152.9	65.6	4.37	36.36	5.66		High	High	High	High	High	High	High	High	High	0.0001565	6.121e-09	5.5	100	R.SGGGGGGGGCGGGGGVSSLR.I	[16-35]	Used
	FALSE	High	[R].RVLDELTLTK.[A]	1xTMT6plex [K10]; 1xTMT6plex [N-Term]	9.96275e-07	0.000201698	1	2	3	A0A1B0GVI3	A0A1B0GVI3 [257-266]		1	1646.03	46.1	32.9	231.8	89.2	20.58	38.85	8.41	36.42		High	High	High	High	High	High	High	High	High	0.0001565	1.759e-07	5.47	100	R.RVLDELTLTK.A	[257-266]	Used
	FALSE	High	[K].DAEAWFNEKSK.[E]	2xTMT6plex [K9; K11]; 1xTMT6plex [N-Term]	4.02097e-05	0.000201698	1	2	1	A0A1B0GVI3	A0A1B0GVI3 [335-345]		1	2012.11	44.8	70.4	187.1	97.6	19.11	6.9	10.45	22.57		High	High	High	High	High	High	High	High	High	0.0001565	1.068e-05	2.84	100	K.DAEAWFNEKSK.E	[335-345]	Used
	FALSE	High	[K].SEITELRR.[N]	1xTMT6plex [N-Term]	0.000954224	0.000338542	1	2	5	A0A1B0GVI3	A0A1B0GVI3 [363-370]		1	1232.72	45.7	26.1	238.6	89.7	21.79	61.47	8.37	13.39		High	High	High	High	High	High	High	High	High	0.0002356	0.0003601	3.73	100	K.SEITELRR.N	[363-370]	Used
	FALSE	High	[K].VTMQNLNDR.[L]	1xTMT6plex [N-Term]	0.000820987	0.000338542	3	8	6	A0A1B0GVI3; P02533; P08779	A0A1B0GVI3 [148-156]; P02533 [117-125]; P08779 [119-127]		0	1319.69	46.3	63.1	161.7	128.9	2.07	84.87	20.52	37.25	Shared	High	High	High	High	High	High	High	High	High	0.0002356	0.0003062	2.99	100	K.VTMQNLNDR.L	[148-156]	Used
	FALSE	High	[K].VTMQNLNDRLASYLDK.[V]	1xOxidation [M3]; 1xTMT6plex [K16]; 1xTMT6plex [N-Term]	0.000357468	0.000338542	3	4	2	A0A1B0GVI3; P02533; P08779	A0A1B0GVI3 [148-163]; P02533 [117-132]; P08779 [119-134]		1	2355.27	39.7	59.1	175.6	125.6	24.3	27.96	8.21	66.93	Shared	High	High	High	High	High	High	High	High	High	0.0002356	0.0001213	5.87	100	K.VTMQNLNDRLASYLDK.V	[148-163]	Used
	FALSE	High	[R].LENEIQTYR.[S]	1xTMT6plex [N-Term]	0.000640867	0.000338542	1	2	8	A0A1B0GVI3	A0A1B0GVI3 [442-450]		0	1394.75	43.3	42	229.8	84.9	18.82	43.2	46.26	42.86		High	High	High	High	High	High	High	High	High	0.0002356	0.0002327	3	100	R.LENEIQTYR.S	[442-450]	Used
	FALSE	High	[R].LKYENEVALR.[Q]	1xTMT6plex [K2]; 1xTMT6plex [N-Term]	0.000764894	0.000338542	1	2	5	A0A1B0GVI3	A0A1B0GVI3 [236-245]		1	1693	34.7	66.9	209.4	88.9	22.35	7.74	13.81	44.51		High	High	High	High	High	High	High	High	High	0.0002356	0.0002829	3.65	100	R.LKYENEVALR.Q	[236-245]	Used
	FALSE	High	[R].NVSTGDVNVEMNAAPGVDLTQLLNNMR.[S]	2xOxidation [M11; M26]; 1xTMT6plex [N-Term]	0.000591826	0.000338542	1	2	1	A0A1B0GVI3	A0A1B0GVI3 [296-322]		0	3133.55	21	176.6	77.5	124.8	12.92	55.99	59.84	5.58		High	High	High	High	High	High	High	High	High	0.0002356	0.000212	2.31	100	R.NVSTGDVNVEMNAAPGVDLTQLLNNMR.S	[296-322]	Used
	FALSE	High	[K].HGNSHQGEPR.[D]	1xTMT6plex [N-Term]	0.000487172	0.000338542	1	2	4	A0A1B0GVI3	A0A1B0GVI3 [185-194]		0	1347.67	26.1	72.9	131.7	169.3	71.36	27.33	73.92	25.71		High	High	High	High	High	High	High	High	High	0.0002356	0.0001701	2.92	100	K.HGNSHQGEPR.D	[185-194]	Used
	FALSE	High	[K].KNHEEEMKDLR.[N]	2xTMT6plex [K1; K8]; 1xTMT6plex [N-Term]	0.000618588	0.000338542	1	2	1	A0A1B0GVI3	A0A1B0GVI3 [285-295]		2	2116.18	34.6	149.9	129.9	85.6	10.14	55.37	15.2	20.34		High	High	High	High	High	High	High	High	High	0.0002356	0.0002229	3.36	100	K.KNHEEEMKDLR.N	[285-295]	Used
	FALSE	High	[KR].DAEAWFNEK.[S]	1xTMT6plex [K9]; 1xTMT6plex [N-Term]	0.000758158	0.000338542	1	5	4	A0A1B0GVI3	A0A1B0GVI3 [335-343]		0	1567.82	42.9	57.3	215.2	84.5	23.26	20.41	6.03	36.41		High	High	High	High	High	High	High	High	High	0.0002356	0.0002797	3.81	100	K.DAEAWFNEK.S	[335-343]	Used
	FALSE	High	[K].YENEVALR.[Q]	1xTMT6plex [N-Term]	0.00268725	0.0005261	1	2	9	A0A1B0GVI3	A0A1B0GVI3 [238-245]		0	1222.66	44.8	34.9	221.2	99.1	20.15	42.54	17.65	7.12		High	High	High	High	High	High	High	High	High	0.000343	0.001135	2.3	100	K.YENEVALR.Q	[238-245]	Used
	FALSE	High	[K].NHEEEMKDLR.[N]	1xTMT6plex [K7]; 1xTMT6plex [N-Term]	0.00225122	0.0005261	1	2	1	A0A1B0GVI3	A0A1B0GVI3 [286-295]		1	1758.92	28.1	235.4	80.9	55.6	18.5	58.21	23.95	81.96		High	High	High	High	High	High	High	High	High	0.000343	0.0009388	3.23	100	K.NHEEEMKDLR.N	[286-295]	Used
	FALSE	High	[K].NHEEEMK.[DANE]	1xTMT6plex [K7]; 1xTMT6plex [N-Term]	0.00490716	0.0005261	2	12	8	A0A1B0GVI3; P13646	A0A1B0GVI3 [286-292]; P13646 [242-248]		0	1374.71	50.4	54	196.6	99	19.34	55.95	14.63	48.59	Shared	High	High	High	High	High	High	High	High	High	0.000343	0.002221	3.5	100	K.NHEEEMK.D	[286-292]	Used
	FALSE	High	[K].ADLEMQIESLTEELAYLK.[K]	1xOxidation [M5]; 1xTMT6plex [K18]; 1xTMT6plex [N-Term]	0.00275957	0.0005261	1	2	1	A0A1B0GVI3	A0A1B0GVI3 [267-284]		0	2570.37									No Quan Values	High	High	High	High	High	High	High	High	High	0.000343	0.001174	2.55		K.ADLEMQIESLTEELAYLK.K	[267-284]	Not Used
	FALSE	High	[KR].KNHEEEMK.[DANE]	1xOxidation [M7]; 2xTMT6plex [K1; K8]; 1xTMT6plex [N-Term]	0.0024379	0.0005261	2	12	16	A0A1B0GVI3; P13646	A0A1B0GVI3 [285-292]; P13646 [241-248]		1	1747.96	41	59.2	194.3	105.5	20.78	24.42	4.31	48.09	Shared	High	High	High	High	High	High	High	High	High	0.000343	0.001022	2.32	100	K.KNHEEEMK.D	[285-292]	Used
	FALSE	High	[K].DLRNVSTGDVNVEMNAAPGVDLTQLLNNMR.[S]	1xOxidation [M14]; 1xTMT6plex [N-Term]	0.00849858	0.000560454	1	2	1	A0A1B0GVI3	A0A1B0GVI3 [293-322]		1	3501.76	51.2	112.5	87.2	149.1	43.92	18.35	9.97	13.38		High	High	High	High	High	High	High	High	High	0.0003589	0.004097	2.42	100	K.DLRNVSTGDVNVEMNAAPGVDLTQLLNNMR.S	[293-322]	Used
	FALSE	High	[R].VLDELTLTK.[A]	1xTMT6plex [K9]; 1xTMT6plex [N-Term]	0.009706	0.000560454	1	2	3	A0A1B0GVI3	A0A1B0GVI3 [258-266]		0	1489.92	38.8	31.6	246.2	83.4	30.04	37.53	6.97	26.17		High	High	High	High	High	High	High	High	High	0.0003589	0.004734	3.68	100	R.VLDELTLTK.A	[258-266]	Used
	FALSE	High	[R].VLDELTLTKADLEMQIESLTEELAYLK.[K]	1xOxidation [M14]; 2xTMT6plex [K9; K27]; 1xTMT6plex [N-Term]	0.0153775	0.000560454	1	2	1	A0A1B0GVI3	A0A1B0GVI3 [258-284]		1	3812.11	40.9	135.9	105.4	117.9	22.83	17.94	3.65	26.52		High	High	High	High	High	High	High	High	High	0.0003589	0.007892	2.18	100	R.VLDELTLTKADLEMQIESLTEELAYLK.K	[258-284]	Used
	FALSE	High	[K].NHEEEMKDLR.[N]	1xOxidation [M6]; 1xTMT6plex [K7]; 1xTMT6plex [N-Term]	0.0100559	0.000560454	1	2	3	A0A1B0GVI3	A0A1B0GVI3 [286-295]		1	1774.92	29.8	123	117.7	129.5	41.69	58.6	37.46	1.71		High	High	High	High	High	High	High	High	High	0.0003589	0.004949	2.21	100	K.NHEEEMKDLR.N	[286-295]	Used
	FALSE	High	[K].NHEEEMK.[DANE]	1xOxidation [M6]; 1xTMT6plex [K7]; 1xTMT6plex [N-Term]	0.0137075	0.000560454	2	12	8	A0A1B0GVI3; P13646	A0A1B0GVI3 [286-292]; P13646 [242-248]		0	1390.7	39.3	62.1	178.8	119.7	14.52	33.85	44.51	27.24	Shared	High	High	High	High	High	High	High	High	High	0.0003589	0.006984	2.37	100	K.NHEEEMK.D	[286-292]	Used
	FALSE	High	[KR].LAADDFR.[AILTV]	1xTMT6plex [N-Term]	0.0128844	0.000560454	8	25	42	A0A1B0GVI3; P02533; P08727; Q14525; P05783; P13646; Q04695; P08779	A0A1B0GVI3 [229-235]; P02533 [195-201]; P08727 [160-166]; Q14525 [136-142]; P05783 [159-165]; P13646 [185-191]; Q04695 [164-170]; P08779 [197-203]		0	1036.56	49.1	51.4	210.1	89.4	18.97	6.76	7.93	14.89	Shared	High	High	High	High	High	High	High	High	High	0.0003589	0.006535	2.66	100	R.LAADDFR.L	[229-235]	Used
	FALSE	High	[K].VTMQNLNDR.[L]	1xOxidation [M3]; 1xTMT6plex [N-Term]	0.0160723	0.000560454	3	8	5	A0A1B0GVI3; P02533; P08779	A0A1B0GVI3 [148-156]; P02533 [117-125]; P08779 [119-127]		0	1335.69	21.2	68.1	180.6	130.1	19.68	96.17	21.75	41.69	Shared	High	High	High	High	High	High	High	High	High	0.0003589	0.008287	1.74	100	K.VTMQNLNDR.L	[148-156]	Used
	FALSE	High	[K].ADLEMQIESLTEELAYLK.[K]	1xTMT6plex [K18]; 1xTMT6plex [N-Term]	0.0166506	0.000560454	1	2	2	A0A1B0GVI3	A0A1B0GVI3 [267-284]		0	2554.37	52	85.4	110.6	152	0.66	31.18	31.56	66.46		High	High	High	High	High	High	High	High	High	0.0003589	0.008633	2.17	100	K.ADLEMQIESLTEELAYLK.K	[267-284]	Used
	FALSE	High	[R].ALEESNYELEGKIK.[E]	2xTMT6plex [K12; K14]; 1xTMT6plex [N-Term]	0.0144546	0.000560454	1	2	1	A0A1B0GVI3	A0A1B0GVI3 [166-179]		1	2310.32	37.7	116.8	134.3	111.2	26.58	23.12	17.95	25.08		High	High	High	High	High	High	High	High	High	0.0003589	0.007391	2.47	100	R.ALEESNYELEGKIK.E	[166-179]	Used
	FALSE	High	[K].HGNSHQGEPRDYSK.[Y]	1xTMT6plex [K14]; 1xTMT6plex [N-Term]	0.0295192	0.00127999	1	2	1	A0A1B0GVI3	A0A1B0GVI3 [185-198]		1	2070.05	52.9	69.7	138.1	139.2	6.07	25.75	49.17	69.64		High	High	High	High	High	High	High	High	High	0.0008029	0.01639	1.8	100	K.HGNSHQGEPRDYSK.Y	[185-198]	Used
	FALSE	High	[K].SEITELR.[R]	1xTMT6plex [N-Term]	0.0411522	0.00173842	1	2	4	A0A1B0GVI3	A0A1B0GVI3 [363-369]		0	1076.61	46.2	27.2	235.6	91	18.35	105.35	6.93	2.93		High	High	High	High	High	High	High	High	High	0.001081	0.02384	2.44	100	K.SEITELR.R	[363-369]	Used
	FALSE	High	[KR].LAADDFRIK.[LY]	1xTMT6plex [K9]; 1xTMT6plex [N-Term]	0.0415121	0.00173842	2	10	2	A0A1B0GVI3; P13646	A0A1B0GVI3 [229-237]; P13646 [185-193]		1	1506.9	49.4	102.9	163.5	84.1	20.54	11.31	5.61	38.73	Shared	High	High	High	High	High	High	High	High	High	0.001081	0.0241	1.6	100	R.LAADDFRLK.Y	[229-237]	Used
	FALSE	High	[K].KNHEEEMKDLR.[N]	1xOxidation [M7]; 2xTMT6plex [K1; K8]; 1xTMT6plex [N-Term]	0.0441183	0.00182416	1	2	2	A0A1B0GVI3	A0A1B0GVI3 [285-295]		2	2132.17	46.6	145.2	144.1	64	42.89	72.17	24.19	72.85		High	High	High	High	High	High	High	High	High	0.001132	0.02583	1.8	100	K.KNHEEEMKDLR.N	[285-295]	Used
	FALSE	High	[R].LASYLDK.[V]	1xTMT6plex [K7]; 1xTMT6plex [N-Term]	0.0498147	0.00240124	6	12	2	A0A1B0GVI3; P02533; P08727; Q04695; P35527; P08779	A0A1B0GVI3 [157-163]; P02533 [126-132]; P08727 [91-97]; Q04695 [95-101]; P35527 [164-170]; P08779 [128-134]		0	1267.77	31.6	60.3	212.3	95.8	11.41	52.6	5.89	48.75	Shared	High	High	High	High	High	High	High	High	High	0.001486	0.0295	2.3	100	R.LASYLDK.V	[157-163]	Used
	FALSE	High	[K].IKEWYEK.[H]	2xTMT6plex [K2; K7]; 1xTMT6plex [N-Term]	0.0714664	0.00332791	1	2	1	A0A1B0GVI3	A0A1B0GVI3 [178-184]		1	1683.01	40.2	130.4	140.9	88.6	24.5	39.25	29.11	65.32		High	High	High	High	High	High	High	High	High	0.002112	0.04457	3.13	100	K.IKEWYEK.H	[178-184]	Used
	FALSE	High	[K].TIDDLK.[KNC]	1xTMT6plex [K6]; 1xTMT6plex [N-Term]	0.121077	0.00692945	1	7	2	A0A1B0GVI3	A0A1B0GVI3 [202-207]		0	1162.71	38.7	39.5	210.3	111.5	21.73	75.42	16.32	48.7		High	High	High	High	High	High	High	High	High	0.004624	0.08054	1.9	100	K.TIDDLK.N	[202-207]	Used
FALSE	High	Master Protein	O75369	Filamin-B OS=Homo sapiens OX=9606 GN=FLNB PE=1 SV=2	0	369.408	32	77	132	66	2602	278	5.73	428.39	77	cell differentiation;cell organization and biogenesis;development;regulation of biological process;response to stimulus	cytoplasm;cytoskeleton;cytosol;membrane;nucleus	protein binding;RNA binding	Pf00307, Pf00630	2317	ENSG00000136068.14	3	VEGFA-VEGFR2 Signaling Pathway	FLNB	ISG15 antiviral mechanism	6	10	221	57.8	51.9	69.4	2.15	1.77	8.62	4.74	High	High	High	High	High	High	High	High	1
	Checked	Confidence	Annotated Sequence	Modifications	Qvality PEP	Qvality q-value	# Protein Groups	# Proteins	# PSMs	Master Protein Accessions	Positions in Master Proteins	Modifications in Master Proteins	# Missed Cleavages	Theo. MH+ [Da]	Abundances (Grouped): Epithelial	Abundances (Grouped): Fibroblast	Abundances (Grouped): Keratocyte	Abundances (Grouped): Myofibroblast	Abundances (Grouped) CV [%]: Epithelial	Abundances (Grouped) CV [%]: Fibroblast	Abundances (Grouped) CV [%]: Keratocyte	Abundances (Grouped) CV [%]: Myofibroblast	Quan Info	Found in Sample: [S7] F1: 129C, Sample, hCE_EV_7, hCE_rep1, Epithelial	Found in Sample: [S8] F1: 130N, Sample, hCE_EV_8, hCE_rep2, Epithelial	Found in Sample: [S3] F1: 127C, Sample, hCF_EV_3, hCF_rep1, Fibroblast	Found in Sample: [S4] F1: 128N, Sample, hCF_EV_4, hCF_rep2, Fibroblast	Found in Sample: [S1] F1: 126, Sample, hCK_EV_1, hCK_rep1, Keratocyte	Found in Sample: [S2] F1: 127N, Sample, hCK_EV_2, hCK_rep2, Keratocyte	Found in Sample: [S5] F1: 128C, Sample, hCM_EV_5, hCM_rep1, Myofibroblast	Found in Sample: [S6] F1: 129N, Sample, hCM_EV_6, hCM_rep2, Myofibroblast	Confidence (by Search Engine): Sequest HT	Percolator q-Value (by Search Engine): Sequest HT	Percolator PEP (by Search Engine): Sequest HT	XCorr (by Search Engine): Sequest HT	Channel Occupancy [%]	Sequence in Protein	Positions in Proteins	Quan Usage
	FALSE	High	[K].NTVELLVEDK.[G]	1xTMT6plex [K10]; 1xTMT6plex [N-Term]	0.000304855	0.000201698	1	2	1	O75369	O75369 [400-409]		0	1617.95	332.4	18.1	19.5	30	0.28	30.75	12.78	19.08		High	High	High	High	High	High	High	High	High	0.0001565	0.0001012	3.79	100	K.NTVELLVEDK.G	[400-409]	Used
	FALSE	High	[R].GAGGQGKLDVTILSPSR.[K]	1xTMT6plex [K7]; 1xTMT6plex [N-Term]	1.7506e-05	0.000201698	1	2	2	O75369	O75369 [970-986]		1	2114.23	171.3	75.9	72.5	80.4	26.45	5.86	1.77	4.89		High	High	High	High	High	High	High	High	High	0.0001565	4.259e-06	3.86	100	R.GAGGQGKLDVTILSPSR.K	[970-986]	Used
	FALSE	High	[K].GAGTGGLGLTVEGPCEAK.[I]	1xCarbamidomethyl [C15]; 1xTMT6plex [K18]; 1xTMT6plex [N-Term]	6.4174e-08	0.000201698	2	3	1	O75369; Q14315	O75369 [1067-1084]; Q14315 [1089-1106]		0	2132.14	215.4	71.6	43.7	69.3	1.42	16.07	7.77	8.51	Shared	High	High	High	High	High	High	High	High	High	0.0001565	8.402e-09	5.97	100	K.GAGTGGLGLTVEGPCEAK.I	[1067-1084]	Used
	FALSE	High	[R].FVPQEMGVHTVSVK.[Y]	1xTMT6plex [K14]; 1xTMT6plex [N-Term]	4.19704e-08	0.000201698	1	3	1	O75369	O75369 [2157-2170]		0	2016.14	181.6	69	52.7	96.7	21.42	13.16	28.08	23.26		High	High	High	High	High	High	High	High	High	0.0001565	5.259e-09	5.28	100	R.FVPQEMGVHTVSVK.Y	[2157-2170]	Used
	FALSE	High	[K].FNGSHVVGSPFK.[V]	1xTMT6plex [K12]; 1xTMT6plex [N-Term]	0.000138737	0.000201698	1	2	2	O75369	O75369 [2361-2372]		0	1733.97	158.7	52.3	76.3	112.7	18.13	3.77	0.25	45.68		High	High	High	High	High	High	High	High	High	0.0001565	4.228e-05	4.31	100	K.FNGSHVVGSPFK.V	[2361-2372]	Used
	FALSE	High	[R].FIPHENGVHTIDVK.[F]	1xTMT6plex [K14]; 1xTMT6plex [N-Term]	1.27631e-06	0.000201698	1	2	1	O75369	O75369 [2347-2360]		0	2064.16	248.1	52.4	33.8	65.7	26.87	20.49	19.68	9.69		High	High	High	High	High	High	High	High	High	0.0001565	2.327e-07	5.09	100	R.FIPHENGVHTIDVK.F	[2347-2360]	Used
	FALSE	High	[R].QMQLENVSVALEFLDRESIK.[L]	1xTMT6plex [K20]; 1xTMT6plex [N-Term]	1.5643e-06	0.000201698	2	7	1	P21333; O75369	P21333 [101-120]; O75369 [74-93]		1	2807.54	88.9	135	78.4	97.7	7.44	23.3	6.36	2.42	Shared	High	High	High	High	High	High	High	High	High	0.0001565	2.905e-07	4.4	100	R.QMQLENVSVALEFLDRESIK.L	[74-93]	Used
	FALSE	High	[K].MDCQETPEGYK.[V]	1xCarbamidomethyl [C3]; 1xTMT6plex [K11]; 1xTMT6plex [N-Term]	0.000184131	0.000201698	1	2	5	O75369	O75369 [2429-2439]		0	1815.87	300.9	28.2	11.6	59.3	4.57	8.55		7.42		High	High	High	High	High	High	High	High	High	0.0001565	5.817e-05	3.24	88	K.MDCQETPEGYK.V	[2429-2439]	Used
	FALSE	High	[K].IFFAGDTIPK.[S]	1xTMT6plex [K10]; 1xTMT6plex [N-Term]	0.000115217	0.000201698	1	2	1	O75369	O75369 [430-439]		0	1566.93	262.6	56.5	32.3	48.6	0.17	21.83	13.97	15.62		High	High	High	High	High	High	High	High	High	0.0001565	3.46e-05	3.43	100	K.IFFAGDTIPK.S	[430-439]	Used
	FALSE	High	[K].IEYNDQNDGSCDVK.[Y]	1xCarbamidomethyl [C11]; 1xTMT6plex [K14]; 1xTMT6plex [N-Term]	7.55434e-06	0.000201698	1	2	6	O75369	O75369 [594-607]		0	2115.01	244.5	41.3	47.2	67	0.72	23.11	18.52	24.45		High	High	High	High	High	High	High	High	High	0.0001565	1.68e-06	3.21	100	K.IEYNDQNDGSCDVK.Y	[594-607]	Used
	FALSE	High	[K].LGSAADFLLDISETDLSSLTASIK.[A]	1xTMT6plex [K24]; 1xTMT6plex [N-Term]	2.14265e-08	0.000201698	1	2	1	O75369	O75369 [1920-1943]		0	2925.61									No Quan Values	High	High	High	High	High	High	High	High	High	0.0001565	2.482e-09	4.24		K.LGSAADFLLDISETDLSSLTASIK.A	[1920-1943]	Not Used
	FALSE	High	[R].KVVPCLVTPVTGR.[E]	1xCarbamidomethyl [C5]; 1xTMT6plex [K1]; 1xTMT6plex [N-Term]	3.41584e-07	0.000201698	1	2	1	O75369	O75369 [987-999]		1	1884.15	275.6	25.7	37.6	61.1	11.74	17.17	2.3	28		High	High	High	High	High	High	High	High	High	0.0001565	5.389e-08	5.36	100	R.KVVPCLVTPVTGR.E	[987-999]	Used
	FALSE	High	[R].GIEPTGNMVK.[Q]	1xTMT6plex [K10]; 1xTMT6plex [N-Term]	7.66992e-05	0.000201698	1	2	1	O75369	O75369 [263-272]		0	1503.86	170.2	59.3	92.5	78	7.51	25.33	21.8	11.03		High	High	High	High	High	High	High	High	High	0.0001565	2.201e-05	2.77	100	R.GIEPTGNMVK.Q	[263-272]	Used
	FALSE	High	[R].LTVMSLQESGLK.[V]	1xTMT6plex [K12]; 1xTMT6plex [N-Term]	2.58364e-05	0.000201698	1	2	2	O75369	O75369 [2290-2301]		0	1764.03	241.6	62	25.8	70.6	3.3	4.62	39.37	27.48		High	High	High	High	High	High	High	High	High	0.0001565	6.568e-06	3.95	100	R.LTVMSLQESGLK.V	[2290-2301]	Used
	FALSE	High	[K].VAVTEGCQPSR.[V]	1xCarbamidomethyl [C7]; 1xTMT6plex [N-Term]	9.91299e-05	0.000201698	1	2	3	O75369	O75369 [1320-1330]		0	1432.74	169.5	64.9	82.3	83.3	4.36	25.94	51.82	10.19		High	High	High	High	High	High	High	High	High	0.0001565	2.906e-05	3.01	100	K.VAVTEGCQPSR.V	[1320-1330]	Used
	FALSE	High	[K].VDIQTEDLEDGTCK.[V]	1xCarbamidomethyl [C13]; 1xTMT6plex [K14]; 1xTMT6plex [N-Term]	1.46672e-05	0.000201698	1	3	2	O75369	O75369 [2045-2058]		0	2081.05	302.9	16.5	33	47.6	7.21	38.9	6.2	23.76		High	High	High	High	High	High	High	High	High	0.0001565	3.506e-06	4.7	100	K.VDIQTEDLEDGTCK.V	[2045-2058]	Used
	FALSE	High	[K].CLATGPGIASTVK.[T]	1xCarbamidomethyl [C1]; 1xTMT6plex [K13]; 1xTMT6plex [N-Term]	4.48249e-06	0.000201698	1	2	2	O75369	O75369 [1617-1629]		0	1733	236	58	44	62	3.21	8.67	2.24	11.81		High	High	High	High	High	High	High	High	High	0.0001565	9.392e-07	4.46	100	K.CLATGPGIASTVK.T	[1617-1629]	Used
	FALSE	High	[R].AWGPGLHGGIVGR.[S]	1xTMT6plex [N-Term]	7.50646e-07	0.000201698	1	2	4	O75369	O75369 [554-566]		0	1505.85	148.7	81	82.1	88.2	4.8	18.05	24.94	7.63		High	High	High	High	High	High	High	High	High	0.0001565	1.295e-07	4.79	100	R.AWGPGLHGGIVGR.S	[554-566]	Used
	FALSE	High	[R].ATQTGDASK.[C]	1xTMT6plex [K9]; 1xTMT6plex [N-Term]	0.000122577	0.000201698	1	2	2	O75369	O75369 [1608-1616]		0	1336.75	271.6	37.5	41.4	49.5	3.22	10.68	29.68	34.1		High	High	High	High	High	High	High	High	High	0.0001565	3.699e-05	2.84	100	R.ATQTGDASK.C	[1608-1616]	Used
	FALSE	High	[K].AEITFDDHK.[N]	1xTMT6plex [K9]; 1xTMT6plex [N-Term]	0.000165587	0.000201698	1	2	2	O75369	O75369 [2236-2244]		0	1533.83	278.6	35.3	24.4	61.8	19.44	36.38	37.11	15		High	High	High	High	High	High	High	High	High	0.0001565	5.147e-05	3.69	100	K.AEITFDDHK.N	[2236-2244]	Used
	FALSE	High	[K].YGGPNHIVGSPFK.[A]	1xTMT6plex [K13]; 1xTMT6plex [N-Term]	6.36958e-05	0.000201698	1	3	2	O75369	O75369 [2456-2468]		0	1831.03	145.3	67.3	92.6	94.7	23.73	9.92	35.5	2.28		High	High	High	High	High	High	High	High	High	0.0001565	1.782e-05	3.13	100	K.YGGPNHIVGSPFK.A	[2456-2468]	Used
	FALSE	High	[K].VLFASQEIPASPFR.[V]	1xTMT6plex [N-Term]	3.00294e-05	0.000201698	1	2	2	O75369	O75369 [823-836]		0	1791	97.8	98.7	75.9	127.6	2.24	6.26	0.55	30.23		High	High	High	High	High	High	High	High	High	0.0001565	7.77e-06	5.2	100	K.VLFASQEIPASPFR.V	[823-836]	Used
	FALSE	High	[R].VKVEPAVDTSR.[I]	1xTMT6plex [K2]; 1xTMT6plex [N-Term]	0.000155645	0.000201698	1	2	2	O75369	O75369 [1220-1230]		1	1658.98	217.6	88.1	29.5	64.7	2.63	40.47	48.43	30.09		High	High	High	High	High	High	High	High	High	0.0001565	4.818e-05	3.47	100	R.VKVEPAVDTSR.I	[1220-1230]	Used
	FALSE	High	[K].VKIAGPGLGSGVR.[A]	1xTMT6plex [K2]; 1xTMT6plex [N-Term]	2.38592e-05	0.000201698	1	2	1	O75369	O75369 [1424-1436]		1	1669.05	283.9	28.7	38.5	49	23.87	9.4	12.23	21.76		High	High	High	High	High	High	High	High	High	0.0001565	6.009e-06	3.89	100	K.VKIAGPGLGSGVR.A	[1424-1436]	Used
	FALSE	High	[R].AGPGTLSVTIEGPSK.[V]	1xTMT6plex [K15]; 1xTMT6plex [N-Term]	8.29425e-08	0.000201698	1	2	1	O75369	O75369 [2412-2426]		0	1872.08	238.6	45	49.1	67.3	1.79	0.2	3.36	9		High	High	High	High	High	High	High	High	High	0.0001565	1.117e-08	5.77	100	R.AGPGTLSVTIEGPSK.V	[2412-2426]	Used
	FALSE	High	[K].VNQPASFAIR.[L]	1xTMT6plex [N-Term]	0.00013997	0.000201698	1	2	1	O75369	O75369 [2302-2311]		0	1331.76	229.2	51	63.7	56.1	2.82	9.86	3.48	19.15		High	High	High	High	High	High	High	High	High	0.0001565	4.294e-05	3.06	100	K.VNQPASFAIR.L	[2302-2311]	Used
	FALSE	High	[R].AGGPGLERGEAGVPAEFSIWTR.[E]	1xTMT6plex [N-Term]	1.93645e-10	0.000201698	1	2	1	O75369	O75369 [2198-2219]		1	2486.3	140.2	77.6	56	126.2	3.58	11.83	35.97	35.33		High	High	High	High	High	High	High	High	High	0.0001565	1.346e-11	6.78	100	R.AGGPGLERGEAGVPAEFSIWTR.E	[2198-2219]	Used
	FALSE	High	[K].DGTYAVTYIPDK.[T]	1xTMT6plex [K12]; 1xTMT6plex [N-Term]	0.000321471	0.000201698	1	2	1	O75369	O75369 [1573-1584]		0	1800.98	210.2	63.7	45.8	80.4	9.81	18.43	1.03	15.16		High	High	High	High	High	High	High	High	High	0.0001565	0.0001075	3.08	100	K.DGTYAVTYIPDK.T	[1573-1584]	Used
	FALSE	High	[K].SPFEVQVGPEAGMQK.[V]	1xTMT6plex [K15]; 1xTMT6plex [N-Term]	1.92951e-05	0.000201698	1	2	1	O75369	O75369 [537-551]		0	2062.1	111.3	124.3	62.5	101.9	8.63	15.7	3.74	3.51		High	High	High	High	High	High	High	High	High	0.0001565	4.748e-06	5.17	100	K.SPFEVQVGPEAGMQK.V	[537-551]	Used
	FALSE	High	[K].SPFVVQVGEACNPNACR.[A]	2xCarbamidomethyl [C11; C16]; 1xTMT6plex [N-Term]	7.93536e-08	0.000201698	1	2	2	O75369	O75369 [440-456]		0	2134.04	153.6	69.7	74.2	102.5	5.06	11.59	18.74	7.65		High	High	High	High	High	High	High	High	High	0.0001565	1.069e-08	5.78	100	K.SPFVVQVGEACNPNACR.A	[440-456]	Used
	FALSE	High	[K].SPFTVGVAAPLDLSK.[I]	1xTMT6plex [K15]; 1xTMT6plex [N-Term]	1.4929e-05	0.000201698	1	2	1	O75369	O75369 [932-946]		0	1960.15	205.7	80.4	39.2	74.6	8.02	45.18	9.63	12.71		High	High	High	High	High	High	High	High	High	0.0001565	3.552e-06	5.21	100	K.SPFTVGVAAPLDLSK.I	[932-946]	Used
	FALSE	High	[R].SSTETCYSAIPK.[A]	1xCarbamidomethyl [C6]; 1xTMT6plex [K12]; 1xTMT6plex [N-Term]	3.33926e-05	0.000201698	1	3	1	O75369	O75369 [2496-2507]		0	1801.94	338.9	17	15.2	29	9.94	21.84	26.11	13.16		High	High	High	High	High	High	High	High	High	0.0001565	8.679e-06	3.2	100	R.SSTETCYSAIPK.A	[2496-2507]	Used
	FALSE	High	[K].SGCIVNNLAEFTVDPK.[D]	1xCarbamidomethyl [C3]; 1xTMT6plex [K16]; 1xTMT6plex [N-Term]	3.89087e-06	0.000201698	1	2	1	O75369	O75369 [658-673]		0	2222.19	178.8	74.3	64.8	82.1	3.02	17.25	23.43	8.92		High	High	High	High	High	High	High	High	High	0.0001565	8.016e-07	4.78	100	K.SGCIVNNLAEFTVDPK.D	[658-673]	Used
	FALSE	High	[R].EAGAGGLSIAVEGPSK.[A]	1xTMT6plex [K16]; 1xTMT6plex [N-Term]	6.22516e-10	0.000201698	2	3	2	O75369; Q14315	O75369 [2220-2235]; Q14315 [2341-2356]		0	1901.07	272.2	32	40.1	55.8	1.37	46.15	26.4	6.73	Shared	High	High	High	High	High	High	High	High	High	0.0001565	4.891e-11	6	100	R.EAGAGGLSIAVEGPSK.A	[2220-2235]	Used
	FALSE	High	[K].EAFTNKPNVFTVVTR.[G]	1xTMT6plex [K6]; 1xTMT6plex [N-Term]	8.47506e-06	0.000201698	1	2	4	O75369	O75369 [1340-1354]		0	2181.24	276.2	41.2	33.3	49.3	5.7	28.83	4.61	31.82		High	High	High	High	High	High	High	High	High	0.0001565	1.902e-06	5.69	100	K.EAFTNKPNVFTVVTR.G	[1340-1354]	Used
	FALSE	High	[K].TATPEIVDNKDGTVTVR.[Y]	1xTMT6plex [K10]; 1xTMT6plex [N-Term]	2.36163e-08	0.000201698	1	2	1	O75369	O75369 [1771-1787]		1	2274.27									No Quan Values	High	High	High	High	High	High	High	High	High	0.0001565	2.77e-09	4.47		K.TATPEIVDNKDGTVTVR.Y	[1771-1787]	Not Used
	FALSE	High	[K].TGEEVGFVVDAK.[T]	1xTMT6plex [K12]; 1xTMT6plex [N-Term]	7.91566e-07	0.000201698	1	2	5	O75369	O75369 [1630-1641]		0	1708.95	219	49.9	43.3	87.8	3.14	3.57	23.75	35.31		High	High	High	High	High	High	High	High	High	0.0001565	1.371e-07	3.84	100	K.TGEEVGFVVDAK.T	[1630-1641]	Used
	FALSE	High	[R].DAGYGGISLAVEGPSK.[V]	1xTMT6plex [K16]; 1xTMT6plex [N-Term]	1.03216e-06	0.000201698	1	2	1	O75369	O75369 [2029-2044]		0	1979.08	144.6	85.6	68.6	101.2	1.56	32.31	44.51	29.15		High	High	High	High	High	High	High	High	High	0.0001565	1.845e-07	4.7	100	R.DAGYGGISLAVEGPSK.V	[2029-2044]	Used
	FALSE	High	[K].YADEEIPRSPFK.[V]	1xTMT6plex [K12]; 1xTMT6plex [N-Term]	0.000390526	0.000338542	1	2	1	O75369	O75369 [1497-1508]		1	1910.04	263.6	33.6	36.7	66.2	9.85	21.79	16.42	9.32		High	High	High	High	High	High	High	High	High	0.0002356	0.0001334	2.9	100	K.YADEEIPRSPFK.V	[1497-1508]	Used
	FALSE	High	[K].IAGPGLGSGVR.[A]	1xTMT6plex [N-Term]	0.000962703	0.000338542	1	2	4	O75369	O75369 [1426-1436]		0	1212.73	147.2	48.5	92.4	111.9	2.28	85.38	7.48	58.64		High	High	High	High	High	High	High	High	High	0.0002356	0.0003656	2.47	100	K.IAGPGLGSGVR.A	[1426-1436]	Used
	FALSE	High	[K].TATPEIVDNK.[D]	1xTMT6plex [K10]; 1xTMT6plex [N-Term]	0.00108964	0.000338542	1	2	1	O75369	O75369 [1771-1780]		0	1545.89	288.9	34.3	27.1	49.8	0.99	2.29	54.99	4.69		High	High	High	High	High	High	High	High	High	0.0002356	0.000416	3.19	100	K.TATPEIVDNK.D	[1771-1780]	Used
	FALSE	High	[R].VLQSFTVDSSK.[A]	1xTMT6plex [K11]; 1xTMT6plex [N-Term]	0.000576328	0.000338542	1	2	1	O75369	O75369 [1439-1449]		0	1668.96	261.3	40.1	35.4	63.1	6.72	13.66	29.23	27.76		High	High	High	High	High	High	High	High	High	0.0002356	0.0002064	5.11	100	R.VLQSFTVDSSK.A	[1439-1449]	Used
	FALSE	High	[K].SSFLVDCSK.[A]	1xCarbamidomethyl [C7]; 1xTMT6plex [K9]; 1xTMT6plex [N-Term]	0.00107053	0.000338542	1	3	2	O75369	O75369 [2531-2539]		0	1500.81	295.4	33.8	29.5	41.4	2.24	17.17	15.23	22.53		High	High	High	High	High	High	High	High	High	0.0002356	0.0004085	3.9	100	K.SSFLVDCSK.A	[2531-2539]	Used
	FALSE	High	[K].SPFEVSVDK.[A]	1xTMT6plex [K9]; 1xTMT6plex [N-Term]	0.000693973	0.000338542	1	2	2	O75369	O75369 [341-349]		0	1465.83	212.9	63.4	46.2	77.5	5.84	19.4	17.11	22.03		High	High	High	High	High	High	High	High	High	0.0002356	0.0002524	3.44	100	K.SPFEVSVDK.A	[341-349]	Used
	FALSE	High	[K].AEVSIQNNK.[D]	1xTMT6plex [K9]; 1xTMT6plex [N-Term]	0.000687861	0.000338542	1	2	1	O75369	O75369 [1178-1186]		0	1460.85									No Quan Values	High	High	High	High	High	High	High	High	High	0.0002356	0.0002496	3.13		K.AEVSIQNNK.D	[1178-1186]	Not Used
	FALSE	High	[R].GAGGQGKLDVTILSPSRK.[V]	2xTMT6plex [K7; K18]; 1xTMT6plex [N-Term]	0.00122246	0.000465665	1	2	1	O75369	O75369 [970-987]		2	2471.49	114.4	68.6	122.8	94.3	6.66	20.6	23.69	50.56		High	High	High	High	High	High	High	High	High	0.0003124	0.0004744	3.98	100	R.GAGGQGKLDVTILSPSRK.V	[970-987]	Used
	FALSE	High	[R].VQAQGPGLK.[E]	1xTMT6plex [K9]; 1xTMT6plex [N-Term]	0.00162258	0.000465665	1	2	3	O75369	O75369 [1331-1339]		0	1355.84	214.6	53.2	64.9	67.3	4.02	19.84	43.32	18.42		High	High	High	High	High	High	High	High	High	0.0003124	0.0006484	4.08	100	R.VQAQGPGLK.E	[1331-1339]	Used
	FALSE	High	[K].VDPSHDASK.[V]	1xTMT6plex [K9]; 1xTMT6plex [N-Term]	0.00195396	0.000465665	2	3	1	O75369; Q14315	O75369 [839-847]; Q14315 [861-869]		0	1413.77	265	36.5	36.2	62.3	6.07	15.18	18.9	16.46	Shared	High	High	High	High	High	High	High	High	High	0.0003124	0.0007984	3.09	100	K.VDPSHDASK.V	[839-847]	Used
	FALSE	High	[K].LKPGAPLKPK.[L]	3xTMT6plex [K2; K8; K10]; 1xTMT6plex [N-Term]	0.00166623	0.000465665	1	2	1	O75369	O75369 [242-251]		0	1965.34	177.8	39.9	100.7	81.5	9.6	0.49	19.67	38.38		High	High	High	High	High	High	High	High	High	0.0003124	0.0006672	2.78	100	K.LKPGAPLKPK.L	[242-251]	Used
	FALSE	High	[K].VEPAVDTSR.[I]	1xTMT6plex [N-Term]	0.00111895	0.000465665	1	2	2	O75369	O75369 [1222-1230]		0	1202.66	326.1	21.4	15.8	36.7	2.58	58.59		27.53		High	High	High	High	High	Not Found	High	High	High	0.0003124	0.0004297	2.33	88	K.VEPAVDTSR.I	[1222-1230]	Used
	FALSE	High	[R].TFEMSDFIVDTR.[D]	1xTMT6plex [N-Term]	0.00180436	0.000465665	1	2	1	O75369	O75369 [2017-2028]		0	1689.84	114.9	75.1	100.2	109.8	9.1	7.95	14.77	6.48		High	High	High	High	High	High	High	High	High	0.0003124	0.000732	3.7	100	R.TFEMSDFIVDTR.D	[2017-2028]	Used
	FALSE	High	[K].VKMDCQETPEGYK.[V]	1xCarbamidomethyl [C5]; 2xTMT6plex [K2; K13]; 1xTMT6plex [N-Term]	0.00144626	0.000465665	1	2	1	O75369	O75369 [2427-2439]		1	2272.19	244.4	54.6	47.5	53.5	11.59	43.28		38.96		High	High	High	High	Not Found	High	High	High	High	0.0003124	0.0005734	2.57	88	K.VKMDCQETPEGYK.V	[2427-2439]	Used
	FALSE	High	[K].AAGSGELGVTMK.[G]	1xTMT6plex [K12]; 1xTMT6plex [N-Term]	0.00288448	0.0005261	1	2	1	O75369	O75369 [481-492]		0	1578.89	67.5	112.8	155	64.7	10.69	40.87	22.47	9.09		High	High	High	High	High	High	High	High	High	0.000343	0.001235	2.99	100	K.AAGSGELGVTMK.G	[481-492]	Used
	FALSE	High	[R].ETTDFKVDTK.[A]	2xTMT6plex [K6; K10]; 1xTMT6plex [N-Term]	0.00237402	0.0005261	1	2	1	O75369	O75369 [471-480]		1	1871.07	250.4	57.5	41.2	50.8	2.7	16.74	2.59	10.29		High	High	High	High	High	High	High	High	High	0.000343	0.0009948	2.87	100	R.ETTDFKVDTK.A	[471-480]	Used
	FALSE	High	[R].EVGEHLVSIK.[K]	1xTMT6plex [K10]; 1xTMT6plex [N-Term]	0.00227124	0.0005261	1	2	1	O75369	O75369 [1970-1979]		0	1568.94									No Quan Values	High	High	High	High	High	High	High	High	High	0.000343	0.0009416	2.32		R.EVGEHLVSIK.K	[1970-1979]	Not Used
	FALSE	High	[R].VTEAEIVPMGK.[N]	1xOxidation [M9]; 1xTMT6plex [K11]; 1xTMT6plex [N-Term]	0.00465318	0.0005261	1	3	1	O75369	O75369 [2140-2150]		0	1647.94	153.9	109	41.2	95.9	10.74	17.73	4.56	14.03		High	High	High	High	High	High	High	High	High	0.000343	0.002096	2.38	100	R.VTEAEIVPMGK.N	[2140-2150]	Used
	FALSE	High	[R].CVYKPMQPGPHVVK.[I]	1xCarbamidomethyl [C1]; 1xOxidation [M6]; 2xTMT6plex [K4; K14]; 1xTMT6plex [N-Term]	0.00207885	0.0005261	1	2	1	O75369	O75369 [416-429]		0	2343.33	175.7	70.1	50	104.2	4.01	15.32	22.15	11.68		High	High	High	High	High	High	High	High	High	0.000343	0.0008557	2.6	100	R.CVYKPMQPGPHVVK.I	[416-429]	Used
	FALSE	High	[K].DLAEDAPWK.[K]	1xTMT6plex [K9]; 1xTMT6plex [N-Term]	0.00312373	0.0005261	3	8	1	P21333; O75369; Q14315	P21333 [34-42]; O75369 [7-15]; Q14315 [27-35]		0	1502.83	203.9	68.7	47.4	80.1	2.96	35.48	27.42	19.68	Shared	High	High	High	High	High	High	High	High	High	0.000343	0.001348	3	100	K.DLAEDAPWK.K	[7-15]	Used
	FALSE	High	[K].APSGRDEPCLLK.[R]	1xCarbamidomethyl [C9]; 1xTMT6plex [K12]; 1xTMT6plex [N-Term]	0.00591042	0.0005261	1	2	2	O75369	O75369 [1944-1955]		1	1801	232.7	70.3	42.1	54.9	5.09	2.43	19.04	15.15		High	High	High	High	High	High	High	High	High	0.000343	0.002729	2.71	100	K.APSGRDEPCLLK.R	[1944-1955]	Used
	FALSE	High	[R].IRETTDFKVDTK.[A]	2xTMT6plex [K8; K12]; 1xTMT6plex [N-Term]	0.00433487	0.0005261	1	2	1	O75369	O75369 [469-480]		2	2140.26	268.2	41.9	30.7	59.1	4.55	23.25	31.04	2.34		High	High	High	High	High	High	High	High	High	0.000343	0.00194	4.24	100	R.IRETTDFKVDTK.A	[469-480]	Used
	FALSE	High	[K].MDCQETPEGYK.[V]	1xCarbamidomethyl [C3]; 1xOxidation [M1]; 1xTMT6plex [K11]; 1xTMT6plex [N-Term]	0.00288448	0.0005261	1	2	2	O75369	O75369 [2429-2439]		0	1831.86	98.9	93.6	101.3	106.2	2.63	0.68		25.59		High	High	High	High	High	Not Found	High	High	High	0.000343	0.001231	2.13	88	K.MDCQETPEGYK.V	[2429-2439]	Used
	FALSE	High	[K].HIPGSPFTAK.[I]	1xTMT6plex [K10]; 1xTMT6plex [N-Term]	0.00273525	0.0005261	2	3	1	O75369; Q14315	O75369 [1898-1907]; Q14315 [1936-1945]		0	1512.89	241.3	61.2	41.3	56.2	15.37	6.45	47.06	24.51	Shared	High	High	High	High	High	High	High	High	High	0.000343	0.001157	4.11	100	K.HIPGSPFTAK.I	[1898-1907]	Used
	FALSE	High	[K].HVGNQQYNVTYVVK.[E]	1xTMT6plex [K14]; 1xTMT6plex [N-Term]	0.00550607	0.0005261	1	3	1	O75369	O75369 [2563-2576]		0	2107.17									No Quan Values	High	High	High	High	High	Not Found	High	High	High	0.000343	0.002519	2.55		K.HVGNQQYNVTYVVK.E	[2563-2576]	Not Used
	FALSE	High	[K].AGLAPLEVR.[V]	1xTMT6plex [N-Term]	0.0185122	0.000560454	1	2	1	O75369	O75369 [1450-1458]		0	1154.71	121.1	99.7	77.7	101.5	0.92	51.19	16.96	46.07		High	High	High	High	High	High	High	High	High	0.0003589	0.009733	2.21	100	K.AGLAPLEVR.V	[1450-1458]	Used
	FALSE	High	[R].AGGPGLER.[AG]	1xTMT6plex [N-Term]	0.0172495	0.000560454	2	7	3	P21333; O75369	P21333 [2243-2250]; O75369 [2198-2205]		0	985.563	197.9	90.5	44.9	66.6	7.37	9.77	4.58	32.07	Shared	High	High	High	High	High	High	High	High	High	0.0003589	0.009015	2.3	100	R.AGGPGLER.G	[2198-2205]	Used
	FALSE	High	[K].KIQQNTFTR.[W]	1xTMT6plex [K1]; 1xTMT6plex [N-Term]	0.00953561	0.000560454	3	8	1	P21333; O75369; Q14315	P21333 [43-51]; O75369 [16-24]; Q14315 [36-44]		1	1593.95									No Quan Values	High	High	High	High	High	High	High	High	High	0.0003589	0.004648	2.29		K.KIQQNTFTR.W	[16-24]	Not Used
	FALSE	High	[K].AAGSGELGVTMK.[G]	1xOxidation [M11]; 1xTMT6plex [K12]; 1xTMT6plex [N-Term]	0.00920373	0.000560454	1	2	1	O75369	O75369 [481-492]		0	1594.89	98.8	45.5	77.1	178.6	26.09	46.89	52.37	74.68		High	High	High	High	High	High	High	High	High	0.0003589	0.004492	2.13	100	K.AAGSGELGVTMK.G	[481-492]	Used
	FALSE	High	[K].AEGPGLSK.[A]	1xTMT6plex [K8]; 1xTMT6plex [N-Term]	0.0113829	0.000560454	1	2	2	O75369	O75369 [850-857]		0	1216.73	253.8	35.3	51.6	59.3	12.12	18.39	14.6	26.65		High	High	High	High	High	High	High	High	High	0.0003589	0.005648	2.55	100	K.AEGPGLSK.A	[850-857]	Used
	FALSE	High	[K].TYSVEYLPK.[V]	1xTMT6plex [K9]; 1xTMT6plex [N-Term]	0.0073756	0.000560454	1	2	1	O75369	O75369 [314-322]		0	1557.89	234.1	49	44.5	72.5	6.23	32.34	22.75	9.87		High	High	High	High	High	High	High	High	High	0.0003589	0.003486	2.93	100	K.TYSVEYLPK.V	[314-322]	Used
	FALSE	High	[K].VFGPGVER.[S]	1xTMT6plex [N-Term]	0.0093682	0.000560454	1	2	2	O75369	O75369 [747-754]		0	1089.63	219.2	76.6	53.7	50.5	1.02	26.69	16.62	18.92		High	High	High	High	High	High	High	High	High	0.0003589	0.004583	2.06	100	K.VFGPGVER.S	[747-754]	Used
	FALSE	High	[K].IQQNTFTR.[W]	1xTMT6plex [N-Term]	0.0186763	0.00066154	3	8	1	P21333; O75369; Q14315	P21333 [44-51]; O75369 [17-24]; Q14315 [37-44]		0	1236.69	227	60.9	48.6	63.5	0.13	38.32	5.07	11.61	Shared	High	High	High	High	High	High	High	High	High	0.0003589	0.009813	2.48	100	K.IQQNTFTR.W	[17-24]	Used
	FALSE	High	[R].AYGPGLEK.[S]	1xTMT6plex [K8]; 1xTMT6plex [N-Term]	0.0222791	0.000877036	1	2	3	O75369	O75369 [650-657]		0	1292.76	204	89.6	52.2	54.2	4.89	38.52	7.63	21.82		High	High	High	High	High	High	High	High	High	0.0005536	0.01202	2.37	100	R.AYGPGLEK.S	[650-657]	Used
	FALSE	High	[K].DVVDPSK.[V]	1xTMT6plex [K7]; 1xTMT6plex [N-Term]	0.0333723	0.00146558	1	2	2	O75369	O75369 [1417-1423]		0	1217.71	340.8	19.3	12.9	26.9	7.01	43.14	38.64	18.67		High	High	High	High	High	High	High	High	High	0.0009154	0.01884	2.41	100	K.DVVDPSK.V	[1417-1423]	Used
	FALSE	High	[K].DGTVTVR.[Y]	1xTMT6plex [N-Term]	0.0367413	0.00155155	2	5	2	P21333; O75369	P21333 [1825-1831]; O75369 [1781-1787]		0	976.562	204.2	44.1	71.2	80.5	2.93	81.43	27.7	18.4	Shared	High	High	High	High	High	High	High	High	High	0.0009654	0.02093	2.37	100	K.DGTVTVR.Y	[1781-1787]	Used
	FALSE	High	[K].VFGPGIEGK.[D]	1xTMT6plex [K9]; 1xTMT6plex [N-Term]	0.0364218	0.00155155	1	2	1	O75369	O75369 [1233-1241]		0	1361.82	218.1	48.9	53.4	79.6	7.97	20.14	22.81	41.54		High	High	High	High	High	High	High	High	High	0.0009654	0.02086	2.98	100	K.VFGPGIEGK.D	[1233-1241]	Used
	FALSE	High	[R].LVSPGSANETSSILVESVTR.[S]	1xTMT6plex [N-Term]	0.0477031	0.00240124	1	3	1	O75369	O75369 [2476-2495]		0	2275.23	134.1	95.9	63.1	106.9	6.63	3.02	26.56	27.17		High	High	High	High	High	High	High	High	High	0.001486	0.02819	1.96	100	R.LVSPGSANETSSILVESVTR.S	[2476-2495]	Used
	FALSE	High	[K].YADEEIPR.[S]	1xTMT6plex [N-Term]	0.055257	0.00246293	1	2	1	O75369	O75369 [1497-1504]		0	1221.63	88.6	98.9	100.8	111.6	11.55	0	29.99	4.59		High	High	High	High	High	High	High	High	High	0.001585	0.03331	2.05	100	K.YADEEIPR.S	[1497-1504]	Used
	FALSE	High	[K].LVSIDSK.[A]	1xTMT6plex [K7]; 1xTMT6plex [N-Term]	0.079137	0.00374607	3	8	3	P21333; O75369; Q14315	P21333 [121-127]; O75369 [94-100]; Q14315 [114-120]		0	1219.77	219.6	53.1	58.3	69	8.43	62.68	25.56	28.61	Shared	High	High	High	High	High	High	High	High	High	0.002428	0.04979	2.49	100	K.LVSIDSK.A	[94-100]	Used
	FALSE	High	[R].ENSTAK.[F]	1xTMT6plex [K6]; 1xTMT6plex [N-Term]	0.135682	0.00814605	1	2	1	O75369	O75369 [1000-1005]		0	1107.64	227.1	53.2	54.8	64.9	3.64	58.18	30.86	28.6		High	High	High	High	High	High	High	High	High	0.005409	0.09227	1.69	100	R.ENSTAK.F	[1000-1005]	Used
FALSE	High	Master Protein	P02452	Collagen alpha-1(I) chain OS=Homo sapiens OX=9606 GN=COL1A1 PE=1 SV=5	0	368.852	46	58	127	56	1464	138.9	5.8	397.11	58	cell communication;cell differentiation;cell organization and biogenesis;cellular component movement;coagulation;metabolic process;regulation of biological process;response to stimulus;transport	cytoplasm;endoplasmic reticulum;extracellular;Golgi;organelle lumen	metal ion binding;protein binding;structural molecule activity	Pf00093, Pf01391, Pf01410	1277		17	Focal Adhesion; Osteoblast Signaling; Focal Adhesion-PI3K-Akt-mTOR-signaling pathway; miR-509-3p alteration of YAP1/ECM axis; Inflammatory Response Pathway; Senescence and Autophagy in Cancer	COL1A1	Collagen degradation; Integrin cell surface interactions; MET activates PTK2 signaling; Crosslinking of collagen fibrils; Anchoring fibril formation; Platelet Adhesion to exposed collagen; Scavenging by Class A Receptors; Syndecan interactions; GP1b-IX-V activation signalling; ECM proteoglycans; RUNX2 regulates osteoblast differentiation; Platelet Aggregation (Plug Formation); Immunoregulatory in…	43	2	15.8	152.1	110.5	121.5	1.07	16.37	24.95	9.22	High	High	High	High	High	High	High	High	1
	Checked	Confidence	Annotated Sequence	Modifications	Qvality PEP	Qvality q-value	# Protein Groups	# Proteins	# PSMs	Master Protein Accessions	Positions in Master Proteins	Modifications in Master Proteins	# Missed Cleavages	Theo. MH+ [Da]	Abundances (Grouped): Epithelial	Abundances (Grouped): Fibroblast	Abundances (Grouped): Keratocyte	Abundances (Grouped): Myofibroblast	Abundances (Grouped) CV [%]: Epithelial	Abundances (Grouped) CV [%]: Fibroblast	Abundances (Grouped) CV [%]: Keratocyte	Abundances (Grouped) CV [%]: Myofibroblast	Quan Info	Found in Sample: [S7] F1: 129C, Sample, hCE_EV_7, hCE_rep1, Epithelial	Found in Sample: [S8] F1: 130N, Sample, hCE_EV_8, hCE_rep2, Epithelial	Found in Sample: [S3] F1: 127C, Sample, hCF_EV_3, hCF_rep1, Fibroblast	Found in Sample: [S4] F1: 128N, Sample, hCF_EV_4, hCF_rep2, Fibroblast	Found in Sample: [S1] F1: 126, Sample, hCK_EV_1, hCK_rep1, Keratocyte	Found in Sample: [S2] F1: 127N, Sample, hCK_EV_2, hCK_rep2, Keratocyte	Found in Sample: [S5] F1: 128C, Sample, hCM_EV_5, hCM_rep1, Myofibroblast	Found in Sample: [S6] F1: 129N, Sample, hCM_EV_6, hCM_rep2, Myofibroblast	Confidence (by Search Engine): Sequest HT	Percolator q-Value (by Search Engine): Sequest HT	Percolator PEP (by Search Engine): Sequest HT	XCorr (by Search Engine): Sequest HT	Channel Occupancy [%]	Sequence in Protein	Positions in Proteins	Quan Usage
	FALSE	High	[K].NSVAYMDQQTGNLK.[K]	1xTMT6plex [K14]; 1xTMT6plex [N-Term]	0.00013997	0.000201698	1	1	2	P02452	P02452 [1372-1385]		0	2027.06	24.6	121.6	147.6	106.3	6.94	18.72	10.34	9.83		High	High	High	High	High	High	High	High	High	0.0001565	4.257e-05	4.1	100	K.NSVAYMDQQTGNLK.K	[1372-1385]	Used
	FALSE	High	[K].NSVAYMDQQTGNLK.[K]	1xOxidation [M6]; 1xTMT6plex [K14]; 1xTMT6plex [N-Term]	0.000101796	0.000201698	1	1	2	P02452	P02452 [1372-1385]		0	2043.06	16.4	129.3	88.5	165.8	28.41	25.6	1.14	1.83		High	High	High	High	High	High	High	High	High	0.0001565	3.018e-05	3.7	100	K.NSVAYMDQQTGNLK.K	[1372-1385]	Used
	FALSE	High	[K].NSVAYMDQQTGNLKK.[A]	2xTMT6plex [K14; K15]; 1xTMT6plex [N-Term]	5.30294e-06	0.000201698	1	1	3	P02452	P02452 [1372-1386]		1	2384.32	15.5	168.7	115.2	100.6	16.08	73.02	65.79	37		High	High	High	High	High	High	High	High	High	0.0001565	1.132e-06	3.75	100	K.NSVAYMDQQTGNLKK.A	[1372-1386]	Used
	FALSE	High	[K].NSVAYMDQQTGNLKK.[A]	1xOxidation [M6]; 2xTMT6plex [K14; K15]; 1xTMT6plex [N-Term]	3.64812e-05	0.000201698	1	1	2	P02452	P02452 [1372-1386]		1	2400.32	27.4	146.3	127.8	98.4	15.65	81.83	31.89	22.75		High	High	High	High	High	High	High	High	High	0.0001565	9.623e-06	4.49	100	K.NSVAYMDQQTGNLKK.A	[1372-1386]	Used
	FALSE	High	[K].GADGSPGKDGVR.[G]	1xTMT6plex [K8]; 1xTMT6plex [N-Term]	0.00024009	0.000201698	1	1	3	P02452	P02452 [752-763]		1	1573.87	16.5	172.2	117	94.3	7.78	122.17		71.32		High	High	High	High	High	Not Found	High	High	High	0.0001565	7.813e-05	2.69	88	K.GADGSPGKDGVR.G	[752-763]	Used
	FALSE	High	[K].NGDDGEAGKPGRPGER.[G]	1xTMT6plex [K9]; 1xTMT6plex [N-Term]	0.000262295	0.000201698	1	1	2	P02452	P02452 [229-244]		0	2070.07	6.3	144.2	121.6	128	20.07	24.43	46.58	19.27		High	High	High	High	High	High	High	High	High	0.0001565	8.553e-05	2.29	100	K.NGDDGEAGKPGRPGER.G	[229-244]	Used
	FALSE	High	[K].GDAGPAGPK.[G]	1xTMT6plex [K9]; 1xTMT6plex [N-Term]	0.00030217	0.000201698	1	1	1	P02452	P02452 [278-286]		0	1227.71	10.7	98.8	70.8	219.7	24.59	88.41	53.84	36.17		High	High	High	High	High	High	High	High	High	0.0001565	0.0001004	2.54	100	K.GDAGPAGPK.G	[278-286]	Used
	FALSE	High	[K].GANGAPGIAGAPGFPGAR.[G]	1xTMT6plex [N-Term]	0.00011624	0.000201698	1	1	1	P02452	P02452 [398-415]		0	1766.95	17.1	132.9	132.1	117.8	38.45	40.01	0.69	6		High	High	High	High	High	High	High	High	High	0.0001565	3.495e-05	2.81	100	K.GANGAPGIAGAPGFPGAR.G	[398-415]	Used
	FALSE	High	[R].GFPGADGVAGPK.[G]	1xTMT6plex [K12]; 1xTMT6plex [N-Term]	1.44459e-06	0.000201698	1	1	1	P02452	P02452 [494-505]		0	1530.87	11.5	177.9	85.2	125.4	18.47	52.3	56.99	0.56		High	High	High	High	High	High	High	High	High	0.0001565	2.656e-07	3.97	100	R.GFPGADGVAGPK.G	[494-505]	Used
	FALSE	High	[R].GFPGLPGPSGEPGK.[Q]	1xTMT6plex [K14]; 1xTMT6plex [N-Term]	6.48328e-05	0.000201698	2	2	2	P02458; P02452	P02458 [993-1006]; P02452 [971-984]		0	1754.98	13.8	158.9	123.9	103.5	0.14	3.85	56.89	2.79	Shared	High	High	High	High	High	High	High	High	High	0.0001565	1.827e-05	4.49	100	R.GFPGLPGPSGEPGK.Q	[971-984]	Used
	FALSE	High	[R].GFSGLQGPPGPPGSPGEQGPSGASGPAGPR.[G]	1xTMT6plex [N-Term]	3.1111e-05	0.000201698	1	1	1	P02452	P02452 [1112-1141]		0	2886.43									No Quan Values	Not Found	High	High	High	Not Found	Not Found	High	High	High	0.0001565	8.075e-06	3.58		R.GFSGLQGPPGPPGSPGEQGPSGASGPAGPR.G	[1112-1141]	Not Used
	FALSE	High	[R].GETGPAGRPGEVGPPGPPGPAGEK.[G]	1xTMT6plex [K24]; 1xTMT6plex [N-Term]	0.000100899	0.000201698	1	1	1	P02452	P02452 [911-934]		0	2626.4	10.7	107.7	89.7	191.9	30.31	7.94	53.92	64.51		High	High	High	High	High	High	High	High	High	0.0001565	2.973e-05	4.02	100	R.GETGPAGRPGEVGPPGPPGPAGEK.G	[911-934]	Used
	FALSE	High	[K].GEPGPVGVQGPPGPAGEEGK.[R]	1xTMT6plex [K20]; 1xTMT6plex [N-Term]	4.59666e-09	0.000201698	1	1	2	P02452	P02452 [449-468]		0	2274.21	8.2	63.1	175	153.7	26.88	96.85		24.24		High	High	High	High	High	High	High	High	High	0.0001565	4.519e-10	5.8	88	K.GEPGPVGVQGPPGPAGEEGK.R	[449-468]	Used
	FALSE	High	[K].GSPGEAGRPGEAGLPGAK.[G]	1xTMT6plex [K18]; 1xTMT6plex [N-Term]	1.21334e-07	0.000201698	1	1	2	P02452	P02452 [521-538]		0	2066.14	13.3	148.9	85.7	152.2	5.09	58.47	46.28	5.9		High	High	High	High	High	High	High	High	High	0.0001565	1.711e-08	3.79	100	K.GSPGEAGRPGEAGLPGAK.G	[521-538]	Used
	FALSE	High	[K].GSPGADGPAGAPGTPGPQGIAGQR.[G]	1xTMT6plex [N-Term]	3.11454e-09	0.000201698	1	1	2	P02452	P02452 [935-958]		0	2302.17	20	150.3	107	122.6	33.49	39.76		4.04		High	High	High	High	High	High	High	High	High	0.0001565	2.913e-10	5.34	88	K.GSPGADGPAGAPGTPGPQGIAGQR.G	[935-958]	Used
	FALSE	High	[R].GSAGPPGATGFPGAAGR.[V]	1xTMT6plex [N-Term]	7.13613e-08	0.000201698	1	1	5	P02452	P02452 [866-882]		0	1656.87	38.9	126.4	112.1	122.6	9.6	7.76	33.06	2.17		High	High	High	High	High	High	High	High	High	0.0001565	9.427e-09	6.73	100	R.GSAGPPGATGFPGAAGR.V	[866-882]	Used
	FALSE	High	[R].GVPGPPGAVGPAGK.[D]	1xTMT6plex [K14]; 1xTMT6plex [N-Term]	3.94502e-08	0.000201698	1	1	1	P02452	P02452 [599-612]		0	1618.97	7.5	116.9	141.5	134.1	6.28	89.07	73.02	24.79		High	High	High	High	High	High	High	High	High	0.0001565	4.883e-09	4.83	100	R.GVPGPPGAVGPAGK.D	[599-612]	Used
	FALSE	High	[R].GVQGPPGPAGPR.[G]	1xTMT6plex [N-Term]	0.000279048	0.000201698	1	1	5	P02452	P02452 [686-697]		0	1318.74	13.3	148.8	110.3	127.5	15.53	1.14	17.19	14.03		High	High	High	High	High	High	High	High	High	0.0001565	9.205e-05	3.05	100	R.GVQGPPGPAGPR.G	[686-697]	Used
	FALSE	High	[K].GLTGSPGSPGPDGK.[T]	1xTMT6plex [K14]; 1xTMT6plex [N-Term]	6.65764e-05	0.000201698	1	1	2	P02452	P02452 [539-552]		0	1684.93	23	163	101.9	112.1	9.66	24.58	66.21	8.63		High	High	High	High	High	High	High	High	High	0.0001565	1.872e-05	3.7	100	K.GLTGSPGSPGPDGK.T	[539-552]	Used
	FALSE	High	[R].GLTGPIGPPGPAGAPGDKGESGPSGPAGPTGAR.[G]	1xTMT6plex [K18]; 1xTMT6plex [N-Term]	4.90249e-10	0.000201698	1	1	2	P02452	P02452 [764-796]		1	3295.74	14.4	153.5	70	162	6.8	56.02	45.36	11.43		High	High	High	High	High	High	High	High	High	0.0001565	3.752e-11	6.5	100	R.GLTGPIGPPGPAGAPGDKGESGPSGPAGPTGAR.G	[764-796]	Used
	FALSE	High	[R].GLTGPIGPPGPAGAPGDK.[G]	1xTMT6plex [K18]; 1xTMT6plex [N-Term]	1.25081e-05	0.000201698	1	1	1	P02452	P02452 [764-781]		0	2017.15									No Quan Values	High	High	High	High	High	High	High	High	High	0.0001565	2.927e-06	2.86		R.GLTGPIGPPGPAGAPGDK.G	[764-781]	Not Used
	FALSE	High	[R].GQAGVMGFPGPK.[G]	1xTMT6plex [K12]; 1xTMT6plex [N-Term]	5.3976e-06	0.000201698	1	1	2	P02452	P02452 [575-586]		0	1603.9	24.8	120	113.5	141.6	2.28	39.22	7.11	16.93		High	High	High	High	High	High	High	High	High	0.0001565	1.151e-06	3.07	100	R.GQAGVMGFPGPK.G	[575-586]	Used
	FALSE	High	[R].GRPGAPGPAGAR.[G]	1xTMT6plex [N-Term]	2.07102e-05	0.000201698	1	1	3	P02452	P02452 [311-322]		0	1292.74	7.2	158	103.1	131.7	9.21	17.55	18.42	17.36		High	High	High	High	High	High	High	High	High	0.0001565	5.122e-06	5.38	100	R.GRPGAPGPAGAR.G	[311-322]	Used
	FALSE	High	[R].GPSGPQGPGGPPGPK.[G]	1xTMT6plex [K15]; 1xTMT6plex [N-Term]	2.29978e-08	0.000201698	1	1	2	P02452	P02452 [416-430]		0	1744.97	5.7	156.4	90.7	147.2	18.58	6.76	55.73	26.85		High	High	High	High	High	High	High	High	High	0.0001565	2.682e-09	4.76	100	R.GPSGPQGPGGPPGPK.G	[416-430]	Used
	FALSE	High	[K].VFCNMETGETCVYPTQPSVAQK.[N]	2xCarbamidomethyl [C3; C11]; 1xOxidation [M5]; 1xTMT6plex [K22]; 1xTMT6plex [N-Term]	3.14658e-06	0.000201698	1	1	3	P02452	P02452 [1289-1310]		0	3020.46	20.9	163.5	94.2	121.3	23.85	49.89	16.12	2.91		High	High	High	High	High	High	High	High	High	0.0001565	6.342e-07	3.9	100	K.VFCNMETGETCVYPTQPSVAQK.N	[1289-1310]	Used
	FALSE	High	[K].VFCNMETGETCVYPTQPSVAQK.[N]	2xCarbamidomethyl [C3; C11]; 1xTMT6plex [K22]; 1xTMT6plex [N-Term]	3.0991e-07	0.000201698	1	1	1	P02452	P02452 [1289-1310]		0	3004.46	9.1	167.6	88.2	135.1	26.76	52.98	47.65	4.55		High	High	High	High	High	High	High	High	High	0.0001565	4.837e-08	5.4	100	K.VFCNMETGETCVYPTQPSVAQK.N	[1289-1310]	Used
	FALSE	High	[R].VGPPGPSGNAGPPGPPGPAGK.[E]	1xTMT6plex [K21]; 1xTMT6plex [N-Term]	3.00626e-09	0.000201698	1	1	3	P02452	P02452 [883-903]		0	2223.23	11.9	124.4	96.9	166.8	18.63	38.37	11.87	19.19		High	High	High	High	High	High	High	High	High	0.0001565	2.808e-10	6.68	100	R.VGPPGPSGNAGPPGPPGPAGK.E	[883-903]	Used
	FALSE	High	[K].ALLLQGSNEIEIR.[A]	1xTMT6plex [N-Term]	0.000120427	0.000201698	1	1	1	P02452	P02452 [1387-1399]		0	1684.98	53.6	149.2	88	109.3	5.69	8.33	14.6	17.2		High	High	High	High	High	High	High	High	High	0.0001565	3.635e-05	4.32	100	K.ALLLQGSNEIEIR.A	[1387-1399]	Used
	FALSE	High	[R].ADDANVVRDRDLEVDTTLK.[S]	1xTMT6plex [K19]; 1xTMT6plex [N-Term]	8.47506e-06	0.000201698	1	1	2	P02452	P02452 [1218-1236]		2	2603.4	7.9	154.7	124.3	113.1	33.97	44.54	15.81	30.03		High	High	High	High	High	High	High	High	High	0.0001565	1.911e-06	4.16	100	R.ADDANVVRDRDLEVDTTLK.S	[1218-1236]	Used
	FALSE	High	[R].YHDRDVWKPEPCR.[I]	1xCarbamidomethyl [C12]; 1xTMT6plex [K8]; 1xTMT6plex [N-Term]	0.0001463	0.000201698	1	2	2	P02452	P02452 [47-59]		1	2216.14	42.7	101.6	129.1	126.6	6.78	25.66	24.55	22.09		High	High	High	High	High	High	High	High	High	0.0001565	4.482e-05	3.54	100	R.YHDRDVWKPEPCR.I	[47-59]	Used
	FALSE	High	[K].VLCDDVICDETK.[N]	2xCarbamidomethyl [C3; C8]; 1xTMT6plex [K12]; 1xTMT6plex [N-Term]	0.000274155	0.000201698	1	2	5	P02452	P02452 [68-79]		0	1924.98	10.6	134.5	115	139.9	6.52	22.14	38.35	18.59		High	High	High	High	High	High	High	High	High	0.0001565	9.047e-05	3.53	100	K.VLCDDVICDETK.N	[68-79]	Used
	FALSE	High	[K].STGGISVPGPMGPSGPR.[G]	1xOxidation [M11]; 1xTMT6plex [N-Term]	6.05546e-06	0.000201698	1	1	7	P02452	P02452 [171-187]		0	1798.93	40.5	109.7	124.5	125.3	2.81	4.71	25.93	9.2		High	High	High	High	High	High	High	High	High	0.0001565	1.306e-06	3.71	100	K.STGGISVPGPMGPSGPR.G	[171-187]	Used
	FALSE	High	[K].STGGISVPGPMGPSGPR.[G]	1xTMT6plex [N-Term]	1.40675e-06	0.000201698	1	1	3	P02452	P02452 [171-187]		0	1782.94	27.2	126.7	124.4	121.7	9.12	22.61	2.58	17.68		High	High	High	High	High	High	High	High	High	0.0001565	2.597e-07	4.39	100	K.STGGISVPGPMGPSGPR.G	[171-187]	Used
	FALSE	High	[R].DRDLEVDTTLK.[S]	1xTMT6plex [K11]; 1xTMT6plex [N-Term]	1.00513e-06	0.000201698	1	1	2	P02452	P02452 [1226-1236]		1	1763	8.7	179	117.2	95.2	26.07	20.05	35.97	41.83		High	High	High	High	High	High	High	High	High	0.0001565	1.792e-07	4.2	100	R.DRDLEVDTTLK.S	[1226-1236]	Used
	FALSE	High	[R].DLEVDTTLK.[S]	1xTMT6plex [K9]; 1xTMT6plex [N-Term]	0.000250947	0.000201698	1	1	1	P02452	P02452 [1228-1236]		0	1491.87	18.1	182.8	108.1	91.1	16	9.06	16.14	52.59		High	High	High	High	High	High	High	High	High	0.0001565	8.152e-05	3.17	100	R.DLEVDTTLK.S	[1228-1236]	Used
	FALSE	High	[K].SGEYWIDPNQGCNLDAIK.[V]	1xCarbamidomethyl [C12]; 1xTMT6plex [K18]; 1xTMT6plex [N-Term]	2.81173e-07	0.000201698	1	1	1	P02452	P02452 [1271-1288]		0	2538.27	8.4	176.8	119	95.8	11.5	41.2	32.08	11.18		High	High	High	High	High	High	High	High	High	0.0001565	4.329e-08	4.93	100	K.SGEYWIDPNQGCNLDAIK.V	[1271-1288]	Used
	FALSE	High	[K].SLSQQIENIRSPEGSR.[K]	1xTMT6plex [N-Term]	4.07697e-07	0.000201698	1	1	2	P02452	P02452 [1237-1252]		1	2030.08	14.6	153.3	105.4	126.7	10.77	36.62	4.8	7.12		High	High	High	High	High	High	High	High	High	0.0001565	6.526e-08	4.86	100	K.SLSQQIENIRSPEGSR.K	[1237-1252]	Used
	FALSE	High	[K].SLSQQIENIR.[S]	1xTMT6plex [N-Term]	4.39289e-05	0.000201698	1	1	2	P02452	P02452 [1237-1246]		0	1416.8	18.4	169.6	111.9	100.1	3.8	32.54	10.21	35.3		High	High	High	High	High	High	High	High	High	0.0001565	1.18e-05	3.57	100	K.SLSQQIENIR.S	[1237-1246]	Used
	FALSE	High	[K].SLSQQIENIRSPEGSRK.[N]	1xTMT6plex [K17]; 1xTMT6plex [N-Term]	5.91155e-07	0.000201698	1	1	2	P02452	P02452 [1237-1253]		2	2387.34	17.5	121.5	150.6	110.5	4.25	5.14	54.5	6.47		High	High	High	High	High	High	High	High	High	0.0001565	9.848e-08	5.71	100	K.SLSQQIENIRSPEGSRK.N	[1237-1253]	Used
	FALSE	High	[K].TGPPGPAGQDGRPGPPGPPGAR.[G]	1xTMT6plex [N-Term]	3.31351e-09	0.000201698	1	1	3	P02452	P02452 [553-574]		0	2222.16	11.4	109.7	130.8	148	11.23	22.65	0.64	39.11		High	High	High	High	High	High	High	High	High	0.0001565	3.149e-10	4.99	100	K.TGPPGPAGQDGRPGPPGPPGAR.G	[553-574]	Used
	FALSE	High	[R].GPPGSAGAPGK.[D]	1xTMT6plex [K11]; 1xTMT6plex [N-Term]	0.000792444	0.000338542	1	1	2	P02452	P02452 [1142-1152]		0	1353.79	13.6	135.9	114.9	135.6	10.17	78.74	31.73	12.49		High	High	High	High	High	High	High	High	High	0.0002356	0.0002943	2.87	100	R.GPPGSAGAPGK.D	[1142-1152]	Used
	FALSE	High	[K].GESGPSGPAGPTGAR.[G]	1xTMT6plex [N-Term]	0.000336007	0.000338542	1	1	1	P02452	P02452 [782-796]		0	1526.78									No Quan Values	High	High	High	High	Not Found	Not Found	High	High	High	0.0002356	0.0001133	3.6		K.GESGPSGPAGPTGAR.G	[782-796]	Not Used
	FALSE	High	[K].GAAGEPGKAGER.[G]	1xTMT6plex [K8]; 1xTMT6plex [N-Term]	0.000500272	0.000338542	1	1	1	P02452	P02452 [587-598]		1	1557.87	16.4	203.1	70.8	109.6	21.44	126.07		78.01		High	High	High	High	High	Not Found	High	High	High	0.0002356	0.0001763	2.2	88	K.GAAGEPGKAGER.G	[587-598]	Used
	FALSE	High	[K].GDAGAPGAPGSQGAPGLQGMPGER.[G]	1xOxidation [M20]; 1xTMT6plex [N-Term]	0.000865741	0.000338542	1	1	3	P02452	P02452 [710-733]		0	2380.15									No Quan Values	High	High	High	High	Not Found	High	High	High	High	0.0002356	0.0003241	2.3		K.GDAGAPGAPGSQGAPGLQGMPGER.G	[710-733]	Not Used
	FALSE	High	[R].GVVGLPGQRGER.[G]	1xTMT6plex [N-Term]	0.000979889	0.000338542	1	1	2	P02452	P02452 [959-970]		1	1453.84	19.6	138	136.8	105.6	4	26.45	4.07	14.58		High	High	High	High	High	High	High	High	High	0.0002356	0.0003728	2.92	100	R.GVVGLPGQRGER.G	[959-970]	Used
	FALSE	High	[K].GEAGPQGPR.[G]	1xTMT6plex [N-Term]	0.00145911	0.000465665	1	1	2	P02452	P02452 [353-361]		0	1097.59	10.8	104.1	54	231.2	44.07	22.51	29.7	6.05		High	High	High	High	High	High	High	High	High	0.0003124	0.0005757	1.98	100	K.GEAGPQGPR.G	[353-361]	Used
	FALSE	High	[R].EGAPGAEGSPGR.[D]	1xTMT6plex [N-Term]	0.00174161	0.000465665	1	1	1	P02452	P02452 [1015-1026]		0	1313.66	7.7	158.7	110.1	123.4		85.74	30.36	83.34		High	Not Found	High	High	High	High	High	High	High	0.0003124	0.0007036	2.65	88	R.EGAPGAEGSPGR.D	[1015-1026]	Used
	FALSE	High	[R].YYRADDANVVR.[D]	1xTMT6plex [N-Term]	0.00148517	0.000465665	1	1	2	P02452	P02452 [1215-1225]		1	1570.82	28	147.1	123.6	101.3	65.45	19.41	3.98	8.39		High	High	High	High	High	High	High	High	High	0.0003124	0.000587	4.14	100	R.YYRADDANVVR.D	[1215-1225]	Used
	FALSE	High	[R].GVVGLPGQR.[G]	1xTMT6plex [N-Term]	0.00422121	0.0005261	1	1	2	P02452	P02452 [959-967]		0	1111.68	13.9	182.8	104.5	98.9	8.93	30.66	10.33	38.16		High	High	High	High	High	High	High	High	High	0.000343	0.001875	2.21	100	R.GVVGLPGQR.G	[959-967]	Used
	FALSE	High	[R].GAAGLPGPK.[G]	1xTMT6plex [K9]; 1xTMT6plex [N-Term]	0.00320782	0.0005261	1	1	2	P02452	P02452 [734-742]		0	1225.77	15	106.7	97.6	180.7	12.41	68.53	50.18	22.7		High	High	High	High	High	High	High	High	High	0.000343	0.001389	2.89	100	R.GAAGLPGPK.G	[734-742]	Used
	FALSE	High	[K].GLTGSPGSPGPDGKTGPPGPAGQDGRPGPPGPPGAR.[G]	1xTMT6plex [K14]; 1xTMT6plex [N-Term]	0.00252577	0.0005261	1	1	1	P02452	P02452 [539-574]		1	3658.91	0	303.5	44.2	52.4				80.3		Not Found	Not Found	High	Not Found	High	Not Found	High	High	High	0.000343	0.001058	2.21	50	K.GLTGSPGSPGPDGKTGPPGPAGQDGRPGPPGPPGAR.G	[539-574]	Used
	FALSE	High	[R].GANGAPGNDGAK.[G]	1xTMT6plex [K12]; 1xTMT6plex [N-Term]	0.00293601	0.0005261	1	1	1	P02452	P02452 [698-709]		0	1486.8	10.9	171.8	82.1	135.2	16.19	3.21	26.88	33.56		High	High	High	High	High	High	High	High	High	0.000343	0.001259	2.19	100	R.GANGAPGNDGAK.G	[698-709]	Used
	FALSE	High	[R].EGAPGAEGSPGRDGSPGAK.[G]	1xTMT6plex [K19]; 1xTMT6plex [N-Term]	0.0144546	0.000560454	1	1	2	P02452	P02452 [1015-1033]		1	2155.11									No Quan Values	Not Found	Not Found	High	High	High	High	High	High	High	0.0003589	0.00741	1.35		R.EGAPGAEGSPGRDGSPGAK.G	[1015-1033]	Not Used
	FALSE	High	[R].SPEGSRKNPAR.[T]	1xTMT6plex [K7]; 1xTMT6plex [N-Term]	0.0135868	0.000560454	2	2	2	P02458; P02452	P02458 [1271-1281]; P02452 [1247-1257]		2	1656.95	7.1	278	85.9	29.1				103.83	Shared	Not Found	High	High	Not Found	High	Not Found	High	High	High	0.0003589	0.006919	2.07	63	R.SPEGSRKNPAR.T	[1247-1257]	Used
	FALSE	High	[R].GPAGPQGPR.[G]	1xTMT6plex [N-Term]	0.0099673	0.000560454	1	1	2	P02452	P02452 [1085-1093]		0	1065.6	3.6	236.3	73.6	86.5	3.31	12.05	11.44	2.04		High	High	High	High	High	High	High	High	High	0.0003589	0.004873	2.4	100	R.GPAGPQGPR.G	[1085-1093]	Used
	FALSE	High	[R].ICVCDNGK.[V]	2xCarbamidomethyl [C2; C4]; 1xTMT6plex [K8]; 1xTMT6plex [N-Term]	0.0077782	0.000560454	1	2	4	P02452	P02452 [60-67]		0	1423.74	7.7	152	98.3	142	0.12	26.7	26.84	28.48		High	High	High	High	High	High	High	High	High	0.0003589	0.003713	2.79	100	R.ICVCDNGK.V	[60-67]	Used
	FALSE	High	[R].ADDANVVRDR.[D]	1xTMT6plex [N-Term]	0.0078474	0.000560454	1	1	1	P02452	P02452 [1218-1227]		1	1359.72	17.1	168.7	122.2	92	0.39	10.32	16.49	38.82		High	High	High	High	High	High	High	High	High	0.0003589	0.003759	3.88	100	R.ADDANVVRDR.D	[1218-1227]	Used
	FALSE	High	[K].MCHSDWK.[S]	1xCarbamidomethyl [C2]; 1xTMT6plex [K7]; 1xTMT6plex [N-Term]	0.0230781	0.000877036	1	1	1	P02452	P02452 [1264-1270]		0	1421.71	15.3	153	122.1	109.7	7.54	44.53	18.01	20.37		High	High	High	High	High	High	High	High	High	0.0005536	0.01249	2.96	100	K.MCHSDWK.S	[1264-1270]	Used
	FALSE	High	[R].GSPGPAGPK.[G]	1xTMT6plex [K9]; 1xTMT6plex [N-Term]	0.041875	0.00182416	1	1	1	P02452	P02452 [512-520]		0	1225.73	13.2	164.4	92.6	129.8	31.12	12.37	12	25.14		High	High	High	High	High	High	High	High	High	0.001132	0.02432	2.43	100	R.GSPGPAGPK.G	[512-520]	Used
	FALSE	High	[R].GSEGPQGVR.[G]	1xTMT6plex [N-Term]	0.118137	0.0066857	1	1	2	P02452	P02452 [362-370]		0	1115.6	22.4	138.5	105.3	133.8	1.7	78.32	12.11	33.23		High	High	High	High	High	High	High	High	High	0.004474	0.07851	1.21	100	R.GSEGPQGVR.G	[362-370]	Used
	FALSE	High	[K].GADGSPGK.[D]	1xTMT6plex [K8]; 1xTMT6plex [N-Term]	0.128195	0.00767092	1	1	1	P02452	P02452 [752-759]		0	1146.65	6.8	211.7	77	104.4		0.39	35.3	56.34		High	Not Found	High	High	High	High	High	High	High	0.005074	0.08619	1.52	88	K.GADGSPGK.D	[752-759]	Used
	FALSE	High	[K].GDTGPR.[G]	1xTMT6plex [N-Term]	0.15182	0.00993197	1	2	1	P02452	P02452 [115-120]		0	831.452	6.1	233.6	61.7	98.6	26.64	64.82	25.95	47.13		High	High	High	High	High	High	High	High	High	0.006481	0.1042	2.08	100	K.GDTGPR.G	[115-120]	Used
FALSE	High	Master Protein	P02787	Serotransferrin OS=Homo sapiens OX=9606 GN=TF PE=1 SV=3	0	355.186	60	50	181	50	698	77	7.12	586.71	50	cell organization and biogenesis;cellular homeostasis;metabolic process;regulation of biological process;response to stimulus;transport	cell surface;endosome;extracellular;membrane;organelle lumen	enzyme regulator activity;metal ion binding;protein binding;transporter activity	Pf00405, Pf12974	7018	ENSG00000091513.14	3	Iron metabolism in placenta; Differentiation Pathway; Sudden Infant Death Syndrome (SIDS) Susceptibility Pathways	TF	Platelet degranulation ; Post-translational protein phosphorylation; Regulation of Insulin-like Growth Factor (IGF) transport and uptake by Insulin-like Growth Factor Binding Proteins (IGFBPs); Cargo recognition for clathrin-mediated endocytosis; Transferrin endocytosis and recycling	18	0	224	66.1	44.5	65.4	2.34	34.41	16.18	13.35	High	High	High	High	High	High	High	High	1
	Checked	Confidence	Annotated Sequence	Modifications	Qvality PEP	Qvality q-value	# Protein Groups	# Proteins	# PSMs	Master Protein Accessions	Positions in Master Proteins	Modifications in Master Proteins	# Missed Cleavages	Theo. MH+ [Da]	Abundances (Grouped): Epithelial	Abundances (Grouped): Fibroblast	Abundances (Grouped): Keratocyte	Abundances (Grouped): Myofibroblast	Abundances (Grouped) CV [%]: Epithelial	Abundances (Grouped) CV [%]: Fibroblast	Abundances (Grouped) CV [%]: Keratocyte	Abundances (Grouped) CV [%]: Myofibroblast	Quan Info	Found in Sample: [S7] F1: 129C, Sample, hCE_EV_7, hCE_rep1, Epithelial	Found in Sample: [S8] F1: 130N, Sample, hCE_EV_8, hCE_rep2, Epithelial	Found in Sample: [S3] F1: 127C, Sample, hCF_EV_3, hCF_rep1, Fibroblast	Found in Sample: [S4] F1: 128N, Sample, hCF_EV_4, hCF_rep2, Fibroblast	Found in Sample: [S1] F1: 126, Sample, hCK_EV_1, hCK_rep1, Keratocyte	Found in Sample: [S2] F1: 127N, Sample, hCK_EV_2, hCK_rep2, Keratocyte	Found in Sample: [S5] F1: 128C, Sample, hCM_EV_5, hCM_rep1, Myofibroblast	Found in Sample: [S6] F1: 129N, Sample, hCM_EV_6, hCM_rep2, Myofibroblast	Confidence (by Search Engine): Sequest HT	Percolator q-Value (by Search Engine): Sequest HT	Percolator PEP (by Search Engine): Sequest HT	XCorr (by Search Engine): Sequest HT	Channel Occupancy [%]	Sequence in Protein	Positions in Proteins	Quan Usage
	FALSE	High	[R].FDEFFSEGCAPGSKK.[D]	1xCarbamidomethyl [C9]; 2xTMT6plex [K14; K15]; 1xTMT6plex [N-Term]	2.93889e-07	0.000201698	1	2	2	P02787	P02787 [495-509]		1	2393.24	273.5	45.2	27.3	54.1	2.69	28.62	26.94	9.13		High	High	High	High	High	High	High	High	High	0.0001565	4.569e-08	5.74	100	R.FDEFFSEGCAPGSKK.D	[495-509]	Used
	FALSE	High	[R].FDEFFSEGCAPGSK.[K]	1xCarbamidomethyl [C9]; 1xTMT6plex [K14]; 1xTMT6plex [N-Term]	2.28268e-05	0.000201698	1	2	1	P02787	P02787 [495-508]		0	2035.98	241.1	51	30.1	77.9	8.53	14.48	25.28	0.4		High	High	High	High	High	High	High	High	High	0.0001565	5.686e-06	4.6	100	R.FDEFFSEGCAPGSK.K	[495-508]	Used
	FALSE	High	[R].NLREGTCPEAPTDECKPVK.[W]	2xCarbamidomethyl [C7; C15]; 2xTMT6plex [K16; K19]; 1xTMT6plex [N-Term]	2.21431e-07	0.000201698	1	1	5	P02787	P02787 [344-362]		1	2888.52	284.7	27.3	30.6	57.5	7.41	62.9	1.98	7		High	High	High	High	High	High	High	High	High	0.0001565	3.331e-08	6.56	100	R.NLREGTCPEAPTDECKPVK.W	[344-362]	Used
	FALSE	High	[K].EGYYGYTGAFR.[C]	1xTMT6plex [N-Term]	5.64171e-06	0.000201698	1	2	6	P02787	P02787 [531-541]		0	1512.73	214.6	60.3	48.8	76.3	12.27	2.35	30.98	0.93		High	High	High	High	High	High	High	High	High	0.0001565	1.207e-06	3.77	100	K.EGYYGYTGAFR.C	[531-541]	Used
	FALSE	High	[R].EGTCPEAPTDECKPVK.[W]	2xCarbamidomethyl [C4; C12]; 2xTMT6plex [K13; K16]; 1xTMT6plex [N-Term]	7.91566e-07	0.000201698	1	1	10	P02787	P02787 [347-362]		0	2505.29	339.8	25	11.6	23.7	5.07	13.84	12.61	63.82		High	High	High	High	High	High	High	High	High	0.0001565	1.365e-07	5.68	100	R.EGTCPEAPTDECKPVK.W	[347-362]	Used
	FALSE	High	[K].KDSGFQMNQLR.[G]	1xTMT6plex [K1]; 1xTMT6plex [N-Term]	1.83433e-06	0.000201698	1	1	3	P02787	P02787 [122-132]		1	1781.97	227.5	62.3	41.6	68.7	9.2	5.88	10.42	23.89		High	High	High	High	High	High	High	High	High	0.0001565	3.466e-07	3.49	100	K.KDSGFQMNQLR.G	[122-132]	Used
	FALSE	High	[R].KCSTSSLLEACTFR.[R]	2xCarbamidomethyl [C2; C11]; 1xTMT6plex [K1]; 1xTMT6plex [N-Term]	3.44619e-07	0.000201698	1	1	2	P02787	P02787 [683-696]		1	2118.11	285.5	28.6	30.2	55.8	21.77	31.08	6.09	10.51		High	High	High	High	High	High	High	High	High	0.0001565	5.442e-08	5	100	R.KCSTSSLLEACTFR.R	[683-696]	Used
	FALSE	High	[R].LKCDEWSVNSVGK.[I]	1xCarbamidomethyl [C3]; 2xTMT6plex [K2; K13]; 1xTMT6plex [N-Term]	5.79982e-10	0.000201698	1	1	1	P02787	P02787 [372-384]		1	2209.23	366.4	5.1	0	28.5	1.71			35.43		High	High	High	Not Found	Not Found	Not Found	High	High	High	0.0001565	4.534e-11	7.08	63	R.LKCDEWSVNSVGK.I	[372-384]	Used
	FALSE	High	[R].KPVEEYANCHLAR.[A]	1xCarbamidomethyl [C9]; 1xTMT6plex [K1]; 1xTMT6plex [N-Term]	0.000131566	0.000201698	1	1	2	P02787	P02787 [588-600]		0	2045.1	84.3	74.2	108.1	133.4	0.76	40.06	33.72	3.88		High	High	High	High	High	High	High	High	High	0.0001565	3.978e-05	4.94	100	R.KPVEEYANCHLAR.A	[588-600]	Used
	FALSE	High	[K].IECVSAETTEDCIAK.[I]	2xCarbamidomethyl [C3; C12]; 1xTMT6plex [K15]; 1xTMT6plex [N-Term]	2.17548e-07	0.000201698	1	1	6	P02787	P02787 [385-399]		0	2184.09	308.5	22.6	15.7	53.1	2.15	8.08	13.98	6.59		High	High	High	High	High	High	High	High	High	0.0001565	3.267e-08	5.62	100	K.IECVSAETTEDCIAK.I	[385-399]	Used
	FALSE	High	[K].LCMGSGLNLCEPNNK.[E]	2xCarbamidomethyl [C2; C10]; 1xOxidation [M3]; 1xTMT6plex [K15]; 1xTMT6plex [N-Term]	1.29085e-07	0.000201698	1	2	6	P02787	P02787 [516-530]		0	2181.09	203.4	60.2	61.8	74.5	3.82	8.59	10.91	20.7		High	High	High	High	High	High	High	High	High	0.0001565	1.829e-08	5.21	100	K.LCMGSGLNLCEPNNK.E	[516-530]	Used
	FALSE	High	[K].INHCRFDEFFSEGCAPGSK.[K]	2xCarbamidomethyl [C4; C14]; 1xTMT6plex [K19]; 1xTMT6plex [N-Term]	3.57032e-07	0.000201698	1	2	2	P02787	P02787 [490-508]		1	2716.3	228	52	40.9	79.1	3.35	32.75	30.77	16.87		High	High	High	High	High	High	High	High	High	0.0001565	5.658e-08	6.39	100	K.INHCRFDEFFSEGCAPGSK.K	[490-508]	Used
	FALSE	High	[K].INHCRFDEFFSEGCAPGSKK.[D]	2xCarbamidomethyl [C4; C14]; 2xTMT6plex [K19; K20]; 1xTMT6plex [N-Term]	2.30551e-09	0.000201698	1	2	1	P02787	P02787 [490-509]		2	3073.56	302.9	38.4	18	40.6	0.45	18.51	30.79	35.1		High	High	High	High	High	High	High	High	High	0.0001565	2.098e-10	7.18	100	K.INHCRFDEFFSEGCAPGSKK.D	[490-509]	Used
	FALSE	High	[K].CDEWSVNSVGK.[I]	1xCarbamidomethyl [C1]; 1xTMT6plex [K11]; 1xTMT6plex [N-Term]	0.000179309	0.000201698	1	1	1	P02787	P02787 [374-384]		0	1738.88	335.5	18.9	15.9	29.7	3.75	6.97	14.7	20.74		High	High	High	High	High	High	High	High	High	0.0001565	5.637e-05	4.41	100	K.CDEWSVNSVGK.I	[374-384]	Used
	FALSE	High	[K].ADRDQYELLCLDNTR.[K]	1xCarbamidomethyl [C10]; 1xTMT6plex [N-Term]	1.66193e-09	0.000201698	1	2	3	P02787	P02787 [237-251]		1	2111.04	151.3	89.4	66.7	92.6	2.06	3.47	8	24.4		High	High	High	High	High	High	High	High	High	0.0001565	1.457e-10	6.13	100	K.ADRDQYELLCLDNTR.K	[237-251]	Used
	FALSE	High	[R].WCAVSEHEATK.[C]	1xCarbamidomethyl [C2]; 1xTMT6plex [K11]; 1xTMT6plex [N-Term]	0.000151569	0.000201698	1	4	1	P02787	P02787 [27-37]		0	1775.92	201.2	74.9	36	87.9	10.16	7.87	18.08	38.36		High	High	High	High	High	High	High	High	High	0.0001565	4.66e-05	3.37	100	R.WCAVSEHEATK.C	[27-37]	Used
	FALSE	High	[K].DGAGDVAFVK.[H]	1xTMT6plex [K10]; 1xTMT6plex [N-Term]	8.60469e-05	0.000201698	1	2	5	P02787	P02787 [216-225]		0	1436.81	336.3	16.6	12.4	34.7	1.68	14.94	31.86	22.67		High	High	High	High	High	High	High	High	High	0.0001565	2.489e-05	2.5	100	K.DGAGDVAFVK.H	[216-225]	Used
	FALSE	High	[K].DSGFQMNQLRGKK.[S]	2xTMT6plex [K12; K13]; 1xTMT6plex [N-Term]	1.27313e-05	0.000201698	1	1	2	P02787	P02787 [123-135]		2	2196.25	199.4	55.3	72.8	72.5	28.74	26.81	18.05	14.76		High	High	High	High	High	High	High	High	High	0.0001565	2.992e-06	3.24	100	K.DSGFQMNQLRGKK.S	[123-135]	Used
	FALSE	High	[K].DSGFQMNQLRGK.[K]	1xTMT6plex [K12]; 1xTMT6plex [N-Term]	3.32637e-07	0.000201698	1	1	2	P02787	P02787 [123-134]		1	1838.99	246.5	46.5	42.6	64.4	25.61	8.91	41.18	16.69		High	High	High	High	High	High	High	High	High	0.0001565	5.248e-08	3.62	100	K.DSGFQMNQLRGK.K	[123-134]	Used
	FALSE	High	[K].DSGFQMNQLR.[G]	1xTMT6plex [N-Term]	7.80683e-05	0.000201698	1	1	5	P02787	P02787 [123-132]		0	1424.72	231.4	51.8	52.6	64.2	1.34	38.61	37.29	14.16		High	High	High	High	High	High	High	High	High	0.0001565	2.244e-05	2.99	100	K.DSGFQMNQLR.G	[123-132]	Used
	FALSE	High	[K].DLLFRDDTVCLAK.[L]	1xCarbamidomethyl [C10]; 1xTMT6plex [K13]; 1xTMT6plex [N-Term]	2.59009e-06	0.000201698	1	1	2	P02787	P02787 [647-659]		1	2024.13	356.3	14.5	2.8	26.4	3.29	60.73	94.39	59.98		High	High	High	High	High	High	High	High	High	0.0001565	5.103e-07	5.85	100	K.DLLFRDDTVCLAK.L	[647-659]	Used
	FALSE	High	[R].SMGGKEDLIWELLNQAQEHFGK.[D]	2xTMT6plex [K5; K22]; 1xTMT6plex [N-Term]	8.20979e-11	0.000201698	1	1	3	P02787	P02787 [274-295]		1	3217.73	191.3	59.3	65.7	83.7	1.21	32.9	26.11	16.76		High	High	High	High	High	High	High	High	High	0.0001565	5.17e-12	8.54	100	R.SMGGKEDLIWELLNQAQEHFGK.D	[274-295]	Used
	FALSE	High	[R].SMGGKEDLIWELLNQAQEHFGK.[D]	1xOxidation [M2]; 2xTMT6plex [K5; K22]; 1xTMT6plex [N-Term]	2.0347e-05	0.000201698	1	1	3	P02787	P02787 [274-295]		1	3233.72	115.7	82.8	82.7	118.8	7.2	9.3	14.2	35.87		High	High	High	High	High	High	High	High	High	0.0001565	5.038e-06	4.05	100	R.SMGGKEDLIWELLNQAQEHFGK.D	[274-295]	Used
	FALSE	High	[R].SAGWNIPIGLLYCDLPEPR.[K]	1xCarbamidomethyl [C13]; 1xTMT6plex [N-Term]	9.38782e-08	0.000201698	1	2	1	P02787	P02787 [144-162]		0	2400.26	177	61.9	69.1	92.1	1.65	6.66	14.11	4.65		High	High	High	High	High	High	High	High	High	0.0001565	1.284e-08	6.08	100	R.SAGWNIPIGLLYCDLPEPR.K	[144-162]	Used
	FALSE	High	[K].CSTSSLLEACTFR.[R]	2xCarbamidomethyl [C1; C10]; 1xTMT6plex [N-Term]	2.93889e-07	0.000201698	1	1	4	P02787	P02787 [684-696]		0	1760.85	244.7	43.8	44.1	67.4	5.42	4.05	47.1	3.36		High	High	High	High	High	High	High	High	High	0.0001565	4.541e-08	4.09	100	K.CSTSSLLEACTFR.R	[684-696]	Used
	FALSE	High	[K].CSTSSLLEACTFRRP.[-]	2xCarbamidomethyl [C1; C10]; 1xTMT6plex [N-Term]	1.50616e-05	0.000201698	1	1	4	P02787	P02787 [684-698]		1	2014	133.9	65.3	110.3	90.5	11.55	17.42	24.44	26.35		High	High	High	High	High	High	High	High	High	0.0001565	3.588e-06	3.72	100	K.CSTSSLLEACTFRRP.-	[684-698]	Used
	FALSE	High	[R].CLVEKGDVAFVK.[H]	1xCarbamidomethyl [C1]; 2xTMT6plex [K5; K12]; 1xTMT6plex [N-Term]	2.05789e-06	0.000201698	1	2	5	P02787	P02787 [542-553]		1	2052.21	27.3	240.2	23.1	109.5	8.02	133.38	133.28	97.9		High	High	High	High	High	High	High	High	High	0.0001565	3.966e-07	3.64	100	R.CLVEKGDVAFVK.H	[542-553]	Used
	FALSE	High	[K].CLKDGAGDVAFVK.[H]	1xCarbamidomethyl [C1]; 2xTMT6plex [K3; K13]; 1xTMT6plex [N-Term]	1.78629e-06	0.000201698	1	2	4	P02787	P02787 [213-225]		1	2067.19	169	80.7	60.5	89.8	3.8	31.84	3.55	19.53		High	High	High	High	High	High	High	High	High	0.0001565	3.382e-07	3.67	100	K.CLKDGAGDVAFVK.H	[213-225]	Used
	FALSE	High	[K].SVIPSDGPSVACVK.[K]	1xCarbamidomethyl [C12]; 1xTMT6plex [K14]; 1xTMT6plex [N-Term]	7.16382e-06	0.000201698	1	4	4	P02787	P02787 [47-60]		0	1874.05	202.7	69.3	51.6	76.4	2.54	17.17	26.33	3.06		High	High	High	High	High	High	High	High	High	0.0001565	1.579e-06	4.42	100	K.SVIPSDGPSVACVK.K	[47-60]	Used
	FALSE	High	[K].SVIPSDGPSVACVKK.[A]	1xCarbamidomethyl [C12]; 2xTMT6plex [K14; K15]; 1xTMT6plex [N-Term]	4.67352e-05	0.000201698	1	4	1	P02787	P02787 [47-61]		1	2231.3									No Quan Values	High	High	High	High	Not Found	Not Found	High	Not Found	High	0.0001565	1.261e-05	4.32		K.SVIPSDGPSVACVKK.A	[47-61]	Not Used
	FALSE	High	[R].TAGWNIPMGLLYNK.[I]	1xTMT6plex [K14]; 1xTMT6plex [N-Term]	1.1757e-05	0.000201698	1	2	3	P02787	P02787 [476-489]		0	2036.14	191.6	46.1	81.9	80.5	1.54	15.59	5.03	25.21		High	High	High	High	High	High	High	High	High	0.0001565	2.734e-06	4.88	100	R.TAGWNIPMGLLYNK.I	[476-489]	Used
	FALSE	High	[K].DCHLAQVPSHTVVAR.[S]	1xCarbamidomethyl [C2]; 1xTMT6plex [N-Term]	5.23592e-08	0.000201698	1	1	6	P02787	P02787 [259-273]		0	1919.01	97.7	84.1	105.3	112.9	8.29	4.56	27.79	26.32		High	High	High	High	High	High	High	High	High	0.0001565	6.72e-09	5.79	100	K.DCHLAQVPSHTVVAR.S	[259-273]	Used
	FALSE	High	[K].SASDLTWDNLK.[G]	1xTMT6plex [K11]; 1xTMT6plex [N-Term]	8.62634e-06	0.000201698	1	2	4	P02787	P02787 [454-464]		0	1707.93	318.6	23.6	16.1	41.7	5.78	15.58	14.01	0.48		High	High	High	High	High	High	High	High	High	0.0001565	1.939e-06	4.29	100	K.SASDLTWDNLK.G	[454-464]	Used
	FALSE	High	[K].DYELLCLDGTR.[K]	1xCarbamidomethyl [C6]; 1xTMT6plex [N-Term]	4.84185e-05	0.000201698	1	1	3	P02787	P02787 [577-587]		0	1583.79	128.8	148.9	51.6	70.7	1.17	127.16	55.93	50.27		High	High	High	High	High	High	High	High	High	0.0001565	1.314e-05	3.55	100	K.DYELLCLDGTR.K	[577-587]	Used
	FALSE	High	[K].YLGEEYVK.[A]	1xTMT6plex [K8]; 1xTMT6plex [N-Term]	0.000921047	0.000338542	1	1	4	P02787	P02787 [669-676]		0	1458.82	264.3	35.1	43.9	56.7	2.14	33.48	20.21	5.11		High	High	High	High	High	High	High	High	High	0.0002356	0.0003457	2.99	100	K.YLGEEYVK.A	[669-676]	Used
	FALSE	High	[R].TAGWNIPMGLLYNK.[I]	1xOxidation [M8]; 1xTMT6plex [K14]; 1xTMT6plex [N-Term]	0.00104249	0.000338542	1	2	2	P02787	P02787 [476-489]		0	2052.14	114.4	70.6	109.4	105.5	1.2	4.2	17.79	30.32		High	High	High	High	High	High	High	High	High	0.0002356	0.0003967	4.43	100	R.TAGWNIPMGLLYNK.I	[476-489]	Used
	FALSE	High	[K].LHDRNTYEK.[Y]	1xTMT6plex [K9]; 1xTMT6plex [N-Term]	0.00040459	0.000338542	1	1	7	P02787	P02787 [660-668]		1	1633.91	325.6	15.6	18.4	40.4	8.73	15.79	56.76	30.53		High	High	High	High	High	High	High	High	High	0.0002356	0.0001391	3.99	100	K.LHDRNTYEK.Y	[660-668]	Used
	FALSE	High	[R].APNHAVVTRK.[D]	1xTMT6plex [K10]; 1xTMT6plex [N-Term]	0.000873434	0.000338542	1	1	3	P02787	P02787 [601-610]		1	1550.95	248.7	28.8	61.3	61.3	3.22	7.05	33.04	24.29		High	High	High	High	High	High	High	High	High	0.0002356	0.0003254	3.27	100	R.APNHAVVTRK.D	[601-610]	Used
	FALSE	High	[K].DSAHGFLK.[V]	1xTMT6plex [K8]; 1xTMT6plex [N-Term]	0.00180436	0.000465665	1	1	3	P02787	P02787 [316-323]		0	1332.77	181.9	57.9	80.8	79.4	8.9	11.29	29.75	27.32		High	High	High	High	High	High	High	High	High	0.0003124	0.0007347	3.08	100	K.DSAHGFLK.V	[316-323]	Used
	FALSE	High	[K].KDSGFQMNQLR.[G]	1xOxidation [M7]; 1xTMT6plex [K1]; 1xTMT6plex [N-Term]	0.00180436	0.000465665	1	1	5	P02787	P02787 [122-132]		1	1797.97	281.6	29.1	33.8	55.5	3.01	8.69	38.81	20.88		High	High	High	High	High	High	High	High	High	0.0003124	0.0007317	1.95	100	K.KDSGFQMNQLR.G	[122-132]	Used
	FALSE	High	[K].KASYLDCIR.[A]	1xCarbamidomethyl [C7]; 1xTMT6plex [K1]; 1xTMT6plex [N-Term]	0.00132379	0.000465665	1	4	6	P02787	P02787 [61-69]		1	1583.9	313.6	19.9	22.7	43.7	14.15	7.28	14.09	19.06		High	High	High	High	High	High	High	High	High	0.0003124	0.0005189	3.7	100	K.KASYLDCIR.A	[61-69]	Used
	FALSE	High	[R].DDTVCLAK.[L]	1xCarbamidomethyl [C5]; 1xTMT6plex [K8]; 1xTMT6plex [N-Term]	0.00575542	0.0005261	1	1	1	P02787	P02787 [652-659]		0	1379.76	265.1	34.2	41.2	59.4	13.42	0.33	19.69	36.49		High	High	High	High	High	High	High	High	High	0.000343	0.002667	2.95	100	R.DDTVCLAK.L	[652-659]	Used
	FALSE	High	[K].HQTVPQNTGGK.[N]	1xTMT6plex [K11]; 1xTMT6plex [N-Term]	0.00414709	0.0005261	1	1	3	P02787	P02787 [554-564]		0	1624.92	106.6	139.1	0	154.3	74.27	7.17		54.57		High	High	High	High	Not Found	High	High	High	High	0.000343	0.001846	2.13	75	K.HQTVPQNTGGK.N	[554-564]	Used
	FALSE	High	[K].MYLGYEYVTAIR.[N]	1xTMT6plex [N-Term]	0.0024379	0.0005261	1	1	1	P02787	P02787 [332-343]		0	1707.9	136	89.5	55.7	118.9	12.13	1.58	51.84	28.17		High	High	High	High	High	High	High	High	High	0.000343	0.001024	4.41	100	K.MYLGYEYVTAIR.N	[332-343]	Used
	FALSE	High	[K].CQSFRDHMK.[S]	1xCarbamidomethyl [C1]; 1xTMT6plex [K9]; 1xTMT6plex [N-Term]	0.00681041	0.000560454	1	4	1	P02787	P02787 [38-46]		1	1666.86	177.5	51.6	81.8	89.1	65.29	1.51	33.34	21.08		High	High	High	High	High	High	High	High	High	0.0003589	0.003194	2.74	100	K.CQSFRDHMK.S	[38-46]	Used
	FALSE	High	[K].MYLGYEYVTAIR.[N]	1xOxidation [M1]; 1xTMT6plex [N-Term]	0.0124363	0.000560454	1	1	1	P02787	P02787 [332-343]		0	1723.89	105.9	116.3	61.7	116.1	12.06	31.02	49.75	15.59		High	High	High	High	High	High	High	High	High	0.0003589	0.00626	2.12	100	K.MYLGYEYVTAIR.N	[332-343]	Used
	FALSE	High	[R].KPVDEYK.[D]	2xTMT6plex [K1; K7]; 1xTMT6plex [N-Term]	0.0112826	0.000560454	1	2	2	P02787	P02787 [252-258]		0	1565.95	314.3	18.5	27.3	39.9	6.23	4.8	5.87	30.94		High	High	High	High	High	High	High	High	High	0.0003589	0.005623	2.66	100	R.KPVDEYK.D	[252-258]	Used
	FALSE	High	[KA].GDVAFVK.[H]	1xTMT6plex [K7]; 1xTMT6plex [N-Term]	0.0157907	0.000560454	1	2	6	P02787	P02787 [219-225]; [547-553]		0	1193.73	40.1	131.6	92.1	136.2	15.05	8.85	40.78	33.08		High	High	High	High	High	High	High	High	High	0.0003589	0.008126	2.48	100	A.GDVAFVK.H; K.GDVAFVK.H	[219-225]; [547-553]	Used
	FALSE	High	[K].ASYLDCIR.[A]	1xCarbamidomethyl [C6]; 1xTMT6plex [N-Term]	0.020946	0.00066154	1	4	5	P02787	P02787 [62-69]		0	1226.64	271.4	35.9	39.5	53.1	4.35	37.55	17.56	16.72		High	High	High	High	High	High	High	High	High	0.0004209	0.01114	2.63	100	K.ASYLDCIR.A	[62-69]	Used
	FALSE	High	[K].KDSSLCK.[L]	1xCarbamidomethyl [C6]; 2xTMT6plex [K1; K7]; 1xTMT6plex [N-Term]	0.0198664	0.00066154	1	2	2	P02787	P02787 [509-515]		1	1524.9	216.2	28.3	91.3	64.2	0.7	42.64	0.75	28.87		High	High	High	High	High	High	High	High	High	0.0004209	0.01058	2.7	100	K.KDSSLCK.L	[509-515]	Used
	FALSE	High	[K].NPDPWAK.[N]	1xTMT6plex [K7]; 1xTMT6plex [N-Term]	0.0186763	0.00066154	1	1	2	P02787	P02787 [565-571]		0	1285.73	308.4	29.8	26.5	35.3	4.16	16.4	7.39	47.21		High	High	High	High	High	High	High	High	High	0.0003589	0.009798	2.48	100	K.NPDPWAK.N	[565-571]	Used
	FALSE	High	[K].DSGFQMNQLR.[G]	1xOxidation [M6]; 1xTMT6plex [N-Term]	0.0357909	0.00155155	1	1	9	P02787	P02787 [123-132]		0	1440.71	191.5	37.3	88.5	82.7	1.05	74.49	3.02	46.22		High	High	High	High	High	High	High	High	High	0.0009654	0.02027	1.82	100	K.DSGFQMNQLR.G	[123-132]	Used
	FALSE	High	[K].SCHTGLGR.[S]	1xCarbamidomethyl [C2]; 1xTMT6plex [N-Term]	0.059709	0.00272785	1	2	1	P02787	P02787 [136-143]		0	1116.58	41.5	125	78.5	155	20.33	55.87	34.01	66.06		High	High	High	High	High	High	High	High	High	0.001747	0.03635	1.73	100	K.SCHTGLGR.S	[136-143]	Used
	FALSE	High	[K].DSGFQMNQLRGKK.[S]	1xOxidation [M6]; 2xTMT6plex [K12; K13]; 1xTMT6plex [N-Term]	0.0634067	0.00299943	1	1	1	P02787	P02787 [123-135]		2	2212.25	232.1	54.2	58.5	55.3	41	14.93	2.43	36.46		High	High	High	High	High	High	High	High	High	0.001913	0.03884	1.08	100	K.DSGFQMNQLRGKK.S	[123-135]	Used
	FALSE	High	[K].DSGFQMNQLRGK.[K]	1xOxidation [M6]; 1xTMT6plex [K12]; 1xTMT6plex [N-Term]	0.0678999	0.00305884	1	1	1	P02787	P02787 [123-134]		1	1854.99	283.4	32.8	29.5	54.3	37.35	9.35	57.34	10.78		High	High	High	High	High	High	High	High	High	0.001949	0.04185	1.45	100	K.DSGFQMNQLRGK.K	[123-134]	Used
	FALSE	High	[K].KSCHTGLGR.[S]	1xCarbamidomethyl [C3]; 1xTMT6plex [K1]; 1xTMT6plex [N-Term]	0.114316	0.00617088	1	2	1	P02787	P02787 [135-143]		1	1473.84	28.5	170.9	79.7	120.9	28.44	107.27		56.33		High	High	High	High	High	Not Found	High	High	High	0.00417	0.07585	2.16	88	K.KSCHTGLGR.S	[135-143]	Used
	FALSE	High	[K].AVGNLR.[K]	1xTMT6plex [N-Term]	0.142404	0.00912337	1	1	1	P02787	P02787 [677-682]		0	858.536									No Quan Values	High	High	High	High	High	High	High	High	High	0.00601	0.09683	1.55		K.AVGNLR.K	[677-682]	Not Used
FALSE	High	Master Protein	P21333	Filamin-A OS=Homo sapiens OX=9606 GN=FLNA PE=1 SV=4	0	336.816	30	74	117	64	2647	280.6	6.06	376.25	74	cell organization and biogenesis;cellular component movement;metabolic process;regulation of biological process;response to stimulus;transport	cytoplasm;cytoskeleton;cytosol;extracellular;membrane;nucleus	protein binding;RNA binding;signal transducer activity	Pf00307, Pf00630	2316	ENSG00000196924.14	X	Androgen receptor signaling pathway; Prolactin Signaling Pathway; Focal Adhesion; Hypothesized Pathways in Pathogenesis of Cardiovascular Disease; MAPK Signaling Pathway; IL-4 Signaling Pathway	FLNA	Platelet degranulation ; RHO GTPases activate PAKs; Cell-extracellular matrix interactions; GP1b-IX-V activation signalling	18	3	144.9	95.5	69.3	90.3	0.91	13.11	4	5.81	High	High	High	High	High	High	High	High	1
	Checked	Confidence	Annotated Sequence	Modifications	Qvality PEP	Qvality q-value	# Protein Groups	# Proteins	# PSMs	Master Protein Accessions	Positions in Master Proteins	Modifications in Master Proteins	# Missed Cleavages	Theo. MH+ [Da]	Abundances (Grouped): Epithelial	Abundances (Grouped): Fibroblast	Abundances (Grouped): Keratocyte	Abundances (Grouped): Myofibroblast	Abundances (Grouped) CV [%]: Epithelial	Abundances (Grouped) CV [%]: Fibroblast	Abundances (Grouped) CV [%]: Keratocyte	Abundances (Grouped) CV [%]: Myofibroblast	Quan Info	Found in Sample: [S7] F1: 129C, Sample, hCE_EV_7, hCE_rep1, Epithelial	Found in Sample: [S8] F1: 130N, Sample, hCE_EV_8, hCE_rep2, Epithelial	Found in Sample: [S3] F1: 127C, Sample, hCF_EV_3, hCF_rep1, Fibroblast	Found in Sample: [S4] F1: 128N, Sample, hCF_EV_4, hCF_rep2, Fibroblast	Found in Sample: [S1] F1: 126, Sample, hCK_EV_1, hCK_rep1, Keratocyte	Found in Sample: [S2] F1: 127N, Sample, hCK_EV_2, hCK_rep2, Keratocyte	Found in Sample: [S5] F1: 128C, Sample, hCM_EV_5, hCM_rep1, Myofibroblast	Found in Sample: [S6] F1: 129N, Sample, hCM_EV_6, hCM_rep2, Myofibroblast	Confidence (by Search Engine): Sequest HT	Percolator q-Value (by Search Engine): Sequest HT	Percolator PEP (by Search Engine): Sequest HT	XCorr (by Search Engine): Sequest HT	Channel Occupancy [%]	Sequence in Protein	Positions in Proteins	Quan Usage
	FALSE	High	[K].ETGEHLVHVK.[K]	1xTMT6plex [K10]; 1xTMT6plex [N-Term]	1.76615e-05	0.000201698	1	2	2	P21333	P21333 [2015-2024]		0	1606.93	142.9	96.6	73	87.5	17.61	26.58	16.89	6.12		High	High	High	High	High	High	High	High	High	0.0001565	4.306e-06	4.3	100	K.ETGEHLVHVK.K	[2015-2024]	Used
	FALSE	High	[R].GAGTGGLGLAVEGPSEAK.[M]	1xTMT6plex [K18]; 1xTMT6plex [N-Term]	5.44557e-06	0.000201698	1	2	2	P21333	P21333 [1382-1399]		0	2029.13	138	90.2	74.7	97.2	6.64	20.4	14.38	9.82		High	High	High	High	High	High	High	High	High	0.0001565	1.161e-06	3.87	100	R.GAGTGGLGLAVEGPSEAK.M	[1382-1399]	Used
	FALSE	High	[R].FVPAEMGTHTVSVK.[Y]	1xTMT6plex [K14]; 1xTMT6plex [N-Term]	1.63098e-05	0.000201698	1	4	1	P21333	P21333 [2202-2215]		0	1961.09	150.8	87.2	66.8	95.2	28.73	8.74	7.98	10.17		High	High	High	High	High	High	High	High	High	0.0001565	3.933e-06	5.25	100	R.FVPAEMGTHTVSVK.Y	[2202-2215]	Used
	FALSE	High	[K].FNGTHIPGSPFK.[I]	1xTMT6plex [K12]; 1xTMT6plex [N-Term]	0.000152916	0.000201698	1	3	3	P21333	P21333 [2406-2417]		0	1759.99	153.7	88.6	71	86.8	16.56	18.9	5.89	20.02		High	High	High	High	High	High	High	High	High	0.0001565	4.713e-05	4.38	100	K.FNGTHIPGSPFK.I	[2406-2417]	Used
	FALSE	High	[R].QMQLENVSVALEFLDRESIK.[L]	1xTMT6plex [K20]; 1xTMT6plex [N-Term]	1.5643e-06	0.000201698	2	7	1	P21333; O75369	P21333 [101-120]; O75369 [74-93]		1	2807.54	88.9	135	78.4	97.7	7.44	23.3	6.36	2.42	Shared	High	High	High	High	High	High	High	High	High	0.0001565	2.905e-07	4.4	100	R.QMQLENVSVALEFLDRESIK.L	[101-120]	Not Used
	FALSE	High	[R].RLTVSSLQESGLK.[V]	1xTMT6plex [K13]; 1xTMT6plex [N-Term]	1.71325e-07	0.000201698	1	3	1	P21333	P21333 [2334-2346]		1	1876.13	120.9	74.3	124.7	80.1	1.71	17.68	1.99	17.77		High	High	High	High	High	High	High	High	High	0.0001565	2.506e-08	5.73	100	R.RLTVSSLQESGLK.V	[2334-2346]	Used
	FALSE	High	[R].EATTEFSVDAR.[A]	1xTMT6plex [N-Term]	1.10786e-06	0.000201698	1	2	3	P21333	P21333 [1273-1283]		0	1454.73	160.1	102.2	57.4	80.3	7.61	33.9	24.99	23.99		High	High	High	High	High	High	High	High	High	0.0001565	1.995e-07	3.7	100	R.EATTEFSVDAR.A	[1273-1283]	Used
	FALSE	High	[K].IECDDKGDGSCDVR.[Y]	2xCarbamidomethyl [C3; C11]; 1xTMT6plex [K6]; 1xTMT6plex [N-Term]	0.00022768	0.000201698	2	4	1	P21333; Q14315	P21333 [621-634]; Q14315 [616-629]		1	2083.98	201.1	64	53.9	81	8.48	76.64	24.46	43.11	Shared	High	High	High	High	High	High	High	High	High	0.0001565	7.319e-05	3.54	100	K.IECDDKGDGSCDVR.Y	[621-634]	Used
	FALSE	High	[K].IVGPSGAAVPCKVEPGLGADNSVVR.[F]	1xCarbamidomethyl [C11]; 1xTMT6plex [K12]; 1xTMT6plex [N-Term]	6.85385e-06	0.000201698	1	3	1	P21333	P21333 [1008-1032]		1	2907.61	63.5	157.1	65.1	114.3	8.54	75.1		22.72		High	High	High	High	High	Not Found	High	High	High	0.0001565	1.496e-06	6.16	88	K.IVGPSGAAVPCKVEPGLGADNSVVR.F	[1008-1032]	Used
	FALSE	High	[R].AWGPGLEGGVVGK.[S]	1xTMT6plex [K13]; 1xTMT6plex [N-Term]	9.59247e-06	0.000201698	1	3	1	P21333	P21333 [581-593]		0	1684.98	152.8	114	54.5	78.6	1.62	21.24	25.18	8.52		High	High	High	High	High	High	High	High	High	0.0001565	2.187e-06	4.37	100	R.AWGPGLEGGVVGK.S	[581-593]	Used
	FALSE	High	[K].VAQPTITDNKDGTVTVR.[Y]	1xTMT6plex [K10]; 1xTMT6plex [N-Term]	0.000135104	0.000201698	1	3	2	P21333	P21333 [1815-1831]		1	2273.29	102.2	132.1	66.7	99	12.33	44.96	68.92	14.7		High	High	High	High	High	High	High	High	High	0.0001565	4.097e-05	2.9	100	K.VAQPTITDNKDGTVTVR.Y	[1815-1831]	Used
	FALSE	High	[R].ALTQTGGPHVK.[A]	1xTMT6plex [K11]; 1xTMT6plex [N-Term]	5.13132e-07	0.000201698	1	2	1	P21333	P21333 [1284-1294]		0	1566.94	99.5	113.3	84	103.1	25.44	39.37	46.33	18.99		High	High	High	High	High	High	High	High	High	0.0001565	8.463e-08	5.24	100	R.ALTQTGGPHVK.A	[1284-1294]	Used
	FALSE	High	[K].VEPGLGADNSVVR.[F]	1xTMT6plex [N-Term]	9.5554e-08	0.000201698	1	3	4	P21333	P21333 [1020-1032]		0	1541.85	161.2	67.4	85.2	86.1	4.73	56.75	10.44	33.71		High	High	High	High	High	High	High	High	High	0.0001565	1.305e-08	3.37	100	K.VEPGLGADNSVVR.F	[1020-1032]	Used
	FALSE	High	[R].AYGPGIEPTGNMVK.[K]	1xTMT6plex [K14]; 1xTMT6plex [N-Term]	0.000145011	0.000201698	1	6	1	P21333	P21333 [286-299]		0	1892.04	153.8	90.8	60.3	95.1	3.4	22.66	19.72	21.22		High	High	High	High	High	High	High	High	High	0.0001565	4.456e-05	3.61	100	R.AYGPGIEPTGNMVK.K	[286-299]	Used
	FALSE	High	[K].ATCAPQHGAPGPGPADASK.[V]	1xCarbamidomethyl [C3]; 1xTMT6plex [K19]; 1xTMT6plex [N-Term]	5.49395e-06	0.000201698	1	3	4	P21333	P21333 [2541-2559]		0	2248.15									No Quan Values	High	High	High	High	High	Not Found	High	High	High	0.0001565	1.17e-06	4.23		K.ATCAPQHGAPGPGPADASK.V	[2541-2559]	Not Used
	FALSE	High	[K].VTVLFAGQHIAK.[S]	1xTMT6plex [K12]; 1xTMT6plex [N-Term]	1.44818e-07	0.000201698	1	6	1	P21333	P21333 [356-367]		0	1742.07	155.5	98.2	55.2	91.2	0.27	50.44	15.53	14.34		High	High	High	High	High	High	High	High	High	0.0001565	2.086e-08	4.47	100	K.VTVLFAGQHIAK.S	[356-367]	Used
	FALSE	High	[K].VTAQGPGLEPSGNIANK.[T]	1xTMT6plex [K17]; 1xTMT6plex [N-Term]	3.91566e-05	0.000201698	1	6	1	P21333	P21333 [384-400]		0	2111.19	62.3	86.4	134.6	116.7	14.2	30.52	10.99	32.27		High	High	High	High	High	High	High	High	High	0.0001565	1.039e-05	3.36	100	K.VTAQGPGLEPSGNIANK.T	[384-400]	Used
	FALSE	High	[K].YGGQPVPNFPSK.[L]	1xTMT6plex [K12]; 1xTMT6plex [N-Term]	0.000152916	0.000201698	1	2	2	P21333	P21333 [1235-1246]		0	1748.97	158.6	99.6	59.7	82.1	9.42	25.41	42.91	3.88		High	High	High	High	High	High	High	High	High	0.0001565	4.731e-05	3.6	100	K.YGGQPVPNFPSK.L	[1235-1246]	Used
	FALSE	High	[K].AFGPGLQGGSAGSPAR.[F]	1xTMT6plex [N-Term]	5.20994e-06	0.000201698	1	2	2	P21333	P21333 [1072-1087]		0	1658.88	59.8	83.3	118.8	138.1	7.83	25.48	58.76	18.36		High	High	High	High	High	High	High	High	High	0.0001565	1.106e-06	4.47	100	K.AFGPGLQGGSAGSPAR.F	[1072-1087]	Used
	FALSE	High	[R].VQVQDNEGCPVEALVK.[D]	1xCarbamidomethyl [C9]; 1xTMT6plex [K16]; 1xTMT6plex [N-Term]	4.94061e-06	0.000201698	1	3	2	P21333	P21333 [709-724]		0	2243.21	164.7	79.6	62.8	92.9	5.09	21.25	10.84	39.61		High	High	High	High	High	High	High	High	High	0.0001565	1.049e-06	5.74	100	R.VQVQDNEGCPVEALVK.D	[709-724]	Used
	FALSE	High	[R].AGQSAAGAAPGGGVDTR.[D]	1xTMT6plex [N-Term]	1.09537e-05	0.000201698	1	4	3	P21333	P21333 [8-24]		0	1671.86									No Quan Values	High	High	High	High	High	Not Found	High	High	High	0.0001565	2.528e-06	3.88		R.AGQSAAGAAPGGGVDTR.D	[8-24]	Not Used
	FALSE	High	[R].VNVGAGSHPNK.[V]	1xTMT6plex [K11]; 1xTMT6plex [N-Term]	6.21832e-06	0.000201698	1	3	1	P21333	P21333 [761-771]		0	1537.89	74.6	110.4	81.2	133.8	15.58	9.3	77.01	6.35		High	High	High	High	High	High	High	High	High	0.0001565	1.35e-06	3.59	100	R.VNVGAGSHPNK.V	[761-771]	Used
	FALSE	High	[K].DKGEYTLVVK.[W]	2xTMT6plex [K2; K10]; 1xTMT6plex [N-Term]	2.0218e-06	0.000201698	1	3	2	P21333	P21333 [2622-2631]		1	1839.12	191.2	87.3	32.8	88.6	4.78	13.23	25.87	5.38		High	High	High	High	High	High	High	High	High	0.0001565	3.881e-07	5.31	100	K.DKGEYTLVVK.W	[2622-2631]	Used
	FALSE	High	[K].SPFSVAVSPSLDLSK.[I]	1xTMT6plex [K15]; 1xTMT6plex [N-Term]	3.68054e-05	0.000201698	1	3	1	P21333	P21333 [959-973]		0	1992.14	118.6	117.3	69.9	94.2	2.26	47.56	14.38	3.22		High	High	High	High	High	High	High	High	High	0.0001565	9.721e-06	5.16	100	K.SPFSVAVSPSLDLSK.I	[959-973]	Used
	FALSE	High	[R].SPYTVTVGQACNPSACR.[A]	2xCarbamidomethyl [C11; C16]; 1xTMT6plex [N-Term]	1.81817e-06	0.000201698	1	5	2	P21333	P21333 [468-484]		0	2097.01	49.9	81.7	70.6	197.8	1.79	19.44	43.65	9.71		High	High	High	High	High	High	High	High	High	0.0001565	3.444e-07	4.84	100	R.SPYTVTVGQACNPSACR.A	[468-484]	Used
	FALSE	High	[R].EAGAGGLAIAVEGPSK.[A]	1xTMT6plex [K16]; 1xTMT6plex [N-Term]	4.76223e-09	0.000201698	1	4	1	P21333	P21333 [2265-2280]		0	1885.08	173.3	71.3	58.7	96.8	8.09	60.22	19.98	25.1		High	High	High	High	High	High	High	High	High	0.0001565	4.693e-10	5.5	100	R.EAGAGGLAIAVEGPSK.A	[2265-2280]	Used
	FALSE	High	[R].SAGQGEVLVYVEDPAGHQEEAK.[V]	1xTMT6plex [K22]; 1xTMT6plex [N-Term]	1.04913e-09	0.000201698	1	6	4	P21333	P21333 [310-331]		0	2771.43	171	86.5	49.9	92.5	10.23	25.77	13.8	29.01		High	High	High	High	High	High	High	High	High	0.0001565	8.74e-11	5.39	100	R.SAGQGEVLVYVEDPAGHQEEAK.V	[310-331]	Used
	FALSE	High	[K].TGVAVNKPAEFTVDAK.[H]	2xTMT6plex [K7; K16]; 1xTMT6plex [N-Term]	1.84347e-08	0.000201698	1	3	2	P21333	P21333 [685-700]		0	2334.36	158.7	97.8	58	85.5	2.17	65.52	25.62	1.37		High	High	High	High	High	High	High	High	High	0.0001565	2.109e-09	5.32	100	K.TGVAVNKPAEFTVDAK.H	[685-700]	Used
	FALSE	High	[R].DAPQDFHPDRVK.[A]	1xTMT6plex [K12]; 1xTMT6plex [N-Term]	8.23239e-05	0.000201698	1	3	1	P21333	P21333 [665-676]		1	1883.02	135.8	89.4	81.6	93.2	7.17	25.06	10.16	17.03		High	High	High	High	High	High	High	High	High	0.0001565	2.378e-05	3.84	100	R.DAPQDFHPDRVK.A	[665-676]	Used
	FALSE	High	[K].DAGEGGLSLAIEGPSK.[A]	1xTMT6plex [K16]; 1xTMT6plex [N-Term]	2.04485e-07	0.000201698	1	2	1	P21333	P21333 [1892-1907]		0	1959.08	181.2	70.1	64.5	84.2	4.24	58.61	36.56	22.46		High	High	High	High	High	High	High	High	High	0.0001565	3.031e-08	5.4	100	K.DAGEGGLSLAIEGPSK.A	[1892-1907]	Used
	FALSE	High	[K].YNEQHVPGSPFTAR.[V]	1xTMT6plex [N-Term]	0.000820987	0.000338542	1	2	1	P21333	P21333 [1938-1951]		0	1831.93	150	86.3	70.1	93.6	9.49	27.84	0.09	17.62		High	High	High	High	High	High	High	High	High	0.0002356	0.000304	3.54	100	K.YNEQHVPGSPFTAR.V	[1938-1951]	Used
	FALSE	High	[R].LTVSSLQESGLK.[V]	1xTMT6plex [K12]; 1xTMT6plex [N-Term]	0.00107053	0.000338542	1	3	1	P21333	P21333 [2335-2346]		0	1720.03	152.1	69.5	94.9	83.5	1.72	2.61	1.82	21.09		High	High	High	High	High	High	High	High	High	0.0002356	0.0004087	4.39	100	R.LTVSSLQESGLK.V	[2335-2346]	Used
	FALSE	High	[K].VAQPTITDNK.[D]	1xTMT6plex [K10]; 1xTMT6plex [N-Term]	0.000576328	0.000338542	1	3	1	P21333	P21333 [1815-1824]		0	1544.9	183.4	46.4	76	94.3	1.95	63.51	27.8	27.16		High	High	High	High	High	High	High	High	High	0.0002356	0.0002053	3.37	100	K.VAQPTITDNK.D	[1815-1824]	Used
	FALSE	High	[R].VKETADFK.[V]	2xTMT6plex [K2; K8]; 1xTMT6plex [N-Term]	0.0007318	0.000338542	1	4	1	P21333	P21333 [497-504]		1	1624.99	94.9	150.6	62.2	92.2	3.81	90.97		28.06		High	High	High	High	High	Not Found	High	High	High	0.0002356	0.000269	3	88	R.VKETADFK.V	[497-504]	Used
	FALSE	High	[K].SSFTVDCSK.[A]	1xCarbamidomethyl [C7]; 1xTMT6plex [K9]; 1xTMT6plex [N-Term]	0.000397496	0.000338542	1	3	4	P21333	P21333 [2576-2584]		0	1488.78	169.1	88.8	61.8	80.3	0.72	21.22	23.66	5.31		High	High	High	High	High	High	High	High	High	0.0002356	0.0001357	3.21	100	K.SSFTVDCSK.A	[2576-2584]	Used
	FALSE	High	[K].VGTECGNQK.[V]	1xCarbamidomethyl [C5]; 1xTMT6plex [K9]; 1xTMT6plex [N-Term]	0.000330115	0.000338542	1	3	1	P21333	P21333 [570-578]		0	1450.77	70.3	128.7	57.4	143.6	6.78	16.89	33.43	66.39		High	High	High	High	High	High	High	High	High	0.0002356	0.0001112	2.8	100	K.VGTECGNQK.V	[570-578]	Used
	FALSE	High	[R].AVPTGDASK.[C]	1xTMT6plex [K9]; 1xTMT6plex [N-Term]	0.000602389	0.000338542	1	2	2	P21333	P21333 [1636-1644]		0	1303.76	146.3	131.1	44.8	77.9	9.18	4.11	23.81	9.9		High	High	High	High	High	High	High	High	High	0.0002356	0.0002155	2.28	100	R.AVPTGDASK.C	[1636-1644]	Used
	FALSE	High	[R].DAPQDFHPDR.[V]	1xTMT6plex [N-Term]	0.000988596	0.000338542	1	3	1	P21333	P21333 [665-674]		0	1426.69	127.4	86.3	78.3	107.9	23.44	68.84	47.03	39.55		High	High	High	High	High	High	High	High	High	0.0002356	0.0003754	3.43	100	R.DAPQDFHPDR.V	[665-674]	Used
	FALSE	High	[K].FADQHVPGSPFSVK.[V]	1xTMT6plex [K14]; 1xTMT6plex [N-Term]	0.000700139	0.000338542	1	2	1	P21333	P21333 [2120-2133]		0	1974.08	93.2	100.1	84.5	122.2	28.55	16.66	35.6	38.6		High	High	High	High	High	High	High	High	High	0.0002356	0.0002568	3.17	100	K.FADQHVPGSPFSVK.V	[2120-2133]	Used
	FALSE	High	[K].AGNNMLLVGVHGPR.[T]	1xTMT6plex [N-Term]	0.000921047	0.000338542	1	3	1	P21333	P21333 [2585-2598]		0	1663.93	38.9	83.2	163	115	3.37	18.7	25.44	45.31		High	High	High	High	High	High	High	High	High	0.0002356	0.0003463	3.58	100	K.AGNNMLLVGVHGPR.T	[2585-2598]	Used
	FALSE	High	[K].SPFEVYVDK.[S]	1xTMT6plex [K9]; 1xTMT6plex [N-Term]	0.00159411	0.000465665	1	6	1	P21333	P21333 [368-376]		0	1541.86	96.9	142.7	56	104.4	5.01	45.56	0.23	9.21		High	High	High	High	High	High	High	High	High	0.0003124	0.0006345	3.34	100	K.SPFEVYVDK.S	[368-376]	Used
	FALSE	High	[K].VPVHDVTDASK.[V]	1xTMT6plex [K11]; 1xTMT6plex [N-Term]	0.00195396	0.000465665	1	2	1	P21333	P21333 [1440-1450]		0	1625.93	221.1	51.8	50.1	77.1	7.5	76.98	23.07	6.61		High	High	High	High	High	High	High	High	High	0.0003124	0.0008018	3.31	100	K.VPVHDVTDASK.V	[1440-1450]	Used
	FALSE	High	[K].AHVVPCFDASK.[V]	1xCarbamidomethyl [C6]; 1xTMT6plex [K11]; 1xTMT6plex [N-Term]	0.00174161	0.000465665	1	2	2	P21333	P21333 [1152-1162]		0	1688.92	101.4	111.3	95.8	91.4	5.37	3.54	22.2	12.36		High	High	High	High	High	High	High	High	High	0.0003124	0.0007021	3.42	100	K.AHVVPCFDASK.V	[1152-1162]	Used
	FALSE	High	[K].GTVEPQLEAR.[G]	1xTMT6plex [N-Term]	0.00153867	0.000465665	1	7	1	P21333	P21333 [428-437]		0	1328.74	89.4	110.2	95.1	105.3	28.74	28.04	23.67	58.98		High	High	High	High	High	High	High	High	High	0.0003124	0.0006131	3.21	100	K.GTVEPQLEAR.G	[428-437]	Used
	FALSE	High	[K].YGGDEIPFSPYR.[V]	1xTMT6plex [N-Term]	0.00372897	0.0005261	1	2	1	P21333	P21333 [1622-1633]		0	1629.81									No Quan Values	High	High	High	High	High	High	High	High	High	0.000343	0.001635	2.75		K.YGGDEIPFSPYR.V	[1622-1633]	Not Used
	FALSE	High	[R].AEFTVETR.[S]	1xTMT6plex [N-Term]	0.00283385	0.0005261	1	6	2	P21333	P21333 [302-309]		0	1181.64	171.3	99.9	55.4	73.4	3.93	22.52	30.86	33.42		High	High	High	High	High	High	High	High	High	0.000343	0.001213	2.34	100	R.AEFTVETR.S	[302-309]	Used
	FALSE	High	[K].DLAEDAPWK.[K]	1xTMT6plex [K9]; 1xTMT6plex [N-Term]	0.00312373	0.0005261	3	8	1	P21333; O75369; Q14315	P21333 [34-42]; O75369 [7-15]; Q14315 [27-35]		0	1502.83	203.9	68.7	47.4	80.1	2.96	35.48	27.42	19.68	Shared	High	High	High	High	High	High	High	High	High	0.000343	0.001348	3	100	K.DLAEDAPWK.K	[34-42]	Not Used
	FALSE	High	[R].ANLPQSFQVDTSK.[A]	1xTMT6plex [K13]; 1xTMT6plex [N-Term]	0.00545751	0.0005261	1	2	1	P21333	P21333 [1465-1477]		0	1893.05	86.4	89.7	74.4	149.5	2.81	44.9	26.72	25.56		High	High	High	High	High	High	High	High	High	0.000343	0.002491	4.25	100	R.ANLPQSFQVDTSK.A	[1465-1477]	Used
	FALSE	High	[K].FNEEHIPDSPFVVPVASPSGDAR.[R]	1xTMT6plex [N-Term]	0.00356746	0.0005261	1	4	1	P21333	P21333 [2311-2333]		0	2696.35	87.5	123.6	60.8	128.1	6.21	49.28	33.29	11.69		High	High	High	High	High	High	High	High	High	0.000343	0.00156	4.03	100	K.FNEEHIPDSPFVVPVASPSGDAR.R	[2311-2333]	Used
	FALSE	High	[K].LKPGAPLRPK.[L]	2xTMT6plex [K2; K10]; 1xTMT6plex [N-Term]	0.00235309	0.0005261	1	6	1	P21333	P21333 [269-278]		0	1764.18	131.3	92.5	86.5	89.6	2.4	27.82	13.04	31.86		High	High	High	High	High	High	High	High	High	0.000343	0.0009852	3.02	100	K.LKPGAPLRPK.L	[269-278]	Used
	FALSE	High	[K].GAGSGELK.[V]	1xTMT6plex [K8]; 1xTMT6plex [N-Term]	0.00575542	0.0005261	2	5	2	P21333; Q14315	P21333 [509-516]; Q14315 [503-510]		0	1176.7	119.9	145.2	53.2	81.8	5.41	26.16	22.03	14.42	Shared	High	High	High	High	High	High	High	High	High	0.000343	0.002662	2.53	100	K.GAGSGELK.V	[509-516]	Used
	FALSE	High	[K].KGEITGEVR.[M]	1xTMT6plex [K1]; 1xTMT6plex [N-Term]	0.00217291	0.0005261	1	3	1	P21333	P21333 [1801-1809]		1	1446.87	251.1	42	35.7	71.2	0.79	54.84	45.61	15.29		High	High	High	High	High	High	High	High	High	0.000343	0.0008974	2.85	100	K.KGEITGEVR.M	[1801-1809]	Used
	FALSE	High	[K].GEITGEVR.[M]	1xTMT6plex [N-Term]	0.0105111	0.000560454	2	4	4	P21333; Q14315	P21333 [1802-1809]; Q14315 [1796-1803]		0	1089.61	224.5	51.6	56	67.9	2.25	72.93	7.18	24.27	Shared	High	High	High	High	High	High	High	High	High	0.0003589	0.005185	2.39	100	K.GEITGEVR.M	[1802-1809]	Used
	FALSE	High	[R].TPCEEILVK.[H]	1xCarbamidomethyl [C3]; 1xTMT6plex [K9]; 1xTMT6plex [N-Term]	0.00711884	0.000560454	1	3	3	P21333	P21333 [2599-2607]		0	1546.89	157.4	88.6	70.3	83.8	2.6	3.58	17.62	28.01		High	High	High	High	High	High	High	High	High	0.0003589	0.003362	2.61	100	R.TPCEEILVK.H	[2599-2607]	Used
	FALSE	High	[R].AGGPGLER.[AG]	1xTMT6plex [N-Term]	0.0172495	0.000560454	2	7	3	P21333; O75369	P21333 [2243-2250]; O75369 [2198-2205]		0	985.563	197.9	90.5	44.9	66.6	7.37	9.77	4.58	32.07	Shared	High	High	High	High	High	High	High	High	High	0.0003589	0.009015	2.3	100	R.AGGPGLER.A	[2243-2250]	Not Used
	FALSE	High	[K].KIQQNTFTR.[W]	1xTMT6plex [K1]; 1xTMT6plex [N-Term]	0.00953561	0.000560454	3	8	1	P21333; O75369; Q14315	P21333 [43-51]; O75369 [16-24]; Q14315 [36-44]		1	1593.95									No Quan Values	High	High	High	High	High	High	High	High	High	0.0003589	0.004648	2.29		K.KIQQNTFTR.W	[43-51]	Not Used
	FALSE	High	[K].AEGPGLSR.[T]	1xTMT6plex [N-Term]	0.0180283	0.000560454	1	3	2	P21333	P21333 [877-884]		0	1015.57	224.5	57.7	43.8	74	8.07	58.05	19.49	19.01		High	High	High	High	High	High	High	High	High	0.0003589	0.009492	2.36	100	K.AEGPGLSR.T	[877-884]	Used
	FALSE	High	[R].VTGDDSMR.[M]	1xTMT6plex [N-Term]	0.00705605	0.000560454	1	3	3	P21333	P21333 [1952-1959]		0	1109.55	180.4	116.6	32.7	70.3	11.33	5.42	32.16	19.48		High	High	High	High	High	High	High	High	High	0.0003589	0.003343	2.54	100	R.VTGDDSMR.M	[1952-1959]	Used
	FALSE	High	[R].VHGPGIQSGTTNKPNK.[F]	2xTMT6plex [K13; K16]; 1xTMT6plex [N-Term]	0.0152421	0.000560454	1	2	1	P21333	P21333 [1360-1375]		0	2322.35									No Quan Values	High	High	High	High	High	High	High	High	High	0.0003589	0.007832	1.88		R.VHGPGIQSGTTNKPNK.F	[1360-1375]	Not Used
	FALSE	High	[K].IVGPSGAAVPCK.[V]	1xCarbamidomethyl [C11]; 1xTMT6plex [K12]; 1xTMT6plex [N-Term]	0.00813042	0.000560454	1	3	1	P21333	P21333 [1008-1019]		0	1613.94	91.7	84.4	130.9	93	8.65	25.13	23	13.85		High	High	High	High	High	High	High	High	High	0.0003589	0.003913	2.74	100	K.IVGPSGAAVPCK.V	[1008-1019]	Used
	FALSE	High	[K].IQQNTFTR.[W]	1xTMT6plex [N-Term]	0.0186763	0.00066154	3	8	1	P21333; O75369; Q14315	P21333 [44-51]; O75369 [17-24]; Q14315 [37-44]		0	1236.69	227	60.9	48.6	63.5	0.13	38.32	5.07	11.61	Shared	High	High	High	High	High	High	High	High	High	0.0003589	0.009813	2.48	100	K.IQQNTFTR.W	[44-51]	Not Used
	FALSE	High	[K].MSCMDNK.[D]	1xCarbamidomethyl [C3]; 1xTMT6plex [K7]; 1xTMT6plex [N-Term]	0.0186763	0.00066154	1	2	1	P21333	P21333 [1400-1406]		0	1343.65	160.5	86.5	68	85	10.65	45.22	3.78	6.69		High	High	High	High	High	High	High	High	High	0.0003589	0.009835	2.42	100	K.MSCMDNK.D	[1400-1406]	Used
	FALSE	High	[K].VLPTHDASK.[V]	1xTMT6plex [K9]; 1xTMT6plex [N-Term]	0.0236959	0.000877036	1	2	1	P21333	P21333 [1539-1547]		0	1425.85	95.2	120.6	87.7	96.5	23.45	27.24	15.61	16.38		High	High	High	High	High	High	High	High	High	0.0005536	0.01281	2.96	100	K.VLPTHDASK.V	[1539-1547]	Used
	FALSE	High	[K].VSGLGEK.[V]	1xTMT6plex [K7]; 1xTMT6plex [N-Term]	0.0351706	0.00155155	1	3	2	P21333	P21333 [976-982]		0	1147.71	131.1	94.3	77.5	97	2.79	24.65	12.28	9.63		High	High	High	High	High	High	High	High	High	0.0009654	0.02001	2.29	100	K.VSGLGEK.V	[976-982]	Used
	FALSE	High	[K].DGTVTVR.[Y]	1xTMT6plex [N-Term]	0.0367413	0.00155155	2	5	2	P21333; O75369	P21333 [1825-1831]; O75369 [1781-1787]		0	976.562	204.2	44.1	71.2	80.5	2.93	81.43	27.7	18.4	Shared	High	High	High	High	High	High	High	High	High	0.0009654	0.02093	2.37	100	K.DGTVTVR.Y	[1825-1831]	Not Used
	FALSE	High	[K].VYGPGVAK.[T]	1xTMT6plex [K8]; 1xTMT6plex [N-Term]	0.0397428	0.00164165	1	3	1	P21333	P21333 [774-781]		0	1248.77	248.1	64.3	37.9	49.7	0.26	17.37	29.75	22.93		High	High	High	High	High	High	High	High	High	0.001022	0.02296	2.54	100	K.VYGPGVAK.T	[774-781]	Used
	FALSE	High	[K].AGVAPLQVK.[V]	1xTMT6plex [K9]; 1xTMT6plex [N-Term]	0.0441183	0.00182416	1	2	1	P21333	P21333 [1478-1486]		0	1340.87	75.6	84.1	127.7	112.6	22.51	4.51	0.62	3.92		High	High	High	High	High	High	High	High	High	0.001132	0.02564	2.46	100	K.AGVAPLQVK.V	[1478-1486]	Used
	FALSE	High	[K].DQEFTVK.[S]	1xTMT6plex [K7]; 1xTMT6plex [N-Term]	0.0441183	0.00182416	1	3	1	P21333	P21333 [988-994]		0	1324.75	153.6	90.7	66.2	89.6	1.93	33.67	36	16.83		High	High	High	High	High	High	High	High	High	0.001132	0.02577	2.69	100	K.DQEFTVK.S	[988-994]	Used
	FALSE	High	[K].ARGPGLEK.[T]	1xTMT6plex [K8]; 1xTMT6plex [N-Term]	0.0493853	0.00240124	1	3	1	P21333	P21333 [677-684]		1	1285.8	131.4	86.6	89.7	92.3	7.54	65.82	3.81	31.67		High	High	High	High	High	High	High	High	High	0.001486	0.02931	2.7	100	K.ARGPGLEK.T	[677-684]	Used
	FALSE	High	[K].CSGPGLSPGMVR.[A]	1xCarbamidomethyl [C1]; 1xOxidation [M10]; 1xTMT6plex [N-Term]	0.0502478	0.00246293	1	2	1	P21333	P21333 [1453-1464]		0	1462.73	91.5	75.4	104	129.1	13.19	13.32	66.92	2.67		High	High	High	High	High	High	High	High	High	0.001486	0.0297	1.71	100	K.CSGPGLSPGMVR.A	[1453-1464]	Used
	FALSE	High	[R].DAEMPATEK.[D]	1xTMT6plex [K9]; 1xTMT6plex [N-Term]	0.0538451	0.00246293	1	5	1	P21333	P21333 [25-33]		0	1449.77	59.4	136.6	98.8	105.2	14.76	9.16	3.15	23.27		High	High	High	High	High	High	High	High	High	0.001585	0.0323	1.71	100	R.DAEMPATEK.D	[25-33]	Used
	FALSE	High	[K].LVSIDSK.[A]	1xTMT6plex [K7]; 1xTMT6plex [N-Term]	0.079137	0.00374607	3	8	3	P21333; O75369; Q14315	P21333 [121-127]; O75369 [94-100]; Q14315 [114-120]		0	1219.77	219.6	53.1	58.3	69	8.43	62.68	25.56	28.61	Shared	High	High	High	High	High	High	High	High	High	0.002428	0.04979	2.49	100	K.LVSIDSK.A	[121-127]	Not Used
	FALSE	High	[K].GLGLSK.[A]	1xTMT6plex [K6]; 1xTMT6plex [N-Term]	0.132427	0.00790719	1	3	1	P21333	P21333 [2564-2569]		0	1032.68	165.4	109.2	58.5	66.9	5.58	45.69	15.79	7.78		High	High	High	High	High	High	High	High	High	0.005264	0.08906	1.55	100	K.GLGLSK.A	[2564-2569]	Used
	FALSE	High	[K].CSGPGLER.[A]	1xCarbamidomethyl [C1]; 1xTMT6plex [N-Term]	0.133504	0.00798394	1	2	1	P21333	P21333 [1165-1172]		0	1104.57	142.7	110.1	50	97.2	10.64	0.63	11.41	54.47		High	High	High	High	High	High	High	High	High	0.005312	0.09045	2.25	100	K.CSGPGLER.A	[1165-1172]	Used
FALSE	High	Master Protein	P07900	Heat shock protein HSP 90-alpha OS=Homo sapiens OX=9606 GN=HSP90AA1 PE=1 SV=5	0	305.337	57	51	125	31	732	84.6	5.02	412.27	51	cell organization and biogenesis;metabolic process;regulation of biological process;response to stimulus;transport	cytoplasm;cytosol;extracellular;membrane;nucleus;organelle lumen	catalytic activity;enzyme regulator activity;nucleotide binding;protein binding;RNA binding	Pf00183, Pf02518, Pf13589	3320	ENSG00000080824.18	14	Nucleotide-binding Oligomerization Domain (NOD) pathway; TNF alpha Signaling Pathway; Corticotropin-releasing hormone signaling pathway; Aryl Hydrocarbon Receptor; EBV LMP1 signaling; Aryl Hydrocarbon Receptor Pathway; Constitutive Androstane Receptor Pathway; NRF2 pathway; VEGFA-VEGFR2 Signaling Pathway; Focal Adhesion-PI3K-Akt-mTOR-signaling pathway	HSP90AA1	Sema3A PAK dependent Axon repulsion; Regulation of PLK1 Activity at G2/M Transition; Developmental Biology; Recruitment of NuMA to mitotic centrosomes; Loss of Nlp from mitotic centrosomes; Scavenging by Class F Receptors; Neutrophil degranulation; Uptake and function of diphtheria toxin; Influenza Infection; Regulation of actin dynamics for phagocytic cup formation; The role of GTSE1 in G2/M pro…	78	20	88.2	181.6	56.5	73.8	1.39	19.93	16.9	2.42	High	High	High	High	High	High	High	High	1
[truncated: 16,213 more rows]
